# Supplementary material for: A comparison of reptilian and avian olfactory receptor gene repertoires: Species-specific expansion of group γ genes in birds
Source: BMC Genomics. 2009 Sep 21;10:446. doi: 10.1186/1471-2164-10-446 (PMC2758906; doi:10.1186/1471-2164-10-446)
Supplement: Additional file 2 — Nucleotide sequences of pseudogenes. Nucleotide sequences of pseudogenes identified in three vertebrate genomes (green anole, chicken, zebra finch). [file 1471-2164-10-446-S2.TXT]

>AcOR553_1gPS
ATGTGTGCACCAGATGAGCAAGACCCTTTGATCATGGGATGTACAATGGAGATGGAACAAAAGCAAAACAAAAGCGCAGATGGTTTTGTTATCCTGGGATTCAACATCAATGAGACTTTACAGAACATATTTTTTGTGTTGTTCCTTCTCCTGCACCTCATCACCTTATCGGGGCACCTGGCTATTGTGGTCCTTAGTTTAGCTGATCCTACCCTTAGCACACCCATGTATTTCTTCCTTCGCAACTTGTCCTTCATTGAAATCTGCTACACATTGGTCATTGTGCCCCAAATGCTGGCTAACTTCTTGGGTAAGAGCAGGCGAGTCTCCTTCATGGCCTGTGCCTCCCAGATGTACTTCTTTATTGCCTTTGGGGGTTCAGAGTGCTTTCTGTTAGTTGTGATGGCCTATGACAGGTATGTGGCCATTTGCAACCCATTGCGCTACACTCTTGTTATGAACCAAAATCTCTGCATGCAGCTCTTGATGGTAGCCTCTGTCAGTGGATTCACAATCTCCCTGGGACTCACCGTGTTGATTTTCAATCTCCCCTTCTGTGACTCACACAATATTAACCACTTTTTCTGTGATATCCCACCTGTGATGTTCTTAGCCTGTAGTGACACACATGTCAACGAAATGGCTGTTCTCCTCGTCTGCACAATGATTCTGCTCATTCCTTTCTGCTCATTCTACTTTCCTATGTCTTCATTGCCAATGCCATTTTCAGAATTAAATGCTCCCAAGGGCGGAAGAAAGCCTTCTCCACCTGTGTTGCTCACCTGGTTGTCGCTGTTCTCCACTATGGTTGTGCCATTTTCATCTACATCCGACCAAAGGCCAGCTACTCCCTAAATGAAGACAAGGTGGTTTCTTTGATCTACACAAATGTCACACCAATGTTGTATCCCGTGATTTACAGCCTCAGGAACAAGGAAGTCAAGGGGGCTCTCAAGAGAGTTTGGGGAAGGGTTTT
>AcOR584_11gPS
ACATGGAAGGCCAGAACAAAAGTATAGGATTTGTCATTTTAGGATTTTCTGGCAATGTAGAGATGCAAGGTATGCTTTTCATTTTATTTTTCATTATGTATACTATGTCCCTGCTGGGGAATGCCCTAATATTTATCACTATCAGACTTGATTCTTCTCTTCACACACCAATGTGCTATTTCATTGCCAGTCTCTCTTTAGTGGATATCTGCTACACATCTGTCACGACCCCAAAGATGTTGGCAAATTTTCTTTCAAAAGACAAGACCATCTCTTTCATTGGTTGTGCTGCCCAACTGTATTTCCTTCTCTTCCTGGGAACCACAGAATGCTTTCTTCTAGCTGCCATGGCATATGACCGCTTCTTGGCCATCTGCAACCCTCTGCGCTATTCGTCCATCATGAGTAAGCAGCTATGCACCTGGCTAGTGGCTGGATCATGGGCCAGTGGGATGACACTTTCATTGGGACAGACAAGCTTCATATTTACTCTGCCTTTCTGTGAGGACAACCACATAAACTATTTTTTCTGTGACATTCCCCCACTACTGAGGCTCGCTTGTGGAGATACAACTATCAATAAAATCACTGTTTTCATGGCGGGACTATTAATTACTCTGTTTCCATTTTTGCTGATTCTAGGTTCCTATGTACACATAATCACCACGATCCTGAAAATCACAACTTCAAAGGGTAGGCAGAAGGCTTTCTCCACCTGTTCCTCACACCTCATTGTCATCATTTTGTTTTATGGGTCTGCAAGTACGATGTACCTGAGACCCCCATCTAGCTACAGTCTTGAAACTGATAAATTTTTAGCTCTGCTTTATTCTACCATCACCCCAACACTCAATCCCATTATTTACAGTTTGAGAAGTAAGGAGATAAATGACGCTCTGAGAAGAAGGATGACTTCCAAAATCTTTAATTTCAATATCTGATTAAATAAAGATTCTTCAAAGTAGACATTTCTTTTATGT
>AcOR584_13gPS
ACCTACTTTTATTATGATATATCTTTTCTTATATTATTCAGGATGCATGCAAAGAAAAACATTCTACAAAACAGCACAACACCAGCAAAATTCATCCTCCTGGGCCTTTCTGATGATTCTAATCTTCAAAGTGCATTATTCTCCGGTTTCCTTGTCATGTATATCATGATTCTGACAGAAAATCTTCTCATTGTTCTCCTTACATTCTCTGACCCTGCCCTTCTCACACCCACGTATTTCTTCCTAAGAAATTTGTCCTTTTTGGAGATCTGCTACACATCAGTAATTATCCCCAAAATGCTTGAAAAACTCATGTCTGGGGAAAAATCGATCTCTTTCATTGGCTGTGCTCTGCAGACCTATTTTGCATTCTTTCTTGGTGGATCAGAATGCGTCCTCTTGGCTTCAATGGCCTATGATCGCTATGTTGCCATTTGTAAACCATTGCACTACTCTGTCCTGATGAGCCCAAAAGTCTACATGTTTCTAGCTGTATCATCTTGGTCAAGTGGATTTTTATGTCCTTCAGTCATACCAGTATGGTGTTTATTCTGCCTTTTTGTGCTTCCAATGTGATCAACCATTTCTGTTGTGATATCCCCCCACTATTGAAACTGGCCTGTGGAGAGATCTCTAGGACCAAAATTGCTGTGTTTGCAGTGGCTATGATATGTGTGACTTTTCCTTTTCTCATGATCTTGATGTCCTATATTGGCATCATCAACACTATTTTGAAAATCTCATCTGCTGAGATCCAGAAGAAGACCTTCTCCACTTGCTCTTCTCACTTCATTGTGGTGACTCTGTTTTTTGGTTCTGCAAAAGCCTAATTCCACTTATTCTCCAAACACTGATACATTTATTTCACTTTTCTACACTGTTGTGGGTCCTATTCTAAACCCTGCCATTTACAGTTTAAGGAATAAGGAAGTTAAAAGTGCATTTATGAAAATCTGGAATCTGGAGTTTTTACAGGAATAATCAAGAAA
>AcOR558_2gPS
CTACAGATGGATCTCCAGGAGGCCAGATACTGGGGAAACCAAAGCACTGTGAATGTATTTGTCTTGCTGGGATATCATAAGTATCCTGGCCTGTTATTCTCAGCCTTCCTGGCCATCTATCTCACTATTCTATTGGGAAACAGTCTGATTGTATTGGTGACCACCATGGACCCTGCCTTGCATACTCCCATGTACTTCTTCCTCCGCAGCCTCTCTGTATTGGAAATGTGTTACACCTCAGTCACCCTTCCCAAGATGATGGCCAGTCTGGCCACTGGGGACCGCTCCATTTCCCTAACAGCCTGTGCTTCCCAGATGTTCATCATGCTTTTCCTAGGTGGGGCTGAGTGCTTCCTGCTGGCAGCCATGGCTTATGATCGCTATCTCGCCATCTGCTTGCCACTGAGTTATATGACCATCATGAACCAAAGAATGCGGGTAGGATTGGTAGTAGGATCATTTATCATCAGTTTCCCAATGCAGCTGGTGCAAATTGGGCTCATCTCCTCTCTACCATTTTGTGGATCCAACGAGATGGACCACTTCTTCTGTGACATCCCACCCATTCTCAACCTGGCATGTGCAAACCTCTATGCTAATGAACTGGCAATTTATTTTGAGGACACAACCTTTGTCTTGGTTCCATTTGTGCTCATTCTGTCCTCCTATGTATACATCACAAGGGCTATACTGCACATGCGTTCTGCTACAGGTCGCCAGAAGGCTTTTCTACTTGTTCCTCTCATGTGACTGTGGTGAGTCTTTTCTATGGCTCTGCATTATTTACATATGTTCTTCCCAAAACTCCTGACTTCATGAAAATTGACAAATTACTATCTTTGTTCTACACAATTATCATTCCTCTTTGCAACCCCCTTATCTACACTCTGAGGAACAAGGAGGTGAAAGCTGCCCTGAAGAGGCTGTTTAATAATAAGAGAGCTCTTGATGTAAGCAT
>AcOR124_16gPS
GTAAAAACAAAACTATAAAAATGATGAAGTGGAATAATAGCACAGTGGCTGAGTTCATTTTCCTTGGCTTCACAGACTGTCAAGGAATTAAGGTACTGGTCTTTGCTCTCTTCTTGACCATCTATGTGACTACTCTGCTAGGAAATATCGGGATCATGGTGTTAATCTAGATCAGGCCCTGCTTGCATAGTCCAATGTACTTTTTTCCTCAACAATCTGGCCTTCCTGGACCTCAACTATTCCTCTGCCATTGCTCCCAAGATGCTGGTCCATTTTTTAGCCAAAAAGAAGACAATTTAATTCCCAGGATGCATTGCCCAAATGTATCTGTTTGCTTCCTTTGCAGATGCAGAGTGCCTCTTGCTGGCTGCCATGGCATATGATCGCTACATGGCCATTTGCAATCCACTACTCTATCCAATTCTCATGTCTCACAAAGTGTGCATTTTTCTGGTAGCTAGTTCTTATCTCATAGGCAGCATGAGCTCTTTGGTGCACACTTGCTTTACTTTCCACTTTTCCTTCTGCAACTCCAATGTGATCAACCATTTCTTCTGTGACATCCCTCCATTGTTAGCTCTTTCCTGTTCCAACACTTACATCAACGAAATCCTCCTCTTCACCCTATGTGGCTTCATCCAAAGTAGCACGTTTTTGTTCATCCTGGCCTCTTATGCCTATATTGTTTTTACCATCTTGAGTATCCCCTCAGCAAAACACCGTCATAAGACTTTCTCAACTTGTACCTCACATTTGATAGCTGTTGTCCTTTTCTATGGTGCCCTCCTCTTCATGTACCTGCACCCAAGTTCCGAATATACCTTGGACAAAGATAAAATAATTGCTGTTTTTTATACTGTAGTGTTTCCCATGTTGAACCCCTTGATCTACACTCTGAGGAACAAAGAAGTGAAAGATGCCTTGAAGAGAACATTGGAAAGAAATGTGTGCTGTCATCAA
>AcOR124_18gPS
TGTTAACCTCTTCCATTACCTCCAGCAGAGAATCTCATCTGGGCTAAATGGTGAAGAGGAATGACACTACTGTGACAGAATTTATTTTATTGGGTTTCACTGACCAGCCCAGGCTCCGGATTCCTCTCTTCTTGTTGTTTCTTCTCATCTACCTTGCCACTCTGGTGGAGAACCTTGGGATGATATTTTTGATCAGAAATGATTCTCGGCTTCACACTCCCATGTACTTTTTCATCAGCAACCTATCTCTGCTGGATGTTGCCTATTCGACAGTCATCGCTCCCAAAATGCGGATTGCTCTTGTAACAGACAGAAAAACAATTCCTTTCAATGAATGTGCAGTACAATTCTTCTGCTGCTGCTTTGCTGTGTCCACTGAATGTTACCTCTTGGCTGCCATGGCATATGATCGTTTCACAGCCATTTGTAGCCACTGCTGTATGTGGTCATCATGTCCAGACGGCTCTGCATTCTGCTGGTGGTTGGATCATATGCCTGCGGCTTTCTCAATTCACTCATCCAGTCGTGTTTTATATTCTATTTGTCCTTCTGCTCTTCCAATGTCATCAACCATTTCTTCTGCGATGTGCCTCCCCTCCTCAAACTGTCTTGCTCTGACACACATACTACACATGTTGTACATTTCACACTTTCCACCATTGTTGTGTCAAGCACCACCTTGACTATTCTTATTTCCTACATATTCATTCTTGCAACCATCTTCCGAATCAATTCATCTTCAAGCCAGCACAAAACCTTCTCAACTTGTGCTTTCCATTTGACTGCTGTGACCATTTTCTATGGAACTGGTGCATTCATGTACGTGAGACCCTATTCCCATTTTGCGATGGCACAGGACAAAATTATCTCTGTGTTCTACACTCTGCTTATTCCAATGCTGAACCCTCTCATCTACAGCCTGAGGAACAGGGAAGTGAAGGATGCCTTGAAGAGGATCTCACAAAAAACATGTCCCACCTGAACACACACGTTTGCAATGCAC
>AcOR124_9gPS
CATAGTTCAATGGAAGAACGAAATCGCACAGCAGGAACTGACTTCATCCTTCTGGGATTTACAACAAACCCCAAACTACAACTCATATTGTTTGTAGTATTTTTAAATATATATCTCCTCAGCCTGGTTGGGAACATCACATTAATTGCACTAATCTGTAACAGTTCTCGTCTCCATACCCCTATGTATTTCTTTATTGGGAACCTGTCCTTCCTGGACCTCTGGTATTCCTCAGTGTATACTCCAAAGATCATCATGAACTGTATCTCTGATGACAAGAGCATTTCCTTTGGAGGTTGTGCCTGCCCCAGTTCTTTCTTCTCACCTGGGCTCCGCATATAGCGAATGCTACCTTCTTGCAGCTATGGCATATGACCGTTATATAGCCATTGCCAACCCACTAGCACACACACACAGCTATGTCCAACAAGGTCTGTATGGGTTTGGTGGCCCTTTCCTATCTGTTTGGTTTCATGAATGCCACAATAATGACTACTGAAACATTCACCTTGAGCTTCTGTGATGGAAAAGTCATTGATGACTTCTTCTGTGACTTACCACCATTAGTCAAGTTAGCCTGTAATGTTCCCAGGAGCTATCAGTCTGTGTTGTACTTTATCCTGGTCTTGAATGTAATCAGCCCCTCAGCCCTGATCCTGGCCTCCTATGCCTTCATCCTAGCAGCTATCTTGAGAATCCGGTCCACTAAAGGGAGGCAGAAAGCCTTTTCCACCTGTGCAGCTCACCTGACTGCTGTCACTTTGTACTATGGCTCCATCCTCTTCATTTACTCCCGTTCAAGTTCCAGCTACGCCTTGGAGAGGGACAAAGTGGTGTCTGTTTTCTATACAGTTGTATTCCCTATGCTAAATCCTCTCATCTACAGCCTTAGGAACAAGGAGATCAAAGATGTCCTGAAGAAACTAAATATGAAATGTAGAGGAACATAAATATATAATTGTGT
>AcOR584_23gPS
GGTGTTTAACTTTGGACTTTCTTGATCCATTCAAACAAATGGGGGGAAGCATTGGAATCTTTCTTTTTTACATACTTTGTGCCCAAGGAAAACACAAAGTTTTCTCAACATGTTCTTCCCATGTCACTGCTGTAAGTTTCTTCTTTGGGACTGCTTTCTTTATGTATGGCCAACCTTCTCCTAACCAAGGCAAAGTGGTGTCTTTTTTTTTTTTACACCATTGTAATTCCAATGCTGAATCCATTAATATACAGTTTAAGGAACAAGGAAGTGAAAGATGCCTTGATGAGACTGCTAAGGAGAACCTTTTTCCAATGTGAAGTTTCTAGATAAGGCTTTCATTTT
>AcOR584_27gPS
TTTAGACTAAAAGCAATATGAAAAACCACACCATGGTTTCACAATTCATCTTGGAGGGATTTGAAGGAGACCTGGAGCTACAGCTAGGATTGTCTCTTCTTTTTATGCTGTTTTATGCATTGACCTTAATGGGCAATATTGGAATGATTGTTATAATCACTGTTGATGTTCAACTTCACAATCCTATGTACTTCTTCCTGAAAAACCTATCCCTTTTAGATATTTGCTATTCCACTGTCATCACACCCAAAGCTATGCTAACCTTTGCAACTGGGGATAAGACCATTTCTTACAATAAGTGTGCCACACAGATGTTCTTCTTCTCTCTCTTTGGAACCACTGAATGTTTCTTCCTAGCTGCGATGGCATATGACCGATTTGTTGCCATCTGCAACCCGTTGCCTTTACAATAGGACCATGTCCAAAAAAGACATGTCTACACTTAGTAGCAGTTTCATACTTCTTTGGCTTACTTAACTGTTGCACACAAACCAGGTTTCACATTCAGCTTGTCCTATTGTGAACCAGGGAAAATCAACCAGTTCTTTTGTGATGTCCCCAGCTGTCATGAAGGCCTCATGCTCAGACACTTTTATAAATGAAATTGTACTACTAGGAATGTGTGGGTTGATCATAGTTATAACATTCACAATTGTCCTGATCTCCTATGGCTATATTGTGGCAACTATCTTGAGCATACCATCTGTTGAGGGCAGACATAAAGCCTTTTCCACTTGTACATCCCATATCATGGCTGTAAGTTTGTTTTTTGGTACAGCTTTCTTTATGTATGGACAACCTGGGGCCATCTCTTCTCCCAATCAAGGCAAAGTAGTCTCTGTATTCTACACCATTGTAATCCCAATGGTGAACCCATTCATTTACAGTCTGCGAAACAAGGAGGTCAAAGCTGCACTGGGGAGGCATCTTAAAAAATTATCTTTTACTAACAACCAGATCCCTACCCTAGCCATCCATGCAACTCAA
>AcOR124_17gPS
GCTTTGTCTGAATGGCAGGGGTTTGGACTTGATAGACCATGTGGTCTCATCCAATTCTATGTTTCTATGATCCTGTGAGAACACTTCCTGTCCCTAATGGAGAAACCCTGTGGCATTCCTCCTGTAAGCCTATCICTCCAAAGATTTTGTTTATTCATCAGCTATTGTTCCTAAGATGTTGATGGCTTTTGTATCTGACAATAGAAAAATGTCTTTTACTGAGTGCGCCTTGCAGTTTTATGTTTTCTGTGACAAATGAATGCTGCCTTTTGGGTGTAATAGCCTATGACAGCTTTGTAGCTATTTGTAACCTGCTACTTTATCACTATGCAATGTCCAAAAGACATTGTGTTTTGCTTGTTATAATATCATACATGATTAGTTTTGTGAATTCCACCAGACAGAGTATTTTTATATTCAGTTTGTCTTTCTGTGACTCCAGTGTAATTAACCATTTCTTCTGTGATATCCCTACAATCCTGAAGTTGTCTTGCTCAGACATCTACAGGACGGATCTTGTCAATTTTACCTTTGCTTCCATAGTTGTCATGAGTACCATCCTAATTATCTTAGTCTCCTATATTTACATTGTAATCACCATTTTGAAGATCTGATTTGCTGAGGGAAGACGCAAGGCCTTTTCAACTTCTGCTCCTCATCTCATAGCTGTCACTCTGTTCTATGTATTTGTGACCCACTTCAGGTTACACCATGCCTCAAGACAAAGTAATTTCTGTCTCTCATACTCTTGTGATTCCAATGCTAAATCCTATGATTTATAGTTTAAGGAGCAAAGAAGTGAAGGCAGCTATGAAAAAGGCAATAAACTGAAAAATCTTATCCCAGTGAATGAACAAACTCCATTTGTTTGAGGAAGA
>AcOR124_20gPS
ATATGGCTCTTCTACCTTTGTCCTTGAACTGGCTTTTCTTCTTGTGGCTAACCTTAAGGAAGTGGTGCTTTCCCCATCATCCTGATTTCTTATATCTATATAAATTCTGCTGTTTTGCGCATGCACTCTGTTGAGAGTAGGCGCAAGGTTTTTTCTACCTGTAGATCTCACTTGACTGTAGATTGCTTGTTCTATGGGGCTGCCATAGTCACGTATGCTCATTCTAATTCAGCCTGTTTCCACAAGTGGGATAGAATCATTTCCATGTTATATGGAGTTGTTACTCCCATGCTGAACACCATCATCTATAGTCTGAGGAACAAGGAAGTGAAAGGGCCTTGGTCAAGGCACTTAGATTAAATAGGGTCTACTGAATG
>AcOR245_8gPS
TATCTTCTTTTCCTCACAGGATTTATAGATGACACATGGACAATGTGAACCAAACCAGAACATCTGGATTTGTCCTCCTTGGATTGTCCACCAAAACAGGAAATCAAAGGGTTCTCTTTGCTTTTTCTCTCTCCATTTATATACTCACCCTCCTGGGAAATTTGATTATCATCTTGCTCATCAGAACTGACTCTCGCCTCTTCAATACCCCCATGTACTTCTTTCTCAGTCACCTTTCCCTGGCAGATCTTGGCTTTGCTTCTACCACTGTGCCCAAAGCTTTGGAGAACTTATTATCACCCACAAAGGCCATCACCTACTGGGGCTGTCTCACTCAAATGTACTTCTTTGTGGCCCTTGGCCACACAGACAGCTTTCTACTTGCTTCCATGGCATATGACCGCTATGTAGCCATCTGCCACCCATTGCGTTATTCTGTCCTCATGAGTAACAAGCGCTGCCTCATGCTGGTAATGAGTTCCTGGCTGCTGGCTCATCTCCACTCACTGGTCCACGTTCTCTTGATGGCCCGGCTCTCCTTTTGTGCCTCCAGGGAGATCCCACACTTTTTTTTGTGATGTCCAGCCCCTCTTGCGTCTCTCTTGTTCCTCTACTCTGCCCAATGAACTCCTGGCTTTCACAGAGGGCTCCTTGATCATTATGGGTCCTTTCTTCCTTATTGTGGTTTCATATATACTCATCCTGGTAGCCATCTTGAAGATGCCATCAGCTACTGGGAAGCGTAAGGCTTTCTCAACATGTGGCTCTCACTTAGGGGTCGTCTCCCTGTTCTATGGTACTGTAATTGCAGTCTATATCCGGCCTTCCTCATCCTACTGTATCACAAAGGACCGGGTTGTGGCTGTCCTCTACACAATGGTCAAACCCATGCTGAACCCTGTCATCTACAGCCTGAGGAATGAGGATGTGATGGGAGCAATG
>AcOR444_10gPS
TTAATTTCATAAATATCTCTTTCTCCCCTAATTAGGACATTCTAAAAGATGGTGTACATAGAAACGGGACAACAATGACTTTTTTAATACTCCATGGTTTTGGAAATCTAGAAGAACTTCGATTTCTTATCTTTCTGCTGTTTTTAGGAATATATGCTTTAACAATAATTGGGAATTCTTTCTTTTTAGTAGCTGTCTCTTTTGATAGGAGACTCCACACTCCAATGTATTTTTTTCTCAGCAACTTATCATTCCTGGACATATGGTATACTTCAAACATCACCCCTAGGATGCTGGTTGATTTATTGAGAAAGGAGAAATCCATTTCAGTGACAGGTTGCATTATACAGCTCTACATTTTCTGTGCTCTTGGAACTGTTGAATGTTTTCTTCTGTTGCTTATGTCCTATGATCGCTATCTTGCCATCTGTAACCCGTTTCACTATACCAAGTTGATGAATTTGAACACTTGCCTTAAATAATGGTCTGTACATGGTTATGGGGTTTCTTCTCAGCTGCTGGTTTGAATTTGATTGTATCCTCATCTTTAACACTTTGTGGTCCTAATCATATTGATCATTTTTTTTGTGACTTGACACCCTTGTTGAAATTGTCTTGCTCTGACACCCACCTGGCAGAAGTGGCCATCTTTGTAGCATGTTTTGCAGTGTCCTTGTGTCCTTTCATCTTGACCATCACCTCATACATCTGTATTATATTGTCTATTTTAAAAATTCCAACTTCCTCTGGAAAGAAGAAAGCATTTTCCACTTGTAGTTCTCATTTGATTGTGGTAAGTACTTTCTATGGAACACTAGGAATTACATATGCAGTCTCTACAGGGACAGAATCAGTAGAATTAAGCAAAATACTTTCCTTACTATATACTGTCCTGACTCCCATGTTTAATCCAATAGTATATAGCTTGAGGAATAAGGAGGTTAAGGAAACTCTGAGTAAACTACTCGGTAATATTTCAGCTACGATACATGGGTCCTATGCAATTCCAAATTATTCATTGTCATCCTGTCCAAAAATTTGTTCAGCTGGAATT
>AcOR584_4gPS
TTTATTTCCTACAGCAAATTCAAATCCAGACAAATCAAACAGCTACTGGATGCTTTATTCTTCTTGGATTTGGTGATCTCCCAGAACTGCAAACTCTTCTCTTGCTGACATTTCTTATAATCTACATTATCACCATGGCTGGGAACTTTCTCCTAATTATGCTTGTTGTAGTTGATTTTCGCCTCCAGACTTCCATGTACTTCTTCCTAGGGAATCTGTCCTGCTTGGAAATCTGCTACACCTCAACTATCTTGCCCAGATTGTTATTCAGTCTTTGGACTGGAGATAGATCTATTTCTGTTAATGGCTGCCTTGTGCAATACTATTTCTTTGGTGTCTTAGCATCTACAGAATGTTATCTCCTGGCTGTGATGTCATATGATCGTTATTTGGCCATATGTACACCATTGCACTACACTTCTTTGATGAATAGCAGACTTTGTTTCTGGCTTATTATTGGTTCTTGGATGAGCGGTTTACTAAGTAACACAATTATAGTATCTTTAGAGATGCAGCTATCATTTTGTGGCCCCTATGAAATTGAGCATTTCTTTTGTGATCTTGCCCCGGTTTTAAAGCTTTCCTGTAGCAACATACACATGGTGGAACTTGTCACTTTCATCTTAGCCTCTATGGATACTCTGGGTCCTTTCCTGCTTACCTTGATCTCGTATATATTGATCATCAACAACATTTTCAAGATACATTCCAAAGTTATGAGGCAGAAAGCCTTCTCTACTTGCTCATCCCACCTCATTGTAGTAACACTTTTTTTTGGCTCTTTGATCAGTGTTTATATTGTTCCAAAAACAAATACACTGAAGAGGCTTCATCAGATTTTCTCTCTTTTTTATACTGTCTTAACCCCTATGGCCAATCCTCTTATATACAGTTTGAGAAACAAAGAAGTAAAACAGGCTGTTTATAGATGTATCAGTAAAGTTGGCAGTGTGGCTAAATTTTCT
>AcOR584_5gPS
GCTACTGGATGCTTTATTCTTCTTGGATTTGGTGATCTCCCAGAACTGCAAACTCTTCTCTTGCTGACATTTCTTATAATCTACATTATCACCATGGCTGGGAACTTTCTCCTAATTATGCTTGTTGTAGTTGATTTTCGCCTCCAGACTTCCATGTACTTCTTCCTAGGGAATCTGTCCTGCTTGGAAATCTGCTACACCTCAACTATCTTGCCCAGATTGTTATTCAGTCTTTGGACTGGAGATAGATCTATTTCTGTTAATGGCTGCCTTGTGCAATACTATTTCTTTGGTGTCTTACCATCTACAGAATGGTTATCTCCTGGATGTGATGTCATATGATCGTTATTTGGCCATATGTACACCATTTGCACTACACTTTCTTTGATGAATAGCAGACTTTGTTCCTGGCTTTTATTGATTCTTGGGATGAGCGGTTTACCAAGTTAACACAATTATAGTATCATTAGAGATTCAGGTATCATTTTGAGCCCATATGAAATTGAGCATTTCCTTTATGTGATCTTTGCCGCGTT
>AcOR584_6gPS
TGTGTCCCATCAGATCAAAAAGCATGAAAATGGAGGTAGGAAATGGAACCATGATTACAGAATTTATTCTTCTTGGCTTTGGAGATCTCAAAGAATTCCAGATTCTTCTCTTTGTGCTATTTCTAACAATCTACATAATGACTGTTGCTGGGAATCTTCTCATCGTAGTGTTAGTAATGACTGATCACCATCTCCATACCCCCATGTATTTCTTCCTTGGGAATCTGTCCTCCTTGGAGATCTGCTACAGTTCTACTATTGTTCCAAGAATGTTGGTCAGATTTGTAACACATAACCAGCAGGTGTCTCTGCATGTTTGCATGATGCAGTTGTGGTGGTTTTGTTTTTTTGCAGCAACAGAATGTTACCTTCTGGCAGCAATGTCTTATGACCGCTATTTAGCACTATGCAGGCCACTGCATTACTCTACTCTTATGAATCCAAAGGTTTCCCTCCAACTTATTGCTGGCTCTTGGATGTGTAGCTTTGTGGTAGAAATGATATTGTTCAGTTTTATACTGCAGTTACGCTTCTGTGGTTCCAGGGCTATTGAGCACTTCTTTTGTGATTTTATCCCAGTAATAAATCAGGCCTGCAGTAATACACATCTAGTGAAACTTGTATTAGTTGTTTTAGCATCTATCACTACTCTGCCACTTTTCATTTTAACCACAATATCATACGGGTATATCATTATGGTTATACTTAGAATCCCATCCATCATAGAGCAGAAAAAGGCCTTCTCAACCTGCTCTTCTCATCTTATTGTGATGACAACATTCTATGGAACACTAATCATAGTATACATTCTGCCAGACATGGATAGACTGAAAAAATTGAATAAGGTCTCTCTGTCTTTTACACTATCCTGACGCCTCTAGTAAATCCCCTCATATATAGCTTGAGAAATAAAGAGGTGAAGGAAGCTCTGAGGAGAACAGCAAGGAAATGTACTATATGTATGCAAGTTTGTCAGCTTGTCGTCATACTATGTGCTGGAACTAAGATT
>AcOR584_20gPS
AGACAGGAGACCAAATTCAAAGAAACCAGAGTGATATCACTAAGTATATTCTTTTGGGTTTTGGGGAACTACCTCATCTACAGACATTGCTGTTCGTTCTCTGCTGCATAGTCTACATTTCAACATTGATTGCCAACTTCCTCGCCATTCTTCTGATAGCAACTGATCAGCACCTCCACACGCCCATGTACTTCTTTCTGGTGAATTTGTCTTGTTTGGAGATCCTCTCCAGCTCAGCCATTCTGCCCAAGATGCTTGCCTGTTTGGTGACAGGGGACAAAAGCATCTCTTTCAAAGGATGCATGACTTAGTGCTATGTTATAAATCTTCTAATGGGTACCAAATGTTATCTGCTTTCTGTGATGGCTTATGATCGTTTCTTAGCAATATGCAGACCTCTTCATTATGCAACTCTTATGAATGGCAAATTCTGTATCCAGTTGGTGTGTTTTTCTTGGATTAACAGCATTGTCTTTTTCTCTGTGTACTTGCCTTTAGAGCTAGAAGGGCTACATTATTGTGCTCCCCGTGAAATTGACCACTTTTTTGTGAAGCATATGCAGTGGGGACACTTTCCTGGAGTTGCAGCAGAGTTTTAGCCCTTATAACATTAACAGTGGCTTTTGTATTTAGCGTCCCTCCTTTTCTTTTGACACTGATCTCCTATGTATATATAATTTCTGACATCTTGAGAATCCCATCTACCACTGGACGTAAAAAAGCCTTTTCAACCTGTTCTTCTCACCTTATTGTTGTTTGTATGTTTTACGGAGCCATTGTTATTGTATATTTGATACCAAAAATGGAAACCATAAAAATTCTGAACAAAATCTTTGCTTTGTTATACACAGTTCTTCCCCCCATATCCAACCCTCTCATATATAGTCTAAGAAATAAGGATGTCAAGGATGCCTTGAGAAAATTTATTTGCAAAATTGAACAAAAATATTTTCAGTTTAGAGTTACAAACCCA
>AcOR1963_1gPS
ATGGTGTTATCATCTGTGCTTCTTTCTGGCTGTTTCCTCAGGTCAGATCCCAATGGAGTCCCAAGAAGGCGGCAACCGGACTCTGGAGGAGGTGACCGAATTCCTCTTGATGGGCTTCTCCCAGGCCCTCCATGGGCAGTCCTTCCTCTTCCTCCTCTTCCTCCTCATCCAGCTGGACCTTCGCCTCCACAGCCCCATGTACTTCTTCCTGAGCCACTTGTCCTTCTTGGACCTTTGCTATTCGTCGGTCACCGTCCCTAAAATCCTGGTGAACCTCTTGCGCCAGAGAAATGCGATTTCCTACAACCAGTGCATGGCCCAGATGTTCTTCCTGATGACCTTTGGAGGCTCCGAATGTGCACTACTGGTCATCATGGCCTACGACCGCTGTGCCGCCATTTGCCAGTCATTAAGATACAGCCACCTGATGTCAAGCCAGGTGTGCCTCCCTCTCGCAATGGCCTCCTGGGTCTGGGGCCTCCTGGACTCGGCCATCCACACCTCTCTGGCCACCAAGCTGTCCTTCTGTGGGTCCAACCGCATCGACCACATCTTCTGTGATGTCCCTCCCCTCCTCAAAATTGCCTGCAGCAACACATACATCAATGAGATGGCACTCCACTTGGCCAGCGTCTTCATGGGTCTGAGCCCTTTCTTGTTCATTGTCTTGTCCTACGTCTTCATCCTGTCGGCCATCTTGCAGATCCAGTCTAATACTGGCCGGAGCAAGGCCTTCTCCACCTGCACTGCCCACTTGATGGTGGTGGTGATCTACTTCGGGATGGCCAACGTCAACTACAACCGGCCCAAGGCTGGCTACTCCTTGGAGATCAACACCCTAATCTCCTCGTTGTATTGTGTTGTGACTCCCATGATGAACCCCATCATCTACAGCTTCCGCAACAAGGAAGTCAAGGAGGCCCTACAGAAATTACTGGAGAGACTCAATGGACTGCCAACTGGTGGAGGAGACAATAGGCCTGCTTTGGA
>AcOR124_29gPS
GCACACGGGACTCAGAAAAAGATGAATCAGAAATAGCTCAATGGTGACACAATTCATCCTACAAGGATTTACTGACCACCTAGGGCACAGAATGTCCTCTTTGTAACATTTCTCATCTATCTTTTCACCATGGTAGGGAATCTGGGAATGGTTGTGTTAATCATACAGTCCTCAGCTCCAGACCCACATGTACTTCTTCTTGAGACACCTTTCTTTATGGATGCATGCATTACCTCAACTGTTGCTCCCAAGATGATGATGAACTTCCTGAGGGAGAGGAATGTCATCTCTAATAATGGATGCATGGTCCAGTTCTTCATGTTTTGTACTTTTAAACATGTAGAAGCCTTTATACTGGCTGTCATGGCTATTGATCATTATGTGGCCATTTGCAAACCATTGTCCTATGCTGTCATCATGTCAAAGCCATGCTGTATCTGGCTGCTCACTGGGGCTTTCATTGGTGGTGTTGTGAGCTCCTTCATGCATACCTGCACATCTTTGAGATTATCTTACTGTGGGAGGAATTCTGTCAACCACTTCTGTGATCTCGCTGCCTTGATGGTCCTAGCCTGCTCAGACACATTCCTCAATGAGCTACTGTTGTTCACTTTTGACACATCTGTTGAAGGGTTTAACATTGTGACCATTGCTACAACCTATGGCTTCATAATCATTACCATTCTCAAGATGCCATCCTTAAGAGGAAGGCTCAAAGTATTCTCCACCTGTGTCTCTCACTTGACAACCTTTGCCCTGTTCCATGGCATCATCATCCTATTCATATATTTCCAACCCAACTCAAGCTTGTCAATGGATACTAACTGTCAATGTTTTACACACTAATCATCCCAATGTTGACTCCTCTGATCTATAGCCTGAGAAACAAAGATGTAAAGGCTGCCTTAAAAGAATTGATAATGAAGGATGTAAATCCTAATGTAATGAATTGTAGACGAGT
>AcOR124_27gPS
CCATTATTACAGAGAATATGCAGCTCCGGATATAATATATGGAATATGGAGTTTTTCCTCTTGGGTTTGTCCACTAATTCAGAAACCCAGAAATGTCTTTTTGCTCTTTTTCTAGTGATGTATCTTGTCACCGTTGCAGGGAATATGCTCATCATGCTAGTGATAAGCAGGGACATGCACTTACACACTCCAATGTATTATTTCCTGAGCCATCTCTCTTTCCTGGACATCTGCTATACCACCACAGTCATCCTTAAAATGTTGTCCAACTTCCTAGCAAAGCACAAAACCATCTCCTTTGTAGGTTGGCATGGTACAGATGTATATATCGCTGTCTTTGGGAGCTACTGAATTCATCCTGTTGACTGTTATGGCATATGACTGCTATATGGCTATTTGCCCATCCTTTGCATTATAGTACCATTATGAGTCAGGGGGCTATGTACACAGATAGCAGCCGAGTGTTGGCTTAGTGGGTTTGTGAGTGGTGTAGTAATGACAGTGGCCACTCTACACTGGCCATTCTGTGGGAAGAAGAATATCGACCATTTTGTTTGCGAAGTGTTAGCTGTTCAGCATTTGGCATGTTCTAGCTCCTTTGTTGGGGATGCAATTATGCCGGGAGCTGGGACGCTTATTCTGCTCATACCCTTTATTCTTGTGGTAGTGTCTTATATCTACATCCTCTCAACCATCCTTTGGATACGATCAGCTGAGGGAAGACACAAAGCGTTTTCCACCTGCGCAGCCCACCTGATGGTGGTGAGCCTGTGCTTTGGGACAGCCATGTTTGTCTACTTGAGGCCCAGATCCCAGTATTTACCCAAGCAGGGGAAAACTATCTCGGTGTTCTATTGCATCGTTACGCCCATGCTGAACCCCATGATCTATAGTTTGAGAAATCAAGAAGTAAAGGTTGCTCTGATGAAACATACTGAGGAAATGAGGAAAAGGAGAACTCTACCTTGCTTATGATCTCTCTACTTTTGTCTCATTTACTT
>AcOR444_5gPS
AACTGTATATAGAGATGGAAATAAAGAATCAAAGCACTGTGACAGAATTTATTTTAATAGGTTTTTCTACCATCTCCTCAGCACAGTTTATTCTATTTGTAGCCTTTGGATCAGCTTATACTGCAGCTCTGGCAGGTAACATTTCTATTATCACAATAATTAGACTGTGTTCTACTCTTCATACGCCCATGTATTTTTTCTTGGTCAACCTCTCTCTTTTGGACATTTGCTGTATCACTGTAATTGTTCCCCCGACGCTGAGGAATTTAATGAACAAGAAGACCATCTCTGTGCAAGGCTGCTTCACGCAGGCATATTTCTTTGTCATTTTCCTGGGCTCTGAGCTCTTACTACTGGTTGTAATGGCCTTTGATCGCTATGTAGCCATCTGTCATCCTTTACGTTACACTGTTATAATGAACAGGAAAGTCTGTAATTATTTGGTGATTGTGATATGGGTATGTGGTGTTCTCCTTGCAAACATTCATATTCTTTCCCTCCTGCGCTTATCCTTCTGTGGACCTAGGACTATCAATCACTTTTTTTGTGAATTACCTCCTCTGCTACTACTTTCTTGTACTGACACAACATTCAACCGATACCTAATGCTGGGGACAGATATCTTCTTGGGATTTGGGTTGCTTCTTATTGACTCTAGTCTCCTATGTCTACATTGTTTCCTCCATCCTGAAGATACCTTTCTGTACAAGGGAAAAAGAAGGCTTTCTCTACCTGCTCTTCCCATGTTATGGTGGTGACTCTTTTCTACAGCTCAGCATCTACACTATGTCAGACCTATATCCATGTACTTGGACGTTGACAAAAATTATAGCTGTACAATACACTGTGATCACTCCTGTTCTCAATCCCATTATCTACTGTCTAAGGAACAAAGAAGTGAAAGATGAATTTAAGAAATTTGTAAGGCTCAACAGAAACTAATTGAATCCTCAACTCAGAATT
>AcOR444_6gPS
TTTTTTAATGATTTAAAGCATGTTATCCCAGAGAAAATGGAGAATCATACAGAGATTACTCACTTCATACTGATGGGCCTAACAACTCAACAGGAGCTTCAGAAACTTCTTTTTGCCCTCTTCTTATTCCTCTATTTAGTTACTCTCCTGGGCAATGGAACTATTGTATGTGTTGTGTGGACAGAGATGCAACTTCATACTCCTATGTACTTCTTTCTCAGTAATCTCTCCTGCCTGGATATTTGCTATTCTACAGTTATCCTTCCTAAAATACTGTCTGGTTTATTTCTGGGCCATCGAATAATATCCTTTGCTGGATGCATTACTCAGCTCCATTTCTTCCATTTTCTAGATAGCAGTGAAGCTCTTCTTCTAGCTGCCATGGCTTATGACCGCTATGTGGCTATATGCAACCCACTGCACTATCCAGTCATCATGTCCAGACAGATATGTCTTCTACTGGCAGCTACCATTTGGGGCATCGGGTTCTTTCATGCTCTAATGCATGCAAAAATGACATCCCAAGTTCATTTTTGTGGCTCCAATGTCATTGAGCATTTCTTTTGTGATATTAAGCCACTACTGCCTGCAGCAACACAAGAGTCAATCTCAGTCTTCTCAACATTGTCACAGGTTTACTTGTAATGGCTGCTTTTTTCTTTACACTCCTTTCCTACATCTACATTATCTCCTTCCTTATACTGAAGGTCAAATCACATAGCAGAAGATGGAAGGCTTTCTCTACCTGTAGCACCCATCTCACAGTTGTATGTTTGTTCTATGTGCCAGTTTTGTTCAATTACATCCCACCCTCTTCAGGAGACTCTCCACAGAAGGACATGATAGCCACTCTTATGTACAGTGTCATTACCTCTGTCTTAAATCCTTTGATCTATACCCTAAGGAACCAGGATATGAAATCAGGCATTAGGAAAACTGTCCACAGAGTACTAATATCTATAAAGAGGTAAGCAACACCGTGAAATCCACTTCATAGTTTGGAGTGCTGTTCTTGGTGTGCATC
>AcOR236_7gPS
CTTGCAAAATCACAGGGCCACCTCTTTTCCAACCAGGCAAACGAAACCGACTTGGTGACTGGCTTTGTTCTCTTGGGCTTCCCATCCCTCTCATGGCCATTCCACCTGCTGCTTTGCTCTCTGCTCTCCACCTGCTATGCCTTCACCTTGTTGGGCAACCTGTGCATCGTGTGGGCCATTCTCTGGGACTCTCGCCTCACCCGCCTCCCCATGTACATCCTCCTGGGCAACTTTTCAGGGCTGGAAATGTGCTACGTAACCACCACGGTGCCCCGAATGCTGTCAGATCTGGTGTCCCTGCAGCCAAGCATCATCTCCTTCCAAGGCTGCTTCCTCCAGTTCTACTTCTTCTTCTCTATGGGGACCACCGAGAGCTTCCTCCTTGCTGCAATGGCCTTGGATCGCTACTTGGCTATCTCCCACCCATTGCGTTACCCCATCCTCATGTCGCCACGCTTTTGTGTCAACTTGGCGGCTTCCTGCTGGGTCTCTGGGTTCCTTTGGTTCCTGGTGCCCATCGTGCTGATTTCCCAGCTCCGTTTCTGTGGCTCCAATCTCCTCGACCATTTTATCTGCGACCCGGGACCACTGCTGTCTGCGTCCTGCTCTCCAGCTCCCCGCACAGAGTTGGCCTTCTACTGCCTCAGCTCTGTTGCTATCTTTGGCCCATTCCTCTTCATCGTGGGATCCTACACCGCAGTCCTGCGGGCAGTGATGAGGTTGTCTTCTACTGTGACGAGGAAGAAGGCCTTTTCCACCTGCACCTCCCACCTGGCCGTGGTGAGCCTTTTCTATGGATCCATCATGGTCACCTACGTCACCCCCAAAGCTTCTGGAGGCAGCAACAAAGTGGTGACCCTCTTCTATTCAGTGGTGACCCCTATGCTCAACCCACTTATCTACAGCCTGAGGAACAAGGAGATGAAGGATGCCCTAAGGAGGACAATATTAGGGGGAAA
>AcOR444_36gPS
TCTTTGTCTTTGCAGAGAAGATTTTCACCAAGGAAAAAATGGAAAACCAGTCTACAGTGAATGAATTCATTCTGTTGGCATTTTCTGACACCAGAGAGCTACAGATTTTACATTTTTTGTTGTTTCTGTCCATTTATTTGGTAGCATTCATGGGAAACATTCTCATTATCCTAACTATAGCCCATGATCATAATCTGCATAGTCCCATGTATTTCTTTCTAGTCAATTTATCATTGGTCGATGCTTGCTATGTCTCCGTAACTGTTCCTAAATCTATGGCTATATCATTGACAAATGACAGAAGAATTTCCTTCTCAGGATGTGTTTCTCAAGTGCTCCTGGTTTTCACATTTGCAAGTGCTGAGGTGTTCTTTCTTACTGTTATGGCATATGACCGCTATGTGGCAATCTGCCTCCCTTTACACTATATGAGGATCATGAATTGGAATGCCTGTCTCCAATTTGCAGCTGCCTCTTGGATCAGTGCTATAGTTTATGCAATAGTGGAAACAATGTCAACATTCAGGTTAAATTTTTGCAGTTCTCATGTTCAACAGTTTTTCTGTGATGTTCCACAAATTATGGAGGATTTCATGCACAGATACAATGCTCAATGAATGCCTTGTTCTTGCTGTTGTAATAAACTGCTGGTATTTGTTGTCTTTCTTTAATATTAATATCTTATGGGTACATCTTCTCGACAGTATTCAAGATTAATTCATCCCAGGGCAGGCGTAAAGTCTTCTCCACCTGCACTCCACACTTGACTGTTGTCTCATTATTTCTTTCAACTGCTGTATTCTCATACTTTAGACCACAGGCCTTGTCCTCAACTTCTGTAGATTTGTTGTCTACAGTCTTGTACACTGTTCTGCCACCAGTAACGAATCCTATAATTTATAGCCTGAGAAATAAAGATATACATCAGGCTGCCTGGAAGATGTCAAGTAAATTGTTTCGATTTCACAGAGTTGTCTCATATACCTTTGTCAAAAATTGTAAA
>AcOR444_42gPS
TTTTCTATCTATAGGTGTTATATTTGAACTGAAGGCAACATGTACAATCACACTTCTACATCCAGTTTTCTGCTGCTGGAATTCTCAACAATCAGAGGACTGCAGATCTTACACTTCTTTGTCTTCCTAGCAATGTACCTCATTGCAGTAATAGGGAATCTTTTCATCATCATTGCAGTTGTGACAGATTACCAGCTACACATCCCAATGTACTTTTTTCTCTTCTGTTTGGCTATGGTGGACCTTGGTTCAGTTTCTGTCACAATACCAAAATCTATGGCTATGTCCCTCATGAACGACAGGTCAATATCTTTTTCTGGATGTATAGCTCAAGTTTTCTTTTCCTTTCTCTTTATAACATCAGATTTTGTTCTCCTCAACATAATGACACATGACCGCCATGTTGCAATCTGTAACCCACTCCATTATGAGAGAATCATGAATAAGCCAGCCTGTGTTAAGATGTTAGCTATTGGGTTGATTATAAGTCTACTTTATGCCACATTACACACCAGTGGCACCTTTATGAATACCTTCTGTTCTAATAACATCAACCAGTTCTTCTGTGAAGTGCCACAATTATTAAAACTCTCCTGTTCTGACCTATATTTAGTTGAATTTGGGCTTCTTGTACTAAGCTGCACTGTCGCATTAGGATGTTTTATCTTTATCATCATAACATATGTTCAGATCTTTTCTGCAGTGCTCAGAATCCTCTCTGTACATGGCCAGAAAAAAGCCCTCTTCACTTGTGTTCCCCACCTCATTGTTGTCTCTTTACTATTAATAACTGGAGCGTTCTCTTATGCAAGGCCTCCTAGTGATATATCTTCCAGTCTGGATTTGGGTTTTGCTGTGATGTATTCTATAATTCCTCCCATGTCAAATCCTTTCATTATAGTATGAGAAACAAAGAGATCAAGAATGCTTTGAAGAAATTGTTATATATGAAGCTCACTCCTGCAAAACCATCTTTAACGAT
>AcOR3400_1gPS
ATGTACAATCACACTTCTACATCCAGTTTTCTCCTGCTGGAATTCTCAACTACCAGAGGACTGCAGATCTTACACTTCTTTGTGTTCCTAGCAATGTACGTCGTTGCACTGACAGGGAATCTTTTCATCATCATTGCAATTCTGGCAGATTACCAGCTACACTCCCCCATGTACTTTTTTCTCTTGTGTTTGGCTGTGGTGGACCTTGGTTCAGTTTCTGTCACAATACCCAAATCTATGGCTATGTCCCTCATGAACGACAGGTCAATATCTTTTCCTGGATGTAAAGCTCAAGTTTTCTTTTACTTCTTCTTTTTAACGTCAGATTTTGTTCTCCTCAGTATAATGGCACGTGATCGCCATGTTGCAATCTGCAACCCACTTCATTATGAGAGAATCATGAATAAGGCAGCCTATGTTAAGATGTTAGTGATTGGGTTGATTATAAGTCTGGTTTATTCTACATTGCACACCAGTGGCACCTTTATGAATACTTTCTGTTCTAATAATGTCAACCAGTTCTTCTGTGAAGTTCCACAATTATTAAAACTTTCCTGTTCTGACCTATATCTAGTTGAAGTTGGGCTCCTTGTACTAAGCAGCATTGTCGCATTAGGATGTTTTATCTTTATCATCATCACGTATGTTCAGATCATTGCTGTGGTGCTCAGAATCTCCTCTGTACGTGGTCAGAAAAAAGCCCTCTCCACTTGTGTTCCCCACCTCACTGTTTTCTCTTTACTATTCATCCCTGGAGTGCTGCTCACGCACGGCGTCCTGGTGATATATCTCGAGTCTGATTCGCTTTGCTGTGATGT
>AcOR2226_1gPS
TTTCTGCTGCTGGACTTCTCAAATATCAGAGGACTGCAGATCTTGCACTTCTTTGTGTTCCTAGTGCTGTTCCTGATCACAACAATTGGAAATCTTCTCATCATCATTGCAATTCTCACAGATTACCAGCTACACTCCCCCATGTACTTTTTTCTCTTCTGTTTGGCTCTGGTGGACCTTGGTTCAGTTTCTGTCATAATACCCAAATCTATGGCTATGTCCCTCATGAACGACAGGTCAATATCGTATTCTGGATGTATAACACAAGTTTTCTTTTCCTTTTTTTTGGAACATCAGATTTTGTTCTCCTCAATATAATGGCACATGATCGCCATGTTGCAATCTGCAACCCACTCCATTACGAGAGAATCATGAATAAGGCAGCCTGTGTTAAGATGTTAGCGATTGGGTTGATTATAAGTCTGATTCATGCCACATTGCACACCATTAGCACCTTTGTGAATACCTTCTGTTCTAATAATGTCAATCAGTTCTTCTGTGAAGTTCCACAATTATT
>AcOR4371_1gPS
GATATGAGAGAACTACAAATCTTATCCTTTTTTGTCTTCCTATCATTCTACTTGACTGCATCAATAGGCCACCTTCTCATTATCACTGTAGTTGCAGTTGATTCCCATCTTCACACTCCCATGTACTATCTCCTATTTAATTTGGCCATGTCGGACATTGGATCAATTTCTGTCATGGTGCCCAAGGCCATGGCTATGTCTCTTAAGAATGATAGGTCAATTACTTATGCTGGCTGTGTTGCTCAAGTTTTCTTTTTTGTTTTCTTTTCAGCCTCAGGTTATAGTGTCCTAACTATTATGGCTCATGATCGCTATGTTGCAATCTGCCACCCTCTCCACTATGAGAGAATCATGCACAAAGGAGCCTGCCTACAGATGGTAGCCATTGGGCTGATTGCTAGTCTTATTTATGCCACATTACACACCTGTGGCACCTTTGGAAATACTTTCTGTTCCAATATTGTCAATCAATTCTTCTGTGAAATTCCACAATTAATAAAGCTGTCCTGCTCAGGTTTTTCCATAATGGAAACTGGGGTTCTTATCCTGTCATTTAGTATAGCATTAGGGTGCCTTATTTTCATCATCAGATCATATGTACAGATCTTTGTTGTTGTGCTTCGAATTCCTTCTTCACAAGGTCAGAAAAAAGCCCTCTCCACTTGTGTTCCCCACCTCACAGTTGTCATAATGTTGATAGCCAGTGGGGTCCTTGTCCATGCAAGGTTTACTGCTGACTCTTCTAATTTGGATATAGTTTTGTCCATGGTATATACCATAATTCCTCCAATGTCAAACCCATTCATATATAGTGTTAGAAACAAAGAGGTCAAGACTGCTTTACGAAATCTGTTGCATGTTGCAATTTCCTATAAAAACATACTTAAAGTTGTTCT
>AcOR444_43gPS
TATAAAACAATAGTTTACAAGTTGCTGAAGTAGAAAAAGATGAGCGACAACCTATTCATACACTTTCTTTTGGTTAGATGCACTACATCAGGGATCAATAGGGACCACAGGAGGTCTCTGTAGATAAGTGTTTCCCAGTTCTATTCTAATAGTGTCAACCGGTTCTTCTGTGAAGTTCCACAATTATTAAGACTCTCAGAAAC
>AcOR4371_2gPS
TTCTATTCTAATAGTGTCAACCGGTTCTTCTGTGAAGTTCCACAATTATTAAGACTCTC
>AcOR3400_2gPS
GAATTCCTTCTTCACAAGGTCAGAAAAAAGCCCTTTCCACTTGTGTTCCCCATCTCACCGTTGTCACAATGTTTGTAGCCAGTGGGGTCCTTGT
>AcOR236_15gPS
ATTCTTCTTTTGGGGGGTTGGCCATTAATCAAGAACTGAAGTTCTTCTTTTTTGAAATCATTTTTGGAGTCTATGGTGTAACCGTACTTGGCAACCTCCTGATTGTGGGCGTTGTGGCTCATGACCGTCTCCTCCACACTCCCATGTATGTTAGTTGGCTTCCTTATGAGAACCAACACTATCATGTATGGAGGCTGCCTTTCTCAGATTTTCTTCTTCCACTTCATTGGTAGCATCAGGATTTTTCTTCTCATCATTATGGCTTATGATTGCTAAGTTGCCATCTTCTATCCGTTGTGCCATATGATCATAATGAACAGAACTGTATGTGTTGGGCTGTTGTGTTCTTCTTGGATCGGTGGCTTTGTCCACTCTATTGTGCAGTTGGGTATCATTGTTCAGTTGCCCTTCTGTGGACCCAACCAAATGGATAATTTTTATTGTGATGTTCCCCAAGTGGCCCACCTTGCTTGCACTAACACTTTTGTAGTGGAGCTGCTCATGGTGTCTATCAATGGCCTAGTGACCTTGATGTGCTTTGTTGTGCTGCTTGCATCCTACTCCATCCTCTTGGCCAAATTCAGAGCAGAGTCTGCACAAAAGCAGAACAAAGCTATTTCAACTTGTGTGTTTCACATTTCTGTGTTTAATTTTTGGACCTTGCATCTATATTTACCTCCATCCTTTGCACACCTTTCCTACAGACAAAGCTGTGTCCGTTCTCTACACGGTCATCTCTCCTGTCCTCAACCCTTTCATTTACACTCTGAGGAACAAAGATTTCACAATAGCCTTGTCTAAGTTCATGCAAAGGAAACCACTCTAACAATGGACAAGATTTCTGGTTATTGTGATTCTGATTTCTTCTTCAAGAATACAC
>AcOR124_25gPS
CTCTCCTTATTATCCATTTTCGCTTATCCAACGCTTCTATTTTTCAGTGATTGGTTTGGGGCGGGCAAAATTCTGTTCGCCTACACTTGAAAATTACCTAGGGCCGGCTCTGCACTATGGTGGTCCCTATGTAGAATCCTTTAATCTACAACCTAAATAACAAGGAAGTAAAGGAGACTCTCATGCAAACTTTCACCATGGAAATATATTTGCAA
>AcOR124_24gPS
TCAAGAGGGAAACTGCACTATGATGAGAAAATTCATTCTTCTGGGATTTTCTGAAGGTCAGAGGAGCAGTTCCCTTGTTTGTAGTGTTTCTTCTGATCATCATCCTAACAAGGAATATGAGGATGATTGTGTTAATCAGGATCAGCACCTGGCTTCACCTGCCCCATGTATTTTTTCCTGATGAACCTGTCCGTTGTTGACATTTGTTAATCATTGACCATCACCCCAAGGAGACTAATAAGCTTTCTATGGGAGAACAAAGCCATTTCCTTCAGTGTATGCCCTTCTTGTCTCTACTTTTTTGTTGCCTGGATGTGCACTGAATGTTTCTTCTTGCCACGATGGCATATGACCACTACTTGGCACTCAGTAACCCATTTCTCTATTCAGTAATCATGTCTTAGAGTCTGCATCCCCTTGGTTGCTGGCTTGTGTCTCGTTACCTTCTCAAATGCCACAATAACAGTCTGTTTTTTAAGTAGCCCACCATGTGGTAGCACTAACATTATTAAGCATTACTTCTGCAATATTTCTTCTCTTTAGGTGCTGCCCTTTGATAACTGCCTTACTGAAATGATAATTTCCATCCTAGCTGGGTTCACTGCCACTGGATCTGTTCCAGTCAAAACAAACACAAGCCTTCTCCACTTGCACTTCTCACCATCTTCTAGTGGGCTCTGAAATTTGCATATCTGCATCACAAAAAGATACTCTTTGCACTGGGACCAAGTGGTATCCGTCTTTTATCCGTCATTA
>AcOR444_9gPS
TGTCCTGGAATATGGACCAAGGAATGGTTAACCAGAGGAATCCCCTCATCTTTATCCTTGTGGATTTTAACAATGATAAACTGCATACATTGTTTTTTGTGTTATTCCTACCCATCTACATTATTACTTGGAACCTCCTAACTATCATTCTAATAGTTCTTAATCAACATTTTTACCCACCCATGTATTTCTTCTTGGAAATTTGGCCTTCCTAGAGACTTGCTACAGCTCACCATCATGCCATGGATGCTTGCGAATTTTTTGAGTGGGAACAAATTAATATCTTAGGAGCTGTTTTGCACAATTGTATTTCTTTGGGTTATTTGCTAGTACAGAATGTTACTTCCTTGCAGTGATCGCACATGATCATTAGTTAACAATATGTAAATCTCCCCATTGTGCGATGTTCATGAATTCCAAAATCTGCAATGTCCTGATTTCAGGATCATGACTCACTGGATTGGTCTCATAATTTTGTTGAAATTTCAACTATGTTTTGGTGGATCCAACAAATTTAAATATTTTTTCTGTGATTTACCCCTGTGATAAGACTGTCCCACCAAGATACTCTAGCAGTTGAAATAGCAGCCTTTTTAGTCTCCTCTTTAGTCACTTTTTTTCCACTTCTAATAACCCTGGACTCTTACATTTGTATCATCACGACCATTTCAGAAATGCCACTCACC
>AcOR124_10gPS
GGGGAAATCTGAGGTTGATCACACTAATATGAAGAGATCCCCAGCTTCGCAGCCCCATATATTTCTTTCTCAGTACAGTAGAGTCTCACTAATCCAAGCCTCGCTTATCCAAGCCTCTGGATAATCCAAGCCATTTTTGTAGTCAATGTTTTCAATATATTGTGATATTTTGGTGCTAAATTTGGAAATACAGTAATTACAACATAATTACAACACTTCCCATCTCATCAATGTTGCCTTATTTTGTGGGACAATCTTCTTTATGTACTTGAGGCCCAGCTCCACATATGCCTTGTAACAAGACAAAGTGGCTTTTTTTGCTCTATTCTGTGGTGATCCCCATGTTGAACCCCAGAACAAAGAGCTCAAGAATGCATTCCAGAGACTGTTAAAGAAAACAACATAATGCTAAATTAGGTAGATAAAGGTTTCC
>AcOR124_13gPS
TCCTAGATCATCAGCATGTAGGTTTATTTCATGTTGAACAAAGCAAGTTCTTCCAATGGTACATTATCAGCGTACATTTTTAGTTCTTGTGATTACAGACTGCATCCTTTAGTTGTGGCTTTGTGGTCATCTGCAGCCCTTTGCTGTGTACATCCATCATTTCCCACAATCAATGTATCAAGATGACAGGTGGAATATTCTCAGCTGGGATCTTTAATTCCATTATTTATCCCACTTTGGTGGGCACTTTATCTTTCTGCCAATTAAATGAAATTAACCATTTTTCCTGTTAGCATTCTCCACCCTTCGACATGTCATATTGAGACACCACTATGGCTGAACTACTACTTTTGCTTTGTGCTGAGGGCAATATGCTAAATTCTCTCCTAATAAAACTGAGTCTCTCAATGTACATTGTTTCTACAGTTCTCCACATGAAGTCAGAG
>AcOR236_3gPS
TTCTCCTGTCAAGGAAAGCTCTTCTAGGCGAGTCATGAGGAATGGCACCAAAATTAATCTTAATGGGGATTTCTGATCTGCCAACTGTCCGCTTTTCTTTCTTTGCTGCTTTCCTGCTCATCTACCTGGTCACCCTGCTGGGAAATGGCACCATCCTTCTCGCCATAGCAGCAGACTCACACTTGCACAAACCCATGTACTTTTTCCTCAGCAGTCTTTCCTTGCTAGACATCTTCTGCCCCACTGCAACAGTGCCCAAAATGCTGGAGAACCTCTTAACGGAAAATAGAAATTCTACTAACTCTTCTTGTGTTTCCTGGTTTGGAAGATAC
>AcOR1963_4gPS
AAAACTGTAGCAAAGTGTGTTGCAGGATGTCCTTCCACAAAAACAAAGTTGTTGCAGTTAAAGAAACGTGTTCCATGTTTTTATGACAGAACCAA
>AcOR236_19gPS
GAAGCTTGAAGAAGATTTCCAACAAGAAGATTGCCTCCACCTACATCACCCACCTCACTATCTTCATCATGTTTGTACCTGCCAAATGCATTTACTTCTATCACTTCAAGGTCTTTGTACTGAACAAGATGGTAGCCATCTTCCACATTATGGTCTTCCCTATG
>AcOR245_1gPS
AAGACTCTCTCTACATGTGGCTCTTACCTGACAGTGGCGATCTTTTCCTACAGTGTCCTCATTTGGGTCCACTTCCAGCTGCCCTCAAAGACTACAGG
>AcOR2226_2gPS
CTGTCAGAATTTCTTCTCCTGGAATTCTCAAATGTTCGGGAGTTCCAGATACTACATTTCATTGCATTCTTCATTTTCTACCTGGTAGCAGCTGCAGGAAATCTAGGTCTAACATTGTGGAT
>GgOR10_11g2PS
ATGATCAGAGGTCTGAAGCACCTCCCCAGTGAGGACAGGCTGAGAGAGTGGTGTCACTTCAGCCCAGAGAAGAGAAGGCTCCAAGGGGATCTTATAGTAGCAATCCAGGACCTGAAGGGTGCCAACAGGGAAGCTGGGGAGGGACTTCTTATAAGGGCATGTAGCAACTTGTACTTATTCCTAGGGAACCTTTCCTGCCTGGACACTTTCTACTCTACAGTTACTGTTCCCAAGATGCTGACTGGTTTTCTCTTCGGACGTCAGCCCATTTCTTTTGGTGGGTGGTTGGCCCAGCTCTACTTCTTCCACTTCCTGGGCAGTACTGAAGCTGTGCTCCTGGCCACCATGGCCTATGATCGCTATGTGGCCATTTGCAACCCTCTGTGCTACACCCTTGTCATGAACCCAAGGACTTGTCTGCTGCTGGCCACGGCCAGCTGGTCTGTTGGTTTTGCACATGCCATGATACATTCAATCATGACCTCTCAACTGAGTTTCTGTGGGCACAACCACATTCATCACTTTTTCTGCGATGTCAAGCCACTGTTGAACTTGGCCTGCAGTAGTACTAGCCTCAGCATGACTCTCCTCAATGTTGTCACCACATCAATTGCTCTAGGCCCATTCATTCTGATTGTCCTCTCCTATCTCTACATCATCATCTTCCTCTTCCAGAAGGTCAAGTCCCAGGAAGGTAGATGGAAGCCCTTCTCCACCTGTGCCTCTCATCTTACTGTTGTGGCACTATTGTACATACCGCTGTTCTTCAATTATACACCTCCATCTTCATCCAGCTCCTCTAAAAGGGACATGCAAGTGTCTGTCATGTACAGTGCCATCACCCCAGCTCTAAACCCCTTGATCTATACTCTTAGGAATCAGGAGGTGAGATCTACTTTGAACAAAACGTTAGGGAGAAAACTTTTTCCTGGTGGAAAGTGGCAAGGACAAGGCTCATAACATGGTTACTCCACTTCCCG
>GgOR10_20g2PS
ATGATCAGAGGTCTGAAGCACCTCCCCAGTGAGGACAGGCTGAGAGAGTGGTGTCACTTCAGCCCAGAGAAGAGAAGGCTCCAAGGGGATCTTATAGTAGCAATCCAGGACCTGAAGGGTGCCAACAGGAAAGCTGGGGAGGGACTTCTTATAAGGGCATGTAGCAACTTGTACTTATTCCTAGGGAACCTTTCCTGCCTGGACATTTTCTACTCTACAGTTACTGTTCCCAAGATGCTGACTGGTTTTCTCTTCGGACGTCAGCCCATTTCTTTTGGTGGGTGCTTGGCCCAGCTCTACTTCTTCCACTTCCTGGGCAGTACTGAAGCTGTGCTCCTGGCCACCATGGCCTATGATCGCTATGTGGCCATTTGCAACCCTCTGTGCTACACCCTTGTCATGAACCCAAGGACTTGTCTGCTGCTGGCCACGGCCAGCTGGTCTGTTGGTTTTGCACATGCCATGATACATTCAATCATGACCTCTCAACTGAGTTTCTGTGGGCACAACCACATTCATCACTTCTTCTGCGATGTCAAGCCACTGTTGAACTTGGCCTGCAGTAGTACTAGCCTCAGCATGACTCTCCTCAATGTTGTCACCACATCAATTGCTCTAGGCCCATTCATTCTGATTGTCCTCTCCTATCTCTACATCATCATCTTCCTCTTCCAGAAGGTCAAGTCCCAGGAAGGTAGATGGAAGCCCTTCTCCACCTGTGCCTCTCATCTTACTGTTGTGGCACTATTGTACATACCGCTGTTCTTCAATTATACACCTCCGTCTTCATCCAGCTCCTCTAACAGGGACATGCAAGTGTCTGTCATGTACAGTGCCATCACCCCAGCTCTAAACCCCTTGATCTATACTCTTAGGAATCAGGAGGTGAGATCTACTTTGAACAAAACGTTAGGGAGAAAACTTTTTCCTGGTGGAAAGTGGCAAGGACAAGGCTCATAACATGGTTACTCCACTTCCCG
>GgOR5_1g2PS
AAGGATCTCACGGTCCTGCTTCACATAGGAGGCATGCACCAAGCCAGTGGCAGAAAGCAATTGCACCCACGTGACTGCATGTGGTTTAGCAGGGTTCAGAGGTGACCTCATGAGTCAGGTTCCCCTTTTCTTTCTGTTTCTGCTCATCTATATTGTCACCGTCTTGGGGAACCTGGTGATGATCATGACCAGCCCTCAACTCCACACCCCCATGTATTATTTCCTGGGCAATCTGGCTTTTGTAGACCTCTCTGCTCTTCCACCATCACCACCCCTGAGGTGTTGGTTGACTCTGTGTCAGAGAAGAAGGGCATTGCCTGTGCTGGATGTGCAGCCCAGGTGTTCATTTTTGACTTTTTGGGCTTCCTGCTGGCTGTGATGGCTTAAGACCATTGTGCAGCCATCTGCCATTCTCTGCTGTACTCTGTCATCCCATTCCCAGAATGCTGCTCCACTTGTGCCTCCCACCTGACAGTTGTGAGCTTCCTCCACGGTTCATCACTATTTACTTAAGGAACGGCTCCAGGGATGATAAATGGACAGCAGTGCTTTACACCACAGCCTCACTTCTCACTTAAATCTCTGCCGTATTCTGCTACCTATCGAAATCTTCACATCGTGGGCTGGCCCTTCTGCTTGGCAAGTCAGGACAAAAGAGGTATTGTCATTCCAGGAAGCCAAGGAAATGT
>GgORU_498g2PS
CAGGCCCTGTTCACTTGGTGTCTATGGAGAACAAATCCACTGTGACGGAGTTCATCCCCCTTGGACTCAAGCAAGGTAAGGCAGTGGCAAAAGCATGCTCCTCATTCTGCCCGTTCTTCTCTGCCACTGCCACTTACAAAACCCTGCTCATCACCATCACTATGTGGACCATGAACAGCTGGACTCTCCCATGTCCTTCTTCCTGAGCAACTTGTACTTATAGACATATTATTCTGCTGTTACAACTCCCAAACTCATCTGTGACCTTCTTGTTGATAGCAGGACCATCCCTTTCGTGGGCTGCCTTGCTCAATGCTTGTGGGCTATTTCTTCGATGTCTTCCTTCCCACAGCAATGGCCTATGAGTGTTGCATTGCTATACAAGAGCTGCTTTGTTTCACAGATAAACACATTTCACTGCAATAGAGAAAAGGAAG
>GgORU_379g2PS
TCCTAGCCTTCTATTCCACTACCATTCTGGAAACCTGCTTATCATCACTAGAAGGACCAGTGAACAGCCAGACTCTTCCATGCACTTCTTCCTGAACGACTTGTCTTTTATAGACATAAGTTATTCTACTGTAATAGCTCTCAAACTCATTTATGACCACCTCCTGATAAGAAGACCATATCTTATGGGTTGCATTGCTCAATTCTTTACTGGCCATTTCTTTGGCTGCACCAAGTTCTTCCTTCTCACAGTGATGGCTTATGATGGTTGCATTGCTATAGACAATTCTTTTCCCTACACTAGTGCTATGAATTCACATGGCTGTGGCTGGCTACTGACAGCTTCTGGGGTGGGATGCTTTGTTCACAAACTGATGCAGGTCCTGCCAACCTTTTGGCTTGCCTGAGCTACACTGAGTGAACAAGAATTGTCTTGGGCCGTATATACATGTACTGCAGCGAAAGTAAGGTCTCCTATTTATTTCCATGGAAACTACAACAGATA
>GgOR10_13g2PS
AGTGTTTCTACTGTGTGGAAAAGAACAAAAGTAATGCATAGCAGAATTAATTGTCTTGGGATTTAGAAAGGTTTCTAAACTGTTCACTCCTCTTTTCCTATTGTATTTGAGTACCTATATGATGACCATGATGAGAAATGTCCTCATCATTGCATTATACTCTCATTCACTGGAACTTTCACATTGACTTAGTCCTTGGAGGACTGCTCTAGTTCTCTGCCATCCTGCCCAAGACAACAG
>GgOR10_8g2PS
AGTGTTTCTACTGTGTGGAAAAGAACAAAAGTAATGCATAGCAGAATTAATTGTCTTGGGATTTAGAAAGGTTTCTAAACTGTTCACTCCTCTTTTCCTATTGTATTTGAGTACCTATATGATGGCCATGATGAGAAATGTCCTCATCATTGCATTATACTCTCATTCACTGGAACTCTTGACTTAGTCCTTGGAGGACTGCTCTAGTTCTCTGCCATCCTGCCCAAGACAACAGCTGGCTTGATCACTGCAGACCATTTCTGCTGGCAGCTATATTATGCTATTCTACCATTTTTGTGTTCTGACAGCTGCAGAGTGCTGCATCAATGCCTAACAGCCATTAGTTAACTC
>GgOR5_36g2PS
GCAGGCAACAATTTCACAATACACTTGCATGCTCTGATACCTATCTTAATGAGACTTTGTTATTAGTTTTCTCTGTAATTTACCTGTTCACCCCCTTTATCATCACTGTTTTCTACATGCTCATCCTCTCTTTCATTCTGAGGGTCACTGTAGCACCTTGCAGAACATGCAGACAAGCTGAGGGAAAAGAGTTTGTGGTTATGGTTCCAAATAGCAACATTCGTAGTGTCTTGCAACAATTAAATAGCATGTGTGATA
>GgOR10_7g2PS
CTCTCCTGCTTTAAAGCGATTTCCACTTGTCCTGTTGCTACATGCCCTTATAAAAAGTCCCACCCCAGCTTTCCTGTGGGCCCCCTTTAGGTCCTGAAAGGCTGCCAGTGATTTCTGTCATGTTCCTGGCCACCATGATAGGTAACTCTCTAATTGTGGGGATCACAGCCATTGACTCTGCCCTACATACTCCCATGTACTATTTCCTAAAGAATCTTGCCTTGACAGAGATCTGCTACAGCTTGAGCATTGTCCCCAAGATGCTCTTGATTCTGATGGGGGAGAGAAAAATTATTTCCTTCACAGCTTGTGCCTTGCAACTCAGTTGTGCTATACTTTTTGTCACCTGTGAGTGCTTTCTCTTAGGTGTAATGGCCTATGACCGACAAGTGGCAATATGCCACCCTCTGCATTATGGCACCATGATGAACAGGGACCTCTGCTTCAAGATGGCTGTTGGGTCTTGGCTCTCTGGGATACCTGTTGCTCTGGTCTTCCCCATATGGCTGTTTACCCTGCCCTTCTGTGGGAGAAACAGGGTAGATCATTTCTTTTGTGATGTTTCTCCCGTGTTGAACCTGGTGTGTGCAGACACAGCTTTGTTTGAACTACTGATTTTTATGGCTACAGTCATGATAGTGATGATCCCCTTTTCACTGATCATTATTTCCTACCTTCTCATTATTCATGCTGTTCTTCAGATACCCTCGGCTGTGGGTCAGAGGCAGGCCTTTTCCACATGTGCAGCTCACCTGGTAGTAGTAACTTTTTTCTACAGCACAACAGGCATCATTCACTTGCGTCCTAAGTCCAGCCTCTCAAGCAATATGAAGAAAATGGTTTCCCTCTCTTACACAGTTGTTACGCCTATGATCAACCCCTTCATCTATAGCTTGAGGAATCAGAAAGTCAAGCAAAGTCTGAGGGAATGCATCAACAAGAGGCTACTTAGGAAGCAGATGATCTTTTCTCTGTACAGCTCATGAGTTCCTCGTAGCTGCACGGGAAATTCACTGCTTCCC
>GgOR1_1292aPS
ACCACATGGCTGTCCAACAGCTCCAGCTCGTGTTGTCACACATCCACCCTGATGGGCATCCCAGGTCTGGAGGCTGCTCACCTCTGGCTCTCCATTCCTCCCACATGCATTTACATTTCATCCCTTGTGGAGAACTGCACCGTTCTCTTTGTTGTCAGAACCGACCCGAGCCTCCACCAGCCCATGTACTATTTCCTGCCCATGCTGGATGCCTTTGATTTAGGTTTCTCTCTCTCTGTAGTGCCAACTGTGATGAGTATTTTCTGGGTGAACTACTGCTCGGGGTTACTTTATTCATTCCTTCTCATTCTTAGAGTCCTCAGTGCTCCTGGCCATGGCTTTCGATGGCTACGTGGCCATCTGCTACCCACTGAGATACTCCTCCATCCTCACCCTAGGCAGGATAGGCAGGACTGGGCTGGCTGCCCTCTGCAGATGCCTGCTGAGTGTGCTGCCATCACTCTTCTTGCTGAGAAGGTTGCCATTCTGATGCTCCCACCTGCTCTCCCACACCTGCTGCCTGCATCAGGACCTGGTCAGGCTGTTGTGTGCAGACATCACGCTCAGTAGTGTGTACACATGAGCTGTGGTCATCCTCATAGTGGTGTTGTTTCATTGCTTACTGTTCTGTCATATGTTGTGATTTGTAAGACAATTCTGAGCACTGCATCCCAGAAGGAGCACCTCAAGGTTCTGAACAACTGCTGGTCCCATATCCTGGCAGTCCTCATCCTGTACTTCCCCATGGCTGGTTTGTCTGTGGTTCACCACTTTGGCAAACACGATTCTCCCCTCATTCATGTCCTCATGGCCAACACCTACCTGCTGGTCAGCCCCTTGCTGAACCCCACCATCTGCAGCATCAAAACCAAACAGATCTGCAGGGGGGTCCTCGAGGTCCTCATGTCAAGGAGGAGCCCCTCTACCACAGCACACAAAGAGGCTTCATAAGCTGCTCACTGTGAACTGCTGGG
>GgOR1_1293aPS
GCATCACAAGGTTTTATGGCCTGTCCCATACCCTGGTAATCCTGATCTTGTACATCCCCATGGCTGGCTCTGGTGGTTCACTGCTTTGGCAAATGCATTTCCTCTCTTGTTCATGTCCTCATGGCCAACACCTACCTGCTGGTCACCCCCACGCCCCACCAAACCCCATCATCTACTGCATCAAAACGAAACAGATGACAGAGAGGTCCTCCCCCTGGATCAGCTCTGGGGGAGCCAGAGGCATCAGTG
>GgOR11_9g1PS
TCTGAGGGGCAGCTTTAGCACCACATTCTGGCAGCTCCATCAGCGAGTTCTTCCTCCTGGCTTTGGCAGGCATGCAGCAGCTGCAGCTCCTGCACTTCTGGCTCTTCCTGGGCATCTACCTGGCTGCCCTCCTGGGCAATGGACTCATCAGCACAGCTGTAGCCTGCAACTGCCGCCTGCACACCCCCATGTGTTTCTTCCTTGTCAACCTCTCGATCCTCATCCTGGGCTGCATCTCCACCACTCTCCCCAAAGCCATGGCAGATGCCCTCTGGGACACCAGGGCCATCTCCTGTGCAGGATGTGCTGTACAGGTCTTTCTGTTTGTCTTTTTTTATCTCAGCAGAGTATTATCTTCTCACCGTCATGGCCTATGACTGCTGTGTTGCCATCAGCAAGCCCCTGCACTACGGGATCCTCCTGGACAGCAGAGCTTGTGCCACCATGGCAGCAGCTGCCTGGGGCATTGGGTTTCTCTATTCCCTGCTGCACAGTGCCAGTACATTTTCACTGCCACTCTGCCATGGCAATGCTGTGGACCAGTTCTTCTGTGAAATACCCCAGATCCTCAGGCTCTCCTGCTCACACTCCTACCTAAGGGAGGTCTGTCTAATTGTGGTTAGTGTCCTACTGTTTGTATGTTTTATTTTCATCATGCTGTCCTATGTGCAGATCTTTAGGGCCATGCTGAGGATGCCCTCTGAGCAGGGATGGCACAAAGCCTTTTCCAATGTGCCCTCCTCACCTGGCTGTGCTCTCACTATTGGTCAGCACTGTCTTTTTTGCCTACCTGAAGCCGCCCTCCATCTCCTTCCCATCCCTGGACCTGGTGGTGGCAGTTCTGTATTCAGTGGTGCCTCCAGCAGTGAACGCCCTCACCTACAGTATGAGGAACCAGGAGTTCAAACATGCATTGAGGTAAATGACATCACAGACACTTTTCAGCAGCACTAAACTTCTCACCTCTCTCTACAAATGACTCACAATCTATCCTATGACCTCTGCTTTGCATACTTTCCTGGATGTAATATTAACTTATTTATTTTCATTA
>GgORE_11g1PS
ACAGGACTCCATGGTCAGGAACTGATGATGCCCAACAGCATCTCCATCAGCACAGCCATAGTCTGCGACCACTGCCTGCACACCCCCATGGACTTCTTCCTCCTCAACCTCGCCCTCCTCGACCTGGGATGCATCTCCACCACTCTCCCCAAAGCCATGGCCAATGCCCTCTGGCACACCAGGCACATCTCCTATGCAGGATGTGCTGCTCAGGTCTTTTTCTTCCTCTTCTTCATCTCAGCAGAATATTCCCTTCTCACCATCATGGCCTATGACCGCTACATTGCCATCTGCAAGCCCCTGCACTATGGGACTCTGCTGGGCTTGTGCCACCATGGCAGCAGCTGCCTGGGGCACTGGTGTCCCTATTCCCTGCCAATACATTTTCACTGCCTCTGTGCCAAGGCAATGCTGTGGATCAGTTCTTCTGTGAAATCGCCCAGATCCTCAAGCTCTCCTGATCAAAATCCTACCTCAGAGAAGTTGGGCTTAGTGTGATTACTGCCTTTGTTTTACTTGGGTGCTTTGCTTTCATTCTATTTTCCTATGTGCAGATCTTCAGGGCCATGCTGAGGATGCCCTCTGAGCAGGGACAGCACAAAGCCTTCTCCATGTGCCTCCCTCACCTGGCCGTGCTCTCCCTGTTTCTCAGCACTGTCCTGTTTGCCCACCTGAAGCCCTTCTCTATTTTCTCCCCATCCCTGGACCTGGTGGTAGCATTTCTATACTCAGTGGTTCCCCCAACACTGAACCCTGTCATCTACAGCATGAGGAACAAGGAGATCAAGCATTCCCTCAGCAAAGAGTTGCAATATGCACTATTCCAGCTTCAGTAAAGTGCACATCTTCCTCACATGATTCCCAGTCATTGTTC
>GgORU_598g1PS
CCCTCTTGGGCAACGGCCTCATCAGCACAGCCGTAGCCTGCGACCACCGCCTGCACACCCCCATGTACTTCTTCCTCCTCAACCTCGCCCTCCTCGACCTGGGCTGCATCTCCACCACTCTCCCCAAAGCCATGGCCAATGCCCTCTGGCACACCAGGCACATCTCCTACGCAGGATGCGCTGCACAGCTCTTTTTCTTTCTTTTTTTATTTGGAGCAGAGTATTCCCTTCTCACCGTGATGTCCTATGACCGCTACGTTGCCATCTGCAAGCCCCTGCACTACGGGACCCTGCTGGGCAGCAGAGCTTGTGCCACCATGGCAGCAGCTGCCTGGGGCACTGGTGTCCTTAATTCCCTGTTGCACACTGCCAGTACATTTTCCCTGCCTCTGTGCAAAGGCAATGCTGTGGATCAGTTCTTCTGTGAAATCCCCCAGATCCTCAAGCTTTCCTGCTCAGAATCCTACCTCAGGGAAGTTGGGCTACTCCTTTTTAGTGTCTGCTTAGCATCTGTGTTCTTTGTTTTCATTGTTGTGTCCTATGTGCAGATCTTCAGGGCCGTGCTGAGGATGCCTTCTAAGCAGGGACGGCACAAAGCCTTCTCCACGTGCCTCCCTCACCTGGCTGTGGTCTCCCTGTTTCTCAGCACTGTCATGTTCACATACCTGAAGCCCTTCTCCTTTTCCTCCCCATTTCTGGATGTGGCAGCGGCACTTCTTTACTCAGTGATTCCTCCAACACTGAACCCTATTATCTACAGTATGAGGAACAAGGAGATCACGCATGCCCTCAGCAAAGTGTTGCAGTATGCACTATTCCGGATTCAATAAAGTGCACATTTTCCTCACACATTTGCCAGTGATGGTTCTTCAAAAGTTATGTGTGTTTCATTTTTTGCTTGTCTAAGTGTGTTTAAGAGATCTATAAATAAACATTGCAATTTA
>GgORU_40g1PS
CAGCAGCTGCCTGGGGCGCTGGGGTTCTCTTTTCACTGCTGCACACTGCCAGTACATTTTCCCTGCCTCTGTGCCAAGGCAATGCTGTGGATCAGTTCTTCTGTGAAATCCCCCACATCCTCAAGCTCTCCTGCTCAAAATCCTTCAAATCCTACCTCAGGGAAGTTGGGTTTCTCCTTTTTAGTGTCTGTTTAGCCTTAGTGGTTTTTGTCTTCATTGTTGTGTCCTATGTGCAGATCTTCAGGGCTGTGCTGCGAATACCCTCTGAGCAGGGACGGCACAAAGCCTTCTCCACCTGCCTCCCTCACCTGGCCGTGGTCTCCCTGTTTCTCAGCACTGGCTCTTTTGCCCAAATGAAGCCCTTCTCCAACTCCTCCCCATCCCTGGATCTGATGGTGTCATTTCTGTATTCTGTTTTCCCTCCAACGCTGAACCCTATAATCTACAGCATGAGGAACAAGGAGATCAAGCATGCTCTCAGCAAAGTGTTGCAAAATGTGCACTATTCCAGCTTCAATAAAATGCGCATCTGCCTCACATGATTCCCAGGGATGGTTC
>GgORE_13g1PS
CATTGTCATTATCGTCTGCACTCTGAACAGGACTCCATGCCCAGGAACTGCAGACGCCCAACAGCAGCTCCATCAGCGAGTTCCTCCTCCTGGCGCTGGCAGACACGCGGCAGCTGCAGCTCCTGCACTTCTGGCTCTTGCTGGGCATCTACCTGGCTGCCCTCCTGGGCAACGGCCTCATCAGCACAGCCGTAGCCTGCAAACACCGCCTGCACACCCCCATGTACTTCTTCCTCCTCAACCTCGCCCTCCTCGACCTGGGATGCATCTCCACCACTCTCCCCAAAGCCATGGCCAATGCCCTCTGGGACACCAGGCCCATCTCCTATGCAGGATGTGCTGCACAGGTCTTTTTCTTTGCCTCCTTCCTCTTAGCAGACCGCTACGTTGCCATCTGCAAGGCCCTGCACTACGGGACCCTGCTGGGCAGCAGAGCTTGTGCCACCATGGCAGCAGCTGCCTGGGGCACTGGGGTTCTCAATTCCCTGCTACACACTGCCAATACATTTTCACTGCCTCTGTGCCAAGGCAATGCCATCAACCAGTTCTTCTGTGAAATCCCCCATATCCTCAAGCTCTCTTGCTCACACTCCTATCTCAAAGACATTTGGGTTCTTGTAGTCAGTGCCTATTTAGCATCTGGGTTCTTTGCTTTCATTCTTTTCTCCTATGTGCAGGTTTTCAGGGCTGTGCTGAGGATGTCCTCTGAGCAGGGATGGCACAAAGCCTTCTCAATGCCTCCCTCACCTGGCTTTGCTCTCCCTGTTTCTCAGCACTGCCACATTTGCCTACCTGAAGCCCCACTCCCTATCCTCCCCATCCCTGGATCTGACAGTGACAGTCCTCTACTCAATGGTGCCTCCAACACTGAATCCTCTCATCTGCAGTGTTAGAAACAGGGAGTTCATGTATTCAGCTAGGAAAGTCATTTCACAAATATTTCTGTATTGTCATAATTTCACTCTCTGTTCTTGCGGTCTTTAGTATCATTTGTTTTTATTGTTCTC
>GgORU_104g1PS
AATAGTAGGAGGAGTATCACTGAGAATGTTCTTGTCTTGTCATTATCTTCTGCACCCTGAACAGGACTCCATGCCCAGGAACCGCAGATGCCCAACAGCAGCTCCATCAGCGAGTTCCTCCTCCTGGCGTTGGCAGACACGCGGCAGCTGCAGCTCCTGCACTTCTGGCTCTTGCTGGGCATCTACCTGGCTGCCCTCCTGGGCAACGGCCTCATCAGCACAGCCGTAGCCTGCGACCACCGCCTGCACACCCCCATGTACTTCTTCCTCCTCAACCTCGCCCTCCTCGACCTGGGCTGCATCTCCACCACTCTCCCCAAAGCCATGGCCAATGCCCTCTGGCACACCAGGGACATCTCCTACGCAGGATGTGCTGCACAGGTCTTCTTCTTTGTCTTCTTCCTCTCGGCAGAATATTTTCTTCTCACTGTGATGTCCTATGACCGCTATGTTGCCATCTGCAAGCCCCTGCACTACGGGACCCTGCTGGGCAGCAGAGCTTGTGCCACCATGGCAGCAGCTGCCTGGGGCACTGGGCTTCTCTATGCTCTGCTGCACACGGCCGATACATTTTCCCTGCCTCTGTGCCAAGGCAATGCTGTGGATCAATTATTCTGTGAAATTGCCCAGATCCTCAAGCTCTCCTGCTCAAAATCTGACTACCTCAGTGAAGTTGGGATAATTTATTTTAGTCTTTTTTTAATCTGTGGGTGTTTTGTTTTCATTCTTTTCTCCTATGTGCAGATCTTCAGGGCCGTGCTGAGGATGCCCTCTGAGCAGGGACGGCACAAAGCCTTCTCCATGTGCCTCCCTCACCTGGCCGTGGTCTCCCTCTTTGTCAG
>GgORU_394g1PS
CTGCACTCTGAACAGGACTCCATGCCCAGGAACCGCAGATGCCCAACAGCAGCTCCATCAGCGAGTTCCTCCTCCTGGCGTTGGCAGACACGCGGCAGCTGCAGCTCCTGCACTTCTGGCTCTTGCTGGGCATCTACCTGGCTGCCCTCCTGGGCAGCAGCCTCATCAGCACAGCCGTAGCCTGCGACCACCGCTTACGCACCCCCATGTATTCTTCCTCCTCAACCTCGC
>GgORU_274g1PS
GTATCGACTCATCATTATCTTCTGCACTCTGAACAGGACTCCATGCCCAGGAACCACAGATGTCCAACAGCAGCTCCATCAGCGAGTTCCTCCTCCTGGCGTTGGCAGACACGCGGCAGCTGCAGCTCCTGCACTTCTGGCTCTTGCTGGGCATCTACCTGGCTGCCCTCCTGGGCAACGGCCTCATCAGCACAGCCGTAGCCTGCGACCACCGCCTGCACACCCCCATGTACTTCTTCCTCCTCAACCTCGCCCTCCTCGACCTGGGCTGCATCTCCACCACTCTCCCCAAAGCCATGGCCAATGCCCTCTGGCACACCAGGCACATCTCCTACGCAGGATGTGCTGCACAGATCTTCTTTTTACTATTCTTCTTTGGTGCAGAGTATTCCATTCTCACCATGATGTCCTATGACCGCTACGTTGCCATCTGCAAGCCCCTGCACTACGGGACCTTGATGGACAGCAGAGCTTGTTCCACCATGGCAGCAGCTGCCTGGGGCGCTGGGCTTCTCTATTCCCTGCTGCACACAGCCACTACATTTTCCATGTGTCTCTGCCATGGCAATGCTGTGGATCAGTTCTTCTGTGAAATTGCCCAGATCCTCAAGCTCTCCTGCTCAAAATCTGACTACCTCAGGGAAGTTGGGATTATTTATTTTAGTCTTTGTTTAATCTTTGGTTGTTTTGTCTTCATTGTTGTGTCCTACATGCAGATCTTCAGGGCTGTGCTGAGGATGCCCTCTGAGCAGGGACGGCACAAAGCCTTCTCCACGTGCCTCCCTCACCTGGCCGTGCTCTCCCTCTTAGTCAGCACGGGCTTTTTTGCCTACCTGAAGCCCTTCCTCTATCTCCTCCCCATCCCTGGACCTGCTGGTTTCATTTCTGTACTCAGTGGTGCCTCCAGCAGTGAATCCTCTCATCTACGGCTTGAGAAACCAGGAGCTCAAGGCTGCAGTGAGCAAGACATACGTCTTCAACATCCATAAGATGCATGCTAGTCTCACAGGAGTCTCAAGGTTACTCTGACAT
>GgORU_208g1PS
GAGAATTGCCTTGTCTTGTCATTATCTCCTGCACCCTGAACAGGACTCCATACCCAGGAACCGCAGATGCCCAACAGCAGCTCCATCAGCGAGTTCCTCCTCCTGGCGTTGGCAGACACGCGGCAGCTGCAGCTCCTGCACTTCTGGCTCTTGCTGGGCATCTACCTGGCTGCCCTCCTGGGCAACGGCCTCATCAGCACAGCCGTAGCCTGCGACCACCGCCTGCACACCCCCATGTACTTCTTCCTCCTCAACCTCGCCCTCCTCGACCTGGGCTGCATCTCCACCACTCTCCCCAAAGCCATGGCCAATGCCCTCTGGCACACCAGGGCCATGTCCTACGCAGGATGTGCTGCACAGGTCTTTTTCTTTGTCTTCTTCATCTCGGCAGAATATTTCCTTCTCACTGTGATGTCCTATGACCGCTACGTTGCCATCTGCAAGCCCCTGCACTAGGGGACCCTGCTGGGCAGCAGAGCTTGTGCCACCATGGCAGCAGCTGCCTGGGGCACTGGGCTTCTCCATGCTTTGCTGCACACTGCCACTATATTTTCACTGCCTCTCTGCCAAGGCAATGTTTTGGATCAGTTTTTCTGTGAAATCCCCCACATCCTCAAGCTCTCCTGCTCTGGTGCTTACCTCAAGGAATTTGGGCTTATCATATTTAGTATCTTAATTTTTTTTGGGTGTTTTGTCTTCATTGTAGTGTCCTATGTGCAGATCTTCAGGGCCGTGCTGAGGTTGCCCTCTGAGCAGGGACGGCACAAAGCCTTCTCCACGTGCGTCCCTCACCTGGCCGTGGTTTCCCTGTTCATCAGCACTTGCATGTTTGCCTACCTGAAGCCCCCCTCCATCTCCTCCCCATTCCTGGACCTGGTGGTGGCAGTGTTATTCACAGTGGTACCTCCAGTCATGAACCCCGTCATCTATAGCATGAGGAACCACGAGATCAAGCAAGCTCTCAGGAAACTCTTAGGACATATATTGCTTCAGCATCAGTAAAATGGAAAAGCTCGGACTGCTTTTATTTCATATCTTTCGCCCTCACTCCCTCTTTG
>GgORU_314bg1PS
TCTGCGCTCTGAACACGACTCCATGTCCAGGAACCGCAGATGCCCAACAGCAGCTCCATCAGCGAGTTCCTCCTCCTGGCGTTGGCAGACACGCGGCAGCTGCAGCTCCTGCACTTCTGGCTCTTGCTGGGCATCTACCTGGCTGCCCTCCTGGGCAACGGCCTCATCAGCACAGCCGTAGCCTGCGACCACCGCCTGCACACCCCCATGTACTTCTTCCTCCTCAACCTCGCCCTCCTCGACCTGGGCTGCATCTCCACCACTCTCCCCAAAGCCATGGCCAATGCCCTCTGGCACACCAGGCACATCTCCTACGCAGGATGTGCTACCCAGTTTTTCTTCTTTCTTTTCCTGTTTGGAGCAGAGTATTGCATTCTCACCATCATGTCCTATGACCGCTACGTTGCCATCTGCAAGCCCCTGCACTATGGGACCTTGATGGACAGCAGAGCTTGTGCCACCACGGCAGCGGCTGCCTGGGGCTCTGGGCTTCTCTATTCCCTACTGCACACTGCCAGTACGTTTTCTCAAGCACTGTGCCGAGGTAAAGCTGTGAACCAGTTCTTCTGTGAAATCCCCCAGATCCTCAAGCTCTCCTGCTCAGAATCAGACTACCTCAGGGAAACTGGATTTATAGTGCTTCGTGTTCTTGCCGTATATGGGTGTTTTGCTTTCATTCTTTTCTCCTACGTGCAGATCTTCAGGGTCGTGCTGAGGATGCCCTCTGAGCAGGGACGGCACAAAGCCTTCTCCATGTGCCTCCCCCACCTGGCCGTGGTCTCCCTCTTTGTCAGCACTGGTTTTCTGGCCTACCTGAAACCCCATTCCCTGGTCTCCCCATCCCTGAACCTGGTGGTGTCATTTCTGTACTCGGTGGTGCCTCCAACACTGAATCCCCTCATCTACAGCATGA
>GgORU_211g1PS
TGTCATTATCTCCTGCACCCTGAACAGGACTCCATGCCCAGGAACCACAGATGCCCAACAGCAGCTCCATCAGTGAGTTCCTCCTCCTGGCGTTGGCAGACACGCGGCAGCTGCAGCTCCTGCACTTCTGGCTCTTGCTGGGCATCTACCTGGCTGCCCTCCTGGGCAACGGCCTCATCAGCACAGCCGTAGCCTGCGACCACCGCCTGCACACCCCCATGTACTTCTTCCTCCTCAACCTCGCCCTCCTCGACCTGGGCTGCATCTCCACCACTCTCCCCAAAGCCATGGCCAATGCCCTCTGGCACACCAGGCACATCTCCTACGCAGGATGTGCTGCACAGGTCTTTTTCTTTGCCTTCTTCATCTCAGCAGAATACTCCCTTCTCACCATCATGTCCTATGACCGCTACGTTGCCATCTGCAAGCCCCTGCACTACGGGACCCTGCTGGGCAGCAGAGCTTGTGCCACCATGGCAGCAGCTGCTTGCGGTACCAGGGTTCTCTATTCCGTGCTGCACACTGCCAACACATTTTCACTGCCTCTGTGCCAAGGCAATGCTGTGAACCAGTTCTTCTGTGAAATCCCCCAGATCCTCAAGCTCTCTTGCTCACACTCCTATCTCAAACACATTTGGGTTCTTGCGGTCAGTGCCTCTTTAGTATTTGCTTGCTTTGCTTTCATTCTTTTCTCCTACGTGCAGATCTTCAGGGCTGTGCTGAGATGCCCTCTGAGCAAGGACGGCACAAAGCCTTCTCCACGTGCCTCCCTCACCTGGCCGTGCTCTCCCTGTTAGTCAGCACTGCCACATTTGCCAACCTAAAGCCTCCCGCCTTCTCTTCTGCATCCATGAACTTGGTGGTTTCATTTCTGTTCTCTGTGGTGCCTCCAGCACTGAACCCCATCATCTACAGCATGAGGAACCAGGAGTTCAGAGACACATTGGGGAAATTGATGTCATGGACAATTTTCATTAACAATAAACTTCTGATCTCTTGCTAAAAGACTCCCAGACTATCCTAT
>GgORU_169g1PS
TTGATTCATCATTATTTTCTGCACTCTGAACAGGACTCCATGCCCAGGAACCACAGATGCCCAACAGCAGCTCCATCAGCGAGTTCCTCCTCCTGGCGTTGGCAGACACGCGGCAGCTGCAGATCCTGCACTTCTGGCTCTTGCTGGGCATCTACCTGGCTGCCCTCCTGGGCAACGGCCTCATCAGCACAGCCGTAGCCTGCGACCACCGCCTGCACACCCCCATGTACTTCTTCCTCCTCAACCTCGCCCTCCTCGACCTGGGCTGCATCTCCACCACTCTCCCCAAAGCCATGGCCAATGCCCTCTGGCACACCAGGGCCATCTCCTACGCAGGATGTGCTGCACAGCTCTTTTTCTTTGTCTTCTTCATCTCGGCAGAATATTCCCTTCTCACCATCATGTCCTAAGACCGCTACGTTGCCATCTGCAAGCCCCTGCACTACAGGACCCTGCTGGGCAGCAGAGCTTGTGCCACCATGGCAGCAGCTGCCTGGGGCACGGGGGTTCTCTATTCCCTGCTTCACACTGCCAGTACATTTTCACTGCCTCTGTGCCAAGGCAATGCTGTGGATCAGTTCTTCTGTGAAATCGCCCAGATCCTCAAGCTCTCCTGCTCAGAGGCCTACCTCAGAGAATTTTGGCTTCTTGGGGTCAGTGCTTGTTTAGCATCAGGGTGTTTTGCTTTCATTCTTTTCTCCTATGTGCAGATCTTCAGGGCCGTGCTGAGGATGCTTTCTGAGCAGGGATGGCACAAAGCCTTCTCCATGTGCCTTCCTCACCTGGCCGTGGTCTCTCTGTTTCTCATCACTGCTTCCATTGCCAATCTGAGACCCTCCTCTCTTTCCTCCCAATCCCTGGATCTGACGATGGCAGTTCTGTACTCAGTGGTGCCTCCAGCACTGAATCCCCTCATCTACAGCATGAGGAACATGGAGCTCAGGGATGCAGTGAGAAAGATGATAGCATGGACTCATTTCAGCAGGGGTAAACTTCTCATCTATCTCTACAAATGATTCACTGTCTTCTCCATCATGGGCCTATTTTATGCTCCTTTCTGTTTATACTATTTATTTTTTTTCATT
>GgORU_455g1PS
CAGGACTCCATGCCCAGGAACCACAGATGCCCAACAGCAGCTCCATCAGCGAGTTCCTCCTCCTGGCGTTGGCAGACACGCGGCAGCTGCAGCTCCTGCACTTCTGGCTCTTGCTGGGCATCTACCTGGCTGCCCTCCTGGGCAACGGCCTCATCAGCACAGCCGTAGCCTGCAACTACCGCCTGCACACCCCCATGTACTTCTTCCTCCTCAACCTCGCCCTCCTCGACCTGGGCTGCATCTCCACCACTCTCCCCAAAGCCATGGCCAATGCCCTCTGGCACACCAGGCACATCTCCTACGCAGGATGTGCTGCACAGGTCTTTTTCTTTTTCTTTTTGTTCTCAGCAGAATATTGCCTTCTCACCATCATGTCCTATGACCGCTACGTTGCCATCTGCAAGCCCCTGCACTACGGGACCCTGCTGGGCAGCAGAGTTTGTGCCACCATGGCAGCAGCTGCCTGGAGTACTGGAGTCCTTAATTCCCTGCTGCACACTGCCAACACATTTTCCCTGCCTCTGTGCCAAGGCAATGCTGTGGATCAGTTCTTCTGTGAAATCCCCCAGATCCTCAAGCTCTCCTGCTCAGATGCCTACCTCAGAGAAATTTGGATTCTTGGGGTTAGTGCTTCTTTAGCATCTGGGTGTTTTGTTTTCATTCTCTTCTCCTACGTGCAGATCTTCAGGGCTGTGCTGAGGATGCCCTCTGAGCAGGGACGGCACAAAGCCTTCTCCACGTGCCTCCCTCACCTGGCTGTGGTCACCCTGTTTCTCAGCACTGCCTTTTTTGCCCACCTCTCTTTCCTCCCAGTCCCTGGATCTGACGATGGCAGTTCTGTATTCGGTGGTGCCTCCAACCCTGAACCCCCTCATCTACAGCATGAGGAACCAGGAGCTCAAGGATGCAGTGAGGAAGGTGATATCATGGACTCATTTCAGCAGGGATAAACTTCTCATCTGTCTCTACAAATGATTCACAGTCTTCTCCATCATGGGCTTATTTTACGTTCCTTTCTGTTTATACTA
>GgORU_304g1PS
TTTCATAGTATACGAAGAGTTGTGATTCTGAGAATGGTCTTGTCATTATGTTGTGCACCCTGAACAGGACTCCATGCCCAGGAACTGCAGATGCCCAACAGCAGCTCCATCAGCGAGTTCCTCCTCCTGGCGTTGGCAGACACGCGGCAGCTGCAGCTCCTGCACTTCTGGCTCTTGCTGGGCATCTACCTGGCTGCCCTCCTGGGCAACGGCCTCATCAGCACAGCCGTAGCCTGCGACCACCGCCTGCACACCCCCATGTACTTCTTCCTCCTCAACCTCGCCCTCCTCGACCTGGGCTGCATCTCCACCACTCTCCCCAAAGCCATGGCCAATGCCCTCTGGCACACCAGGGCCATCTCCTACGCAGGATGTGCTGCATAGGTCTTTTTCTTTGTCTTCTTCCTCTCTGCAGAATGTTGCATTCTGACAATCATGTCCTATGACCGCTACGTTGCCATCTGTATGCCCCTGCACTACGGGACCCTGCTGGGCAGCAGAGCTTGTGCCACCATGGCAGCAGCTGCCTGGGGCACCGGGCTTCTCTATTCCCTGCTGCACACTGCCAATACTTTTTCTATTCCTCTCTGCCAAGGCAATGCTGTAGATCAGTTCTTCTGTGAAATCCCCCAGATCCTCAAGCTCTCCTGCTTAAATTCCTATCTCAGAGAAGTTGGGTTACTCCTTTTTAGTGTCTGTGCTGTCTTTGGGTGTTTTGTCTTCATTGTTGTGTCCTATGTGCAGATCTTCAGGGCCGTGCTGAGGATGCCCTCTGAGCAGGGACGGCACAAAGCCTTCTCCATGTGCCTCCCTCACCTGGCTGTGGTCACCCTGTTTCTCAGCACTGCCTTTTTTGCCAATCTGAGGCCCCCCTCTCTTTCCTCCCAATCCCTGGATCTGACAATGGCAGTTCTGTACTCCATGGTGCCTCCAACCCTGAACCCCCTCATCTACAGCATGAGGAACCAGGAGCTCAAGGATGCAGTGAGGAAGATGATATCATAAGCTCATTTCAGCAGGGGTAAACTTCTCATCTATCTCTACAAATGATTCACAGTCTTCTCCATCATGGGCCTATTTTATGCTCCTTTCTGTTTATACAATTTATTTATTTTCATTAATAAATACATTTTTAT
>GgORU_358g1PS
TATCTTCTGCACTCTGAACAGGACTCCATGCCCAGGAACTGCAGATGCCCAACAGCAGCTTCATCAGCGAGTTCCTCCTCCTGGCATTGGCAGACACGCAGCAGCTGCAGCTCCTGCACTTCTGGCTCTTGCTGGGCATCTACCTGGCTGCCCTCCTGGGCAACGGCCTCATCAGCACAGCCGTAGCCTGCGACCACCGCCTGCACACCCCCATGTACTTCTTCCTCCTCAACCTCGCCCTCCTCGACCTGGGCTGCATCTCCACCACTCTCCCCAAAGCCATGGCCAATGCCCTCTGGCACACCAGGGACATCTCCTACGCAGGATGTGCTGCACAGGTCTTTTTCTTTGTCTTTTTCCTCGCAGCAGAATATTCCATTCTCACCATCATGTCCTATGACCGCTACGTTGCCATCTGCAAGCCCTGCACTATGGGACCCTGCTGGGCAGCAGAGCTTGTGCCATCATGACAGCAGCTGCCTGGGGCACCGGGGTTCTCTATTCCCTGATGCACACTGCCAATACATTTTTGCTGCCTCTGTGCCAAGGCAATGCTGTGGATCAGTTCTTCCGTGAAATCCCCGAGATCCTCAAGCTCTCCTGCTCAAAATCCTACCTCAGGGAAGTTGGACTTATCATGGCTGGTGTCCTTGTCTTTTTTGGGTGTTTTGTTTTCATTCTTTTCTCCTACGTGCAGATCTTCAGGGCCGTGCTGAGTATGCCCTCTGAGCAGAGACGACACAAAGCCTTCTCCACGTGCCTCCCCCACCTGGCCGTGGCCTCCCTCTTTGTGAGCACTGGCATGTTTGCCTACCTGAAGCCTCCCTCCATCTCCTCCCCATCCCTGGACCTGGTGGTTTCATTTCTATACACAGTGGTGCCTCCAGCTGTGAACCCCCTCATCTACAGCATGAGGAACGAGGACCTCAAGGGTGCCCTCAGGAAGATACTCCAGCATACCCTGTTTCACTATCAGAAAGATGTTCATCATGCTCTCAAGACTACAAAAAATTCAGGAAAAGCCTGTTAGATTTTATGT
>GgORU_538g1PS
GGACTATATGTTCAGAAACTGTAGATGCCCAACAGCAGCTCCATCAGCGAGTTCCTCCTCCTGGCATTGGCAGACACGCGGCAGCTGCAGCTCCTGCACTTCTGGCTCTTGCTGGGCATCTACCTGGCTGCCCTCCTGGGCAACGGCCTCATCAGCACAGCCGTAGCCTGCGACCACCGCCTGCACACCCCCATGTACTTCTTCCTCCTCAACCTCGCCCTCCTCGACCTGGGCTGCATCTCCACCACTCTCCCCAAAGCCATGGCCAATGCCCTCTGGCACACCAGGGCCATCTCCTACGCAGGATGTGCTACGCAGCTTTTTTTCTTTCTTTTCTTGTTTGGAGCAGAGTATTCTCTTCTCACCATCATGTCCTATGATCGCTACGTTGCCATCTGTATGCCCCTGCACTACGGGACCCTGCTGGGCAGCAGAGCTTGTGCCACCATGGCAGCAGCTGCCTGGGGCACTGGACTTCTCTATTCCCTGCTGCACACTGCCAGTACATTTTCACTGCCTCTCTGCCAAGGCAATGCTGTGGATCAGTTCTTCTGTGAAATCCCCCACATCCTCAAGCTCTCCTGCTCAGCAACAGACTATCTCAGGGAAACTGGATTTATTGTGCTTAGTGTTCTTGCCATATTTGGGTGTTTTGCTTTCATTCTTTTCTCCTATGTGCAGATTTTCAGGGCCGTGCTGAAGATGCCCTCTGAGCAGGGACGGCACAAAGCCTTCTCCATGTGCCTCCCCCACCTGGTCGTGGTCTCTCTCTTTGTCATCACTGACTTTCTGGCCTACCTGAAACCCCATTCCCTGGAAAGGCCCATCCCTGAACCTGGTGGTGTCATTTTTGT
>GgORU_491g1PS
GAGAACTGTCTTGTCATTATCTTCTGCACTCTGAACAGGACTCCATGCCCAGGAACCGCAGATGACAACAGCAGCTCCATCAGCGAGTTCCTCCTCCTGGCGTTGGCAGACACGCGGCAGCTGCAGCTCCTGCACTTCTGGCTCTTGCTGGGCATCTACCTGGCTGCCCTCCTGGGCAACGGCCTCATCAGCACAGCCGTAGCCTGCGACCACCGCCTGCACACCCCCATGTACTTCTTCCTCCTCAACCTCGCCCTCCTCGACCTGGGCTGCATCTCCACCACTCTCCCCAAAGCCATGGCCAATGCCCTCTGGCACACCAGGCACATCTCCTATGCAGGATGTGCTACCCAGTTTTTCTTCTTTCTTTTCCTGTTTGGAGCAGAGTATTCCATTCTCACCATCATGTCCTATGACCGCTACATTGCCATCTGTAAGCCCCTGCACTACGGGACCCTGCTGGGCAGCAGAGCTTGTGCCACCATGGCAGCAGCTGCCTGGGGCACTGGGCTCCTTAATTCCCTGCTGCACACTGCCAATACATTTTCCCTGCCCCTGTGCCAAGGCAATGCTGTGGATCAGTTCTTCTGTGAAATCCCCCACATCCTCAAGCTCTCCTGCTCAGAATCCTATCTCAGGGAAGTTGGGTTACTCCTTTTCAGTGTCTGTTTATCTCTTGGGTGTTTTGTCTTCATTGTTGTGTCCTACGTGCAGATCTTCAGGGCCGTGCTGAGGATGCCCTCTGAGCAGGGACGGCACAAAGCCTTCTCCATGTGCCTCCCTCACCTGGCCGTGCTCTGCCTGTTCCTCAGCACGGGCTTTTTTGCCTACCTGAAGCCGCCCTCCATTTCCTCCCCATTACTAGATCTGACAGTGGCACTTCTGTACTCTGTGGTTCCTCCAACACTGAACCCTATTATCTATAGCGTGAGGAACAAGGAGCTCAAGCATGCCCTCCGCAAAGTGTTGCAATATGCACTATTCCAGCTTCAATAAAGTGCACATCTTCCTCACATGATTCCCAGTCATTGTTCTTC
>GgORU_392g1PS
ACAGGACTACATGCCAAGGAACCACAGATGCCCAACAGCAGCTCCATCAGCGAGTTCCTCCTCCTGGCGTTGGCAGACACGCGGCAGCTGCAGCTCCTGCACTTCTGGCTCTTGCTGGGCATCTACCTGGCTGCCCTCCTGAGCAACGGCCTCATCAGCACAGCCGTAGCCTGCGACCACCGCCTGCACACCCCCATGTACTTCTTCCTCCTCAACCTCGCCCTCCTCGACCTGGGCTGCATCTCCACCACTCTCCCCAAAGCCATGGCCAACGCCCTCTGGGACACCAGGGCCATCTCCTACGCAGGATGTGCTGCACAGGTCTTCTTCTCTCTCCTCTTCATCTCGTCAGAATATTCCCTTCTCACAATCATGTCCTATGACCGCTACGTTGCCATCTGCAAGCCTCTGCACTATGGGACCATGCTCGGTGGCACAGCTTGTGCCACCATGGCAGCAGCTGCCTGGGGCACTGGGCTTCTCTTTTCACTGCTGCACACTGCCAATACATTTTCCCTGCCTCTGTGCCAAGGCAATGCTGTGGATCAGTTCTTCTGTGAAATCCCCCAATCCTCAAGCTCTCCTGCTCAGAATCCGATTACTTCAGGGAAGCTGGGCTTATCATGGCTGGTGTCATCACCTTTTTTGGGTGTTTTGTCTTCATTGTTGTGTCCTATGTGCAGATCTTCAGGGCCGTGCTGAGGATGCCTTCTGAGCAGGGACGGCACAAAGCCTTCTCCACGTGCCTCCCTCACCTGGCTGTGGTCTCCCTGTTTCTCAGCACTGCCATGTTTGCCTACCTGAAGCCGCTCTCCATCTCCTCCCCACCCATGGGCCTGCTGTTTTCATTTCTGTATTCGGTGGTGCCTCCAGCACTGAATCCCCTCATCTATGGCATGAGGAACCAGGAGCTCAAGGGTGCCCTCAGGAAAATACTCCAATATACCCTGTTTCAGCACCAGAAAGATATTCATCATGCTCTCAAGACTACAGAAAATTTAGGAAAAGC
>GgORU_562g1PS
CAGGACTCCATGCCCAGGAACCACAGATGCCCAACAGCAGCTCCATCAGCGAGTTCCTCCTCCTGGCGTTGGCAGACACGCGGCAGCTGCAGCTCCTGCACTTCTGGCTCTTGCTGGGCATCTACCTGGCTGCCCTCCTGGGCAACGGCCTCATCAGCACAGCCGTAGCCTGCGACCACCGCCTGCACACCCCCATGTACTTCTTCCTCCTCAACCTCGCCCTCCTCGACCTGGCCTGCATCTCCACCACTCTCCCCAAAGCCATGGCCAATGCCCTCTGGCACACCAGGGACATCTCCTACGCAGGATGTGCTGCACAGGTCTTTTTCTTTTCATTTTTGTTTTCAGCAGAATATTCCCTTCTCACTGTCATGTCCTATGACCGCTACGTTGCCATCTGCAAGCCCCTGCACTACGGGACCCTGCTGGGCAGCAGAGCTTGTGCCACCATGGCAGCAGCTGCCTGGGGCTATGGAATCCTTAATTCTTTTCTGCACACTGCCAATACTTTCTCACTGCCTCTGTGCCAAGGCAATGCTGTGGATCAGTTCTTCTGTGAAATCCCCCACATCCTCAAGCTCTCCTGCTCAAAATCCTACCTCAGGGAATTTGGGCTTATCATGGCTGGTGCCCTTGTGTTTTTTGGGTGTTTTTTGTCTTCATTGTTTTGTCCTATGTGCAGATCTTCAGGGCCGTGCTGAGGATGCCCTTTGAGCAGGGACGGCACAAAGCCTTCTCCACGTGCCTTCCTCATTTGGCCGTAGTCTCCTTGTTTGTCAGTACTGCCATGTTTGCCTACCTGAAACCCCATTCCATCTCCTCCCCATCACTGGATCTGGTGGTGTCAGTGCTGTATTCGGTGGTACCTCCAGCAGTGAACCCTCTCATCTACAGCATGAGGAGCCAGGAGCTCAAGGATGCCCTCAGAAAAGTACGCCAATATACACTGTTTCTCCATCAAAAAGATGTGCAGCATACTCTCAGGACTACAAAAATTTAGGAAAAGTCTGATTCATTTTACGTGATGTTTCCATTTTTCATC
>GgORE_16g1PS
CAGGACTCCATGCCCAGGAACCACAGATGTCCAACAGCAGCTCCATCAGCGAGTTCCTCCTCCTGGCATTGGCAGACACGCGGCAGCTGCAGCTCCTGCACTTCTGGCTCTTGCTGGGCATCTACCTGGCTGCCCTCCTGGGCAACGGCCTCATCAGCACAGCCGTAGCCTGCAAACACCGCCTGCACACCCCCATGTACTTCTTCCTCCTCAACCTCGCCCTCCTTGACCTGGGCTGCATCTCCACCACTCTCCCCAAAGCCATGGCCAATGCCCTCTGGGACACCAGGACCATCTCCTATGCAGGATGTATTGCCCAAACCTTTCTGTTTGTCTTTATATTTTCAACAGAGTATTCCCTCTCACCATCATGTCCTATGATCGTAATGTTGCCATCTGTAAGCCCCTGCACTACAGGACCCTGCTGGGCAGCAGAGCTTGTGCCACCATGGCAGCAGCTGCCTGGGGTGCTGGGCTTCCCTATTCTCTGCTGCACACTGCCAATACATTTTCTCAGCCACTGTGCCAAGGCAATACTGTGGATCAGTTCTTCTGTGAAATCCCCCAGATCCTCAAGATCTCCTGCTCAGAATCCGACTACCTCAGGGAAACTGGATTTTTTGCTTTTAGTTTTTCACTTGTCCTTGGGTGTTCTGTTTTTATTCTTTTCTCCTATGTGCAGATCTTCAGGGCTGTGCTGAGGATGCCCTTTGAGCAGGGACGGCACAAAGCCTTCTCCACGTGCCTCCCTCATCTGGCTGTTGTCTCCCTGTTTCTCAGTACTACCATGTTTGCCTTTTTGAAGCTGCTCTCCATCTCCTCCCCATCCCTGGACCTGGTGGTTGCAGTTCTGTACTCGGTGGTACCTCCAGCAGTGAACCCCCTCATCTACAGCATGAGGAACCAGGAGCTCAAGGGTGCCCTCAGGAAAATACTCCAGCGTACACCATTTTTCCATCAAAAAGATGTTCAGCATACTCTCCAGACTATAAAAACT
>GgORU_580g1PS
TCATCGTTGCGTTCTGCACTCTGAACAGGACTCCGTGCCCAGGAACCGCCGCTGCCCAACAGCAGCTCCATCAGCGAGTTCCTCCTCCTGGCGTTGGCAGACACGCGGCAGCTGCAGCTCCTGCCCTTCTGGCTCCTGCTGGGCATCTACCTGGCTGCCCTCCTGGGCAACGGCCTCATCAGCACAGCCGTAGCCTGCGACCACCGCCTGCACACCCCCATGCACTTCTTCCTCCTCAACCTCGCCCTCCTCGACCTGGGCCGCGTCTCCGCCGCTCTCCCCAAAGCCACGGCCAACGCCCCCTGGCACACCGGGGCCATCTCCTACTCAGGATGTATTGCCCAAACCTTTCCGTACGTCCTTCTGTTTCCAGGAGGGTATTCCCTTCTCACCGTCACGGCCTATGACCGCTACGTTGCCATCTGCAATCCCCTGCGCTACGGGACCCTGCTGGGCAGCAGAGCTTTCACCACCCTGGCAGCAGCTGCCTGGGGCACTGCTGTGTTGCAAACTGCCCATACGTTTTCTCTGCCTCTCTGCCAAGGCAATGCTGTGGATCAGTTCTCCTGTGAAATCCCCCGGATCCTCGAGCTCTCCTGCTCAGAATCCTATCTCGGGGAAGTTGGGCTTCTTGTCCTTATTGTCCTTGTCTTATTTGGGTGCTTTGCTTTCATTCTCTTCTCCCACGCGCAGATCTTCAGGGCCGTGCTGGGGATGCCCTCTGAGCAGGGACGGCACAAAGCCTTCTCCACGTGCCTCCCTCACCTGGCCGTGCTCTCCCTGTTAGTCAGCACTGCCCTGTTTGCCTACCTGAAGCCCCCCTCCGTCTCCTCCCCATCCATGGACCCGATGGTGGCTGTTCTCTACTCGGTGGTGCCCCCAGCAGTGAACGCCCTCATTTACAGCATGCGGAACCAGGAGCTCAGGAACACCCTCAGAAAATGTTCCAATACACACTGTTTCTCCATCGAAAAGATTTTCATCACTCTCTGAAGACTACAAAAACTGAGGGAAAAGCTTATTGATTTTACGTGGCT
>GgORU_196g1PS
ATTATCTTCTGCACCCTGAACAGGACTCCATGCCCAGGAACTGCAGATGCCCAACAGCAGCTCCATCAGCGAGTTCCTCCTCCTGGCGTTGGCAGACACGCGGCAGCTGCAGCTCCTGCACTTCTGGCTCTTGCTGGGCATCTACCTGGCTGCCCTCCTGGGCAACGGCCTCATCAGCACAGCCGTAGCCTGCGACCACCGCCTGCACACCCCCATGTACTTCTTCCTCCTCAACCTCGCCCTCCTCGACCTGGCCTGCATCTCCACCACTCTCCCCAAGGCCATGGCCAATGCCCTCTGGGGCACCAGGGCCATCTCCTATGCAGGATGTGCTGCACAGGTCTTCTTCTTTGTCTTCTTCCTCTCAGCAGAATATTCCCTTCTCACCATCATGTCCTATGACCGCTATGTTGCCATCTGCAAGCCCCTGCACTACGGGACCCTGCTGGGCAGCAGAGCTTGTGCNCAGTATGTAGGGAGCTGGCTTGGGCAGGACCATCTTGACTGATAGATCCTCTAGCACTGACCAACCAGGTGGCTTCTGCCAAATGCTTCTCCCAGTGCTTAAATGTTCCACCGCCCATTGCTTTCAGCATGGTTTTTAACAACCCATTGTATCGTT
>GgORU_280g1PS
CATTATCTTCTGCACTCTGAACAGGACTCCATGCCCAGGAACTGCAGATGTCCAACAGCAGCTCCATCAGCGAGTTCCTCCTCCTGGCGTTGGCAGACACGCGGCAGCTGCAGCTCCTGCACTTCTGGCTCTTGCTGGGCATCTACCTGGCTGCCCTCCTGGGCAACGGCCTCATCAGCACAGCCCGTAGACCTGCGACCACCGCCTGCACACCCCCATGTAACTTTCTTTCCTCCTTCCAACCTTCGCCCTCCCTCG
>GgORU_229g1PS
CCTCGCCCTCCTCGACTTGGGTTGCATCTCCACCACTCTCCCCAAAGCCATGGCCAATGCCCTCTGGCACACCAGGGCCATCTCCTACGCAGGATGTGCTGCACAGGTCTTTCTCTTTGTTTTTCTCATGTCAACAGAATATTCTGTCCTCACGGTCATGTCCTATGACCGCTACGTTGCCATCTGCAAGCCCCTGCACTACGGGACCCTGCTGGGCAGCAGAGCTTGTGCCACCATGGCAGTAGCTGCCTGGGGCACGGGGGTTCTCTATTCCCTGCTGCACACTGCCAATACATTTTCACTGCCTCTGTGCCAAGGCAATGCTGTGGATCAGTTCTTCTGTGAAATCCCCCAGATCCTCAAGCTCTCCTGCTCAGATGCTTACCTCAGGGAAGCTGGGCTTATTGCCTTTAGTGTCGCTATGGAGTTTGGGTGTTTCATCTTCATTGTTGTGTCCTATGTGCAGATCTTCAGGGCCGTGTTAAGGATGCCCTCTGAGCAGGGACGGCACAAAGCCTTCTCCACATGCCTCCCTCATCTGGCCGTGCTCTCCCTGTTTCTCAGCACTGGTATGATTGCCTATTTGAAGCCCCACTCTGTCTCCTCCCCCTCTCTGGATATCGTGGTTTCATTTCTGTACTCAGTGGTGCCTCCAGCACTGAACCCCCTAATCTACAGCATGAGGAACCAGGAGCTCAAGGATGCTCTGTGGAAACTGATGACCAAACGTCTTTTGAAAGCAATGAACTGCCCATGTTTATCTATATAGGACTGGTAATGCAGATTTTTATAGAA
>GgORU_563g1PS
TTATTTTCCATCTTCCACACAGAAATCTCTGAATTGAACCTTTGTACTCCTTGAACAGGTCCTGGTGCCCAGAAGTACCAGATGCCCAACAGCAGCTCCATCAGCGAGTTCCTCCTCCTGGCGTTGGCAGACACGCGGCAGCTGCAGCTCCTGCACTTCTGGCTCTTGCTGGGCATCTACCTGGCTGCCCTCCTGGGCAACGGCCTCATCAGCACAGCCGTAGCCTGCGACCACCGCCTGCACACCCCCATGTACTTCTTCCTCCTCAACCTCGCCCTCCTCGACCTGGGCTGCATCTCCACCACTCTCCCCAAAGCCATGGCCAATGCCCTCTGGCACACCAGGGCCATCTCCTACGCAGGATGTGCTGCACAGGTCTTTTTCTTTGTCTTCTTCCTCTCAGCAGAGTATTCCCTTCTCACTGTGATGTCCTATGACCGCTACGTTGCCATTTGCAAGCCCCTGCACTACGGGACCCTGCTGGGCAGCAGAGCTTGTGCCACCATGGCAGCAGCTGCCTGGGGCACTGGGCTCCTTAATTCTCTGCTGCACACTGCCAATACATTTTCCCTGCCTCTCTGCCAAGGCAATGCTGTCGATCAGTTCTTCTGTGAAATCCCCCAGATCCTCAAGCTCTCCTGCTCAAAATACTATCTCAGGGAAGTTGGGCTTATTGTCTTTAGTGTCGCTATGGAGTTTGGGTGTTTTGTCTTCATTGTTGTGTCCTGTGTGCAGATCTTCAGGGCCGTGCTGAGGATGCACTCTGAGCAGGGACGGCACAAAGCCTTCTCCACGTGCCTCCCTCATCTGGCCGTGCTCTCCCTCTTAGTCAGCACTGGTATGGTTGCCTATTTGAAGCCCCACTCTTTCTCCTCCCCCTCTCTGGATCTGGTGGTTTCATTTCTGTACTCTGTGGTGCCTCCAGCACTGAACCCCCTCATCTAAAGCATGAGGAACCAGAAGCTCAAGGATGCTCTGTGGAAACTGATGACCAAACGCCTTTTGAAAGCAATGAACTGCCCTTCTTTATCTATATGGATTGTGTG
>GgORU_296g1PS
CTTGGCAGAACGCGGCAGCTGCAACTCCTGCACTTCTGGCTCTTGCTGGGCATCTACCTGGCTGCCCTCCTGGGCAACGGCCTCATCAGCACAGCCGTAGCCTGCGACCACCGCCTGCACACCCCCATGTACTTCTTCCTCCTCAACCTCGCCCTCCTCGACCTGGGCTGCATCTCCACCACTCTCCCCAAAGCCATGGCCAATGCCCTCTGGCACACCAGGGCCATCTCCTATGCAGGATGTGCTGCACAGGTCTTTTTCTTTCTCTTCTTCCTCTCAGCAGAATATTCCCTTCTCACCATGATGTCCTATGACCGCTACGTTGCCATGTGCAAGCCCCTGCACTACGGGACCCTGCTGGGCAGCAGAGCTTGTGCCACCATGGCAGCAGCTGCCTGCGGCACTGGGCTTCTCTATGCTGTGTTGCACACTGCCAATACATTTTCTCTGCCTCTCTGCCAAGGCAATGCTGTGGATCAGTTCTTCTGTGAAATCCCCCACATCCTTAAGCTCTCCTGCTCACAGTCCTATCTCAAGGAAATTGGGCTTATTGCGCTTAGTGTCCTTGTGTTTTTTGGGAGTTTTGTCTTCATTGTTGTGTCCTATGTGCAGATCTTCAGAGCCGTGCTGAGGATGCCCTCTGAGCAGGGACGACACAAAGCCTTCTCCACGTGCCTCCCTCATCTGGCCGTGCTCTCCCTGTTTCTCAGCACTGGCATGTTTGCCTACCTGAAGCCTCCCTCCATCTCTTCCACTTCCCTGGATCTGGTGGTGGCTGTTCTGTACTCAGTGGTGCCTCCAGCACTGAACCCTATTATCTATAGTATGAGGAACCAATTGCTCAAGGATGCTCTGTGGGAACTGATGGCCAAATGTCTTTTGAAAGCAATGAACTGCCCATCTTTATATATGTAGGTCTTGTAATGCAGATTTTTACAGAAACA
>GgORU_616g1PS
TCCACGCGGCAGCTGCAGCTCCTGCACTTCTGGCTCTTGCTGGGCATCTACCTGGCTGCCCTCCTGGGCAACGGCCTCATCAGCACAGCCGTAGCCTGCGACCACCGCCTGCACACCCCCATGTACTTCTTCCTCCTCAACCTCGCCCTCCTCGACCTGGGCTGCATCTCCACCACTCTCCCCAAAGCCATGGCCAATGCCCTCTGGCACACCAGGGCCATCTCCTACGCAGGATGTGCTGCACAGGTCGTCTTCTTTGTCTTCTTCCTCTCAGCAGAATATTCCCTTCTCACCATGATGTCCTATGACCGCTACGTTGCCATCTGCAAGCCCCTGCACTACGGGACCCTGCTGGGCAGCAGAGCTTGTGCCACCATGGCAGCAGCTGCCTGGGGCACTGGGGTCCTTAATTCCCTGCTGCACACTGCCAAAACATTTTCACTGCCTCTTTGCCAGGGCAATGCTGTGGATCAGTTCTTCTGTGAAATCCCCCACATCCTCAAGCTCTCCTGCTCAGGATCAGAATTTCTAAGAGAACTTGGACTCCTTTGTACTAGTGCCTTTATTGCTGTTGGATGTTTTGTTTTCATTGTTGTGTCCTATGTGCAGATCTTCAGGGCCGTGCTGAGGATGCCCTCTGAGCAGGGACGGCACAAAGCCTTCTCCACCTGCCTCCCTCACCTGGCCGTGCTGTCCCTCTTTGTCAGCACTGCCATGTTTGCCTACCTGAAGCCTTATTCCATTTCTTCCCCACCTGTGGATTTGGTGGTGGCTGTTCTGTATGCAATTGTACCCCCAGTAATGAATCCACTTATTTACAGCATGAGAAACAAGGAGCTCAAGGTTGCTCTGTCAAAACTGATGAACAAATATGTTTCAAAAGCAATGAACTGCCCATCTTTTTCTGCACGTCATCTGTAACTCAGGTTTTCACAATATCTAACTGTCTCTTTGTGTTTTGTGTTTTTATTGGTTAAATG
>GgORU_192bg1PS
TGGAATGCCTTGTCACTAACTTTCCTACTTCTTGGACAGGTTCTTGTGCCCACAGGTCCTGGGGCCCAGAAGTACCAGATGCCCAACAGCAGCTCCATCAGCGAGTTCCTCCTCCTGGCGTTGGCAGACACGCGGCAGCTGCAGCTCCTGCACTTCTGGCTCTTGCTGGGCATCTACCTGGCTGCCCTCCTGGGCAACGGCCTCATCAGCACAGCCGTAGCCTGCGACCACCGCCTGCACACCCCCATGTACTTCTTCCTCCTCAACCTCGCCCTCCTCGACCTGGGCTGCATCTCCACCACTCTCCCCAAAGCCATGGCCAATGCCCTCTGGCACACCAGGCACATCTCCTACGCAGGATGTGCTGCACAGGTCTTCTTCTATTTGTTTTTGTTTGGAGCAGAGTATTCCCTTCTCACCATCATGTCCTATGACCGCTACGTTGCCATCTGCAAGCCCCTGCACTATGGGACCCTGCTGGGCAGCAGAGCTTGTGCCACCATGGCAGCAGCTGCCTGGGGCACTGGGCTTCTCTGTGCTCTGCTGCACACTGCCAATACATTCTCACTGCCTTTGTGCCAAGGCAATGCTGTGGATCAGTTCTTCTGTGAAATCCCCCACATCCTCAAGCTCTCCTGCTCACAATCCTACCTCAAGGAAGTTGGGTTTCTCGTGTTTAGTGTCTGTGTATGATTTGGGTGTTTTGCTTTCATTCTTTTCTCCTATGTGCAGATCTTCAGGGCTGTGCTGAGGATGCCCTCTGAGCAGGGACGGCAACAAAGCCTTCTCCACGTGCCTGCCTCACCCTGACCGTGCTCTCTCTCTCTGTCAGCACTGGCATTTTTGCCTATATGAAACACCCCTCTATCTCCTCCCCATATCTGGAGCTGAGGTGTCACTTCTGTACTCTGTGGTGCGTCCAGCCACTGAACCCCCATCATCTACAGCATGAGGAACACGAGATCAAGCAGTGTCCTCTGAAAAATAC
>GgORU_213g1PS
TGGAATGCCTTGTCACTAACTTTCCTACTTCTTGGACAGGTTCTTGTGCCCACAGGTCCTGGGGCCCAGAAGTTCCAGATGCCCAACAGCAGCTCCATCAGCGAGTTCCTCCTCCTGGCGTTGGCAGACACGCGGCAGCTGCAGCTCCTGCACTTCTGGCTCTTGCTGGGCGTCTACATGGCTGCCCTCCTGGGCAACGGCCTCATCAGCACAGCCGTAGCCTGCGACCACCGCCTGCACACCCCCATGTACTTCTTCCTCCTCAACCTCGCCCTCCTTGACCTGGGCTGCATCTCCACCACTCTCCCCAAAGCCATGGCCAATGCCCTCTGGCACACCAGGGCCATCTCCTACGCAGGATGTGCCGCACAGGTCTTTTTGGTTTTGTTTTTGTTTTCAACAGAATATTATCTTCTCACGGTTATGGCTTATGACCGCTACGTTGCCATCTGCAAGCCCCTGCACTATGGGACCCTGCTGGGCAGCAGAGCTTGTGCCACCATGGCAGCAGCTGCCTGGGGCTCTGGGGTCCTTAATTCCCTGCTGCACACTGCCAATACTTTTTCACTGCCTCTCTGCCATGGCAATGCTGTGGATCAGTTCTTCTGTGAAATCCCCCAGATCCTCAAGCTCTCCTGCTCACAGTCCTACCTCAAGGAAATCTCACTTCTTGTATTTAGTATAACTTTAGTATCTTGGTGCTTTGTTTTCATTCTTTTCTCCTATGTGCAGGTTTTCAGGGCTGTGCTGAGGATGCCCTCTGAGCAGGGATGGCACAAAGCCTTCTCCACATGCCTCCCTCACCTGGCTGTGCTGTCCCTCTTTGTCAGCACTGCCACATTTGCCTACCTGAAGCCCCCATCACTTTCCTCCCCATCCCTGGACCTGGTGGTGGCAGTGTTATACACGGTGGTACCTCCAGTCATGAACCCCATCATCTACAGCATGAGGAACCAGGAGATCAAGCAAGCTCTCAGGACACTGTTTGGAGATACATTGCTTCGGCACCAGTAAAATGGAAAAGCTTGGACTGCCTTTATTTCATCTCTTTCGCCCCCACTCCCTCTTTGTTT
>GgORU_192ag1PS
CTGGGCAACGGCTTCATCAGCACAGCCGTAGCCTGCGACCACCGCCTGCACACCCCCATGTACTTCTTCCTCCTCAACCTCGCCCTCCTCGACCTGGGCTGCATCTCCACCACTCTCCCCAAAGCCATGGCCAATGCCCTCTGGCACACCAGGGACATCTCCTACGCAGGATGTGCTGCACAGCTCTTTTTCTTTTTCTTCTTCCTGTCAGCAGAATATTCCCTTCTCACCATCATGTCCTATGACCGCTACATGGCCATCTCCAAGCCCCTGCACTACGGGACCCTGCTGGGCAGCAGAGCTTGTGCCACCATGGCAGCAGCTGCATGGGGCACTGGGCTTCTCAATTCCCTGCTGCACACTGCCAATACATTTTCCCTGCCTCTGTGCCAAGGCAATGCTGTGGATCAGTTCTTCTGTGAAATCCCCCACATACTCAAGCTCTCCTGCTCAGATGCCTACCTCAGAGAAATTTGGCTTCTTGGGGTCAGTGCTTCTTTAGTATCTGCGTGTTTTGTTTTCATTGTTGTGTCCTATGTGCAGATCTTCAGGGCTGTTCTGAGGATGCCCTCTGAGCAGGGACGGCACAAAGCCTTCTCCACGTGCCTCCCTCACCTGGCTGTGGTCTCCCTCTTTGTCAGCACTGCCACATTTGCCAATCTGAAGCCCCCATCACTTTCCTCCCCATCCCTGGACCTGGTGGTGACAGTGTTATACACAGTGGTACCTCCAGTCATGAACCCCATCATCTACAGCATGAGGAACCACGAGATCAAGCAAGCTCTCAGGAAACTCTTTGGACATATATTGCTACGGCATCAGTAAAATGGAAAAGCTCGGACTGCCTTTATTTCATCTCTTTCGCCCTCGCTCCCTCTTTGTTCTTCCTATGGTAATTTTACTTCCAA
>GgORU_272g1PS
ACGGCCTCATCAGCACAGCTGTAGCCTGCGACCACCGCCTGCACACCCCCATGTACTTCTTCCTCCTCAACCTCGCCCTCCTCGACCTGGGCTGCATCTCCACCACTCTCCCCAAAGCCATGGCCAATGCCCTCTGGCACACCAGGGCCATCTCCTACACAGGATGTGCTGCTCAGGTCTTTTTCTTTTCATTTTTGTTCTCAGCAGAGTATTCCCTTCTCACCATCATGTCCTATGACCGCTACGTTGCCATCTGCAAGCCCCTGCACTACAGGACCCTGCTCGGCAGCAGAGCTTGTGCCACCATGGCAGCAGCTGCCTGGGGCACTGGGCTTCTCCATGCTTTGCTGCACACTGCCACTATATTTTCCCTGCCTCTGTGCCAAGGCAATGCTGTAGATCAGTTCTTCTGTGAAATCCCCCAGATCCTCAAGCTTTCCTGCTCTGGTGCTTACCTCAAGGAATTTGGGCTTATCATATTTAGTATCTTTATCTTTTTTGGGTGTTTTGCCTTCATTGTTGTGTCCTACGTGCAGATCTTCAGGACTGTGCTGAGGATGCTCTCTGAGCAGGGACGGCACAAAGCCTTCTCCACGTGCCTCCCTCACCTGGCCGTGGTTTCCCTGTTCATCAGCACTTGCATGTTTGCCTACCTGAAGCCCCCCTCCATCTCCTCCCCATCCGTGGATCTGGTGGTGGCAGTGTTATACACGGTGGTACCTCCAGTCATGAACCCCATCATCTACAGCATGAGGAACAAGGAGATCAAGCAAACTCTCAGGAAACTCTTTGGACAAATATTGCTTCAGCATCAGTAAAATGGAAAAGCTCAGACAGCCTTTATGTCATCTCTTTTGCCCTCACTC
>GgORU_318g1PS
GGGTGTTGGCAGACACGCGGCAGCTGCAGCTCCTGCACTTCTGGCTCTTGCTGGGCATCTACCTGGCTGCCCTCCTGGGCAACGGCCTCATCAGCACAGCCGTAGCCTGCGACCACCGCCTGCACACCCCCATGTACTTCTTCCTCCTCAACCTCGCCCTCCTCGACCTGGGCTGCATCTCCAGCACTCTCCCCAAAGCCATGGCCAATGCCCTCTGGCACACCAGGCACATCTCCTACGCAGGATGTGCTGCACAGGTCTTTTTCTTCCTGTTTTTGTTTTCAGCAGAATATTATCTTCTCACCATCATTGCTTATGACCGCTACGTTGCCATCTGCAAGCCCCTGCACTACGGGACCCTGGTGGGCAGCAGAGCTTGTGCCACCATGGCAGCAGCTGCATGGGGTGCTGGGGTCCTTAATTCCCTGCTGCACACTGCCAATACATTTTCCCTGCCTCTGTGCCAAGGCAATGCTGTGGATCAGTTCTTCTGTGAAATCCCCCACATCCTCAAGCTCTCCTGCTCAGATGCCTATCTCAGGGAAGTTGGGTTACTCCTTTTTAGTGTCTGTGTTGTCTTTGGGTGTTTTGTCTTCATTGTTGTGTCCTACGTGCAGATCTTCAGGGCCGTGCTGAGGATGCCCTCTGAGCAGGGACGACACAGAGCCTTCTCCACGTGCCTCCCTCACCTGGCCGTGCTCTCCCTGTTGGTCAGCACTTCCATGTTTGCCTACCTGAAGCCTCCCTCCATCTTCTCCCCATCCCTGGACCTGCTGTTTTCATTTCTGTACTCAGTGGTGCCTCCAGCTGTGAACCCTCTCATCTACAGCATGAGGAACCAGGAGCTCAAGGGTTCCCTCAGGAAGATACTCCAACATATCCTGTTTCACTATCAGAAAGATGTTCATCATGCTCTCAAGACTACAAAAAATTTAGGAAAAGCCTGATTGATTTTACATGGTGTTTCTGTTTCTTCTTCATGTCAGTTTGTCATACCTATAATAAAT
>GgORE_15g1PS
CAGAAGTACCAGGTGCCCAACAGCAGTTCCATCAGTGAGTTCCTCCTCCTGGCATTGGCTGACACGCGGCAGCTGCAGCTCCTGCACTTCTGGCTCTTGCTGGGCATCTGGTGGCATCAACACAGCCGCAGCCTGCGACCACCGCCTGCATACCCCCATGGACTTCTTCCTCCTCAACCTCACCCTCCTCGACCTGGACTGCATCTCCAACACTCTCCCAAAGGCCATGGCCAATGCCCTCTGGGACACCAGGGACATCTCCTACTCAGGATGTGTTGCCCAGACCTTTCTGTTTGTCTTTATGCTATCGGCAGAATATTCCCTTCTCACCATCATGACCTATGACCTCTATGTTGCCATCTACAAGCTGCTTCACTATGGGACCCTCCTGGGCAGCAGAGCTTGTGCCATCATGGCAGCAGCTGCCTGGGGCACTGGGGTCCTTAATTCCCTGCTGCACACTGCCAATACATTTTCACTGCCTCTCTGCCATGGCAATGCTGTGGATCAGTTCTTCTGTGAAATCCTCAAGCTCTCCTGCTCATAATCCTATCTCAGGGAAACTGGTCTTGTACTGTTTAGTGCCTTATTTTTTTTCTTTTCTTTTGTATTCATTGTTGTGTCCTATGTGCAGATCTTCAGGGCCGTGCTGAGGATGCCCTCTAAGCAGGGACGGCACAAAGCGTTCTCCATGTGCCTCCCTCACCTGGCCGTGCTCTCCCTTCTCGTCAGCTGTGCCTTTTTTGCCTGCATGAAGGCCTCCTCCATCTCCTCCCCATCCCTGGACCTGGTGGTGTCATTTCTGTATTCAGTGGTGCCTCCAGCAGTGAACCCCATCATCTACAGCATGAGGAACCAGGAGCTCAAGGATGCCCTGTGGAAACTGATGACCAGTTGTATTTTGAAAGCAATTAACTACCCATCTTTATCTATACGTGACTTGTAATGCAGATTTTTACAGAAACCATCTGT
>GgORU_453g1PS
TGTGTACTCACACAGAAGAGACATCAAAGTCCCTCACACAAACCTCCTTCTTCCCCTATGGGGCCTACCAGGTGTTTAGGGAAAGAGGACCCCACTGTCAACATGTCAACCTGGCACTTTCTGTCAGCCTCTCAGAGGCTGCCCTCCTGGGCAACGGCCTCATCAGCACAGCCGTAGCCTGCGACCACCGCCTGCACACCCCCATGTACTTCTTCCTCCTCAACCTCGCCCTCCTCGACCTGGGCTGCATCTCCACCACTCTCCCCAAAGCCATGGCCAATGCCCTCTGGCACACCAGGCACATCTCCTACGCAGATTGTGCTGCACAGGTCTTTTTCTTTGTCTTCTTCATCTCGGCAGAATATTCCCTTCTCACTGTGATGTCCTATGACCGCTATGTTGCCATCTGCAAGCCCCAGCAATATGGGACCCTGCTGGGCATCAGAGCTTGTGCCACCATGGCAGCAGCTGCCTGGGGCTCTGGGCTTCTGTATTCCCTACTGCACACTGCCAATACATTCTCCCTGCCTCTGTGCCAAGGAAATGCTGTGGATCAGTTCTTCTGTGAAATCCCCCAGATCCTCAAGCTCTCCTGCTCAGATGCCTACCTCAGAGAAATTTGGCTACTTGTGGTCAGTGCTTCTTTAGTATCTGGTTGCTTTGCTTTCATTTTTTTCTCCTATGTGCAGATTTTCAGGGCTGTGCTGAGGATGCCCTCTGAGCAGGGACGGCACAAAGCCTTCTCCACATGCCTTCCTCACCTGGCTGTGGTCTCCCTGTTTGCTTGCAGTGGTACTTTTGCCTATGTGAAGCCCCAGTCCCTCTCCTCCCCACCCCTGGATCTGACAGTAACAGTTCTGTATTCAGTGTTTCCTCCAACAGTGAACCCTCTTATCTACAGTGTTAGAAATAAGGAGCTCATGTGTTCCATTAGGAAAGTCATTTCACAAATGTTTATGAACTGTGATAAGTTCACTCTCTGTTCTTGCAGTCTTTAGTGTCATTTGTTTTTATTGTTCTCTGTGATGGATGGTTTTATTCATTGGAGTTCCACTGAGGAATTATTC
>GgORU_326g1PS
ACCTCGCCCTCCTCGACCTGGGCGGCATCTCCACCACTCTCCCCAAAGCCATGGCCAATGCCCTCTGGCACACCAGGCACATCTCCTACGCAGGATGTGCTGCACAGGTCTTCTTCTATTTGTTTTTGTTTTCAGCAGAGTATTGCCTTCTCACCATCATGTCCTATGACCGCTACGTTGCCATCTGCAAGCCCCTGCACTACGGGACCCTGCTGGGCAGCAGAGCTTGTGCCACCATGGCAGCAGCTGCCTGGGGCACTGGGCTTCTCTATTCCCTGCTGCACACTGCCAATACATTTTCCCTGCCTCTGTGCCACGGCAATGCTGTGGATCAGTTCTTCTGTGAAATCCCCCACATCCTTAAGCTCTCCTGCTCAGATGCCTACCTCAGAGAAATTTGGCTTCTTGGGGTCAGTGCTTCTTTAGTATCTGGGTGTTTTGCTTTTATTCTCTTCTCCTATGTGCAGATTTTCAGGGCCGTGCTGAGGATGCCCTCTGAGCAGGGGCGGCACAAAGCCTTCTCCATGTGCCTCCCTCACCTGGCTGTGGTATCCCTGTTTCTCAGCACTGCCTTTGTTGCCAATCTGAAGCCCCCCTCTCTTTCCTCCCAATCCCTGGACCTGACAATGGCAGTTCTGTATTCGGTGGTACCTCCAACCCTGAACCCTCTCATCTACAGCATGAGGAACCAGGAGCTCAAGGATTCAATGAGGAAGATGATAGCATGGACTCATTTCAGCAGGGATAAACTTCTCATCTGTCTCTACAAATGATTCACGCACTTCTCCATTCTGGGCTTATTTCATGCTTCTTTCTGTTTATTCTGTTTATTTATTTTCATTAATAGATACATTTTTATTTGCTGTTCATATATATGTT
>GgORU_516g1PS
TGGCTGCCTCCTGGGCAACGGCCTCATCAGCACAGCCGTAGCTCGTTAAACCGCCTGCACACTCCCATGTACTTCTTCCTCCTCCCTACGACCCTCCTCGACCTGGGCTGCATCTCCACCACTCTCCCCAAAGCCATGGCCAATGCCCTCTGGCACACCATTCACATCTCCTACGCAGGATGTGCTGCACAGGTCTTCTTCTTTCTTTTCTTCTTTGGTGCAGAGTATTCCCTTCTCACCATCATGTCCTATGACCGCTACGTTGCCATCTGCAAGCCCCTGCACTATGGGACCTTGATGGACAGCAGAGCTTGTGCCACCATGGCAGCAGCTGCCTGGGGCACTGGGATTCTCTATTCCATACTGCACACTGCCAGTACGTTTTCTCAAGCACTGTGCCGAGGTAAAGCTGTGAACCAGTTCTTCTGTGAAATCCCCCAGATCCTCAAGCTCTCCTGCTCAGAATCAGACTACCTCAGGGAAACTGGATTTATAGTGCTTAGTGTTCTTGCCATATATGGGTGTTTTGCTTTCATTCTTTTCTCCTATGTGCAGATCTTCAGGGCCGTGCTGAGGATGCCCTCTGAGCAGGGACGGCACAAAGCCTTCTCCATGTGCCTCCCCCACCTGGCCGTGGTCTCTCTCTTTGTCAGCACGGACTTTCTGGCCTACCTGAAACCCCATTCCCTGGTCTCCCCATCCCTGAACCTGGTGGTGTCATTTTTGTACTCGGTGGTGCCTCCATCCGTGAACCCCCTCATCTACAGCATGAGGAACCAGGAGCTCAAGGATGCAGTGAGGAAAATTATGTCATGGACACATTTCAGCAGCAATAAACTTCTCATCTGTCTTTACAAATGACTCACAGCCTTCCTCACTGTTGGCCTATTTATGTTCTTTTATGTTTATAGTATTTATTTATTTAT
>GgORU_254g1PS
TCTTCTTGTCATCCTCCTTGGACAGGTCCCTGTGTCAAGAGCAGCAGATGTCAAACAGCAGCTCCATCAGCGAGTTCCTCCTCCTGGCATTGGCAGACACACGGCAGCTGCAGCTCCTGCACTTCTGGCTCTTCCTGGGCATCTACATGGCTGCCCTCCTGGGCAACGGCCTCATCAGCACAGCCGTAGCCTGCGACCACCACCTGCACACCCCCATGGACTTCTTCCTCCTCAACCTCGTCCTCCTCGACCTGGGCTGCACTTCCACCACCCTCCCCAAAGCCATGGCCAACGCCCTCTGGGACACCAGGGACATCTCCTATGCTGGATGTGCTGCACGGTGCTTTCTGTTTGTCTTTCTGATGTCAGCAGAAATTTCCCTTCTCACTGTGATGTCCTATGACCGCTAGGTTGCCATCTGCAAGCCCCTGCACTATGGGACCCTGCTGGGCAGCAGAGCTTGTGCCAGCATGGCAGCAGCTGCCTGGGGCTGTGGGGTTCTCCATGCTCTGCTGCACACTGCCAATACATTTGCCTTGCCACTCTGCCAAGGTAAGGCTGTTGACCTCTTCTTCTGCGAAATCCCCCAGATCCTCAAGCTCTCCTGCTCAGACACCTACGTCAGGGAAACTGGGCTTCTCCTCACGTTCTGTGGTTTTGTGTTTTCTGGTTGCATCACTTTCATTGTGCTGTCCTATGTGCAGATCTTCAGGGCTGTGCTGAGGATGCCCTCTGATCAGGGATGGCACAAAGCCTTTTCCACGTGCCTCCCTCACCTGGCTGTTGTCTCCCTGTTTGCCAGTGCTGGTGGTGGCCGTTCACCATTTGGTGGAATTTCCAGGAGTGAACTCTCTCATCTACATCACGAGGAATCAGGATCTCAAGGATGCCCTTAGG
>GgORU_699g1PS
CTGCAGGCTTTCCTAACATATCTTCTTGTCATCCTCCTTGGACAGGTCCCCGTGCCCAGAGGCAGCAGATGCCCAACAGCAGCTCCATCAGCGAGTTCCTCCTCCTGGCATTCACAGACACACGGCAGCTGCAGCTCCTGCACTTCTGGCTCTTCCTGGGCATCTACCTGGCTGCCCTCCTGGGCAACGGCCTCATCAGCACAGCCATAGCCTGCGACCACCACCTGCACACCCCCATGGACTTCTTTCTCCTCAACCCTGTCCTCCTCGACCTGGGCTGCACTTCCACCACCCTCCCCAAAGCCATGGCCAACGCCCTCTGGGACACCAGGGACATCTCCTATGCTGGATGTGCTGCACAGTGCTTTCTGTTTGTCTTTCTGATGTCAGCAGAATATTCCCTTCTCACTGTGATGCCCTATGACCGCTACGTTGCCATCTGCAAGCCTCTGCACTATGAGACCCTGCTGGGCAGCAGAGCTTGTGCCAGCATGGCAGCAGCTGCCTGGGGCTGTGGGGTTATCCATGCTCTGCTGCACACTGCCAATTCATTTGCCCTGCCACTCTGCCGAGGTAAGGCTGTTGACCTCTTCTTCTGTGAAATCCCCCATCTCCTCAAGCTCTCCTGCTCAGACACCTACGTCAGGGAAACTGGGCTTCTCCTCACGTTCTGTGGTTTTGTGTTTTCTGGTTGCATCACTGTCATTGTGCTGTCCTATGTGCAGATCTTCAGGGCTGTGCTGAGGATGCCCTCTGATCAGGGATGGCACAAAGCCTTTTCCACGTGCCTCCCTCACCTGGCTGTTGTCTCCCTGTTTGCCAGTGCTGGTGGTGGCTGTTCACCATTTGGTGGAATTTCCAGGAGTGAACTCTCTCATCTACATCACGAGGAATCAGGATCT
>GgORU_507g1PS
TTGTCATCCTCCTTGGACAGGTCCCTGTGTCAAGAGCAGCAGATGTCAAACAGCAGCTCCATCAGTGAGTGCCTCCTCCTGGCATTGGCAGACACGCGGCAGCTGCAGCTCCTGCACTTCTGGCTCTTCCTGGGCATCTACCTGGCTGCCCTCCTGGGCAACGGCCTCATCAGCACAGCCATAGCCTGCGACCACCACCTGCACACCCCATGTACTTCTTCCTCCTCAACCTCGCCCTCCTCGACCTGGGCTGCACTTCCACCACCCTCCCCAAAGCCATGGCCAACGCCCTCTGGAACACCAGGGACAGCTCCTCTGCTGGATGTTCTGCACGGTGCTTTCTGTTTGTCTTTCTGATGTCAGCAGAATATTCCCTTCTCACTGTGATGTCCTATGACCGCTACATTGCCATCTGCAAGCCCCTGCACTATGGGACCCTGCTGGGCAGCAGAGCTTGTGCCAGCATGGCAGCAGCTGCCTGGGGCACACTGCCAATACATTTGCCCTGCCACTCTGCCGAGGTAAGGCTGTTGACCTCTTCTTCTGTGAAATCCCCCATCTCCTCAAGCTCTCCTGCTCAGACACCTACATCAGGGAAACTGGGCTTCTCCTCACGTTCTGTGGTTTTGTGTTTTCTGGTTGCATCACTTTCATTGTGCTGTCCTATGTGCAGATCTTCAGGGCTGTGCTGAGGATGCCCTCTGATCAGGGATGGCACAAAGCCTTTTCCACGTGCCTCCCTCACCTGGTTGTGGTCTCCCTGTTTGTCAGTGCTGGTTTCTTTGCCTTCCTGAATCCCCCTCATCCATCTCCTACCCATCCCTGGACCTGGTGGAGACCGTTCACCATTTGGTGGAATTCCCAGGAGTGAACCCTCTCATCTACATCACGACGAATCAGGATCTCAAGGGTGCCCTTAG
>GgORU_370g1PS
TTGTCATCCTCCTTGGACAGGTCCCTGCGTCAAGAGCAGCAGATGTCAAACAGCAGCTCCATCAGCTAGTTCCTCCTCCTGGCATTCACAGACACATGGCAGCTGCAGCTCCTGCACTTCTGGCTCTTCCTGGGCATCTACCTGGCTGCCCTCCTGGGCAACGGCCTCATCAGCACAGCCGTAGCCTGCAACCACTGCCTGCACACCCCCATGGACTTCTTCCTCCTCAACCTCGCCCTCCTCGACCTGGGCTGCACTTCCACCACCCTCCCCAAAGCCATGGCCAACGCCCTCTGGGACACCAGGGACAGCTCCTATGCTGGATGTGCTGCACGGTGCTTTCTGTTTGTCTTTCTGATGTCAGCAGAATATGCCCTTCTCACTGTGATGTCCTATGACCGCTACGTTGCCATCTGCAAGCCCCTGCACTATGAGACCCTGCTGGGCAGCAGAGCTTGTGCCAGCATGGCAGCAGCTGCCTGGGGCTGTGGGGTTATCCATGCTCTGCTGCACACTGCCAATTCATTTGCCCTGCCACTCTGCCGAGGTAAGGCTGTTGACCTCTTCTTCTGTGAAATCCCCCATCTCCTCAAGCTCTCCTGCTCAGACACCTACGTCAGGGAAACTGGGCTTCTCCTCACGTTCTGTGGTTTTGTGTTTTCTGGTTGCATCACTGTCATTGTGCTGTCCTATGTGCAGATCTTCAGGGCTGTGCTGAGGATGCCCTCTGATCAGGGATGGCAAAAAGCCTTTTCCACGTGCCTCCCTCACCTGGCTGCTGACTCGCTGTTTAGCAGTGATGATGATGGCTAGGTCCACATTGAAGTAACTTCCCCGAAGATGACTTTCACATCGCTTCTGAAAGTTAC
>GgORU_701g1PS
AGGCACTGAGCAGTTAGTAACAAGCCTGCTGGACAGCCTGAACTGATTGTTTCCTAAATGACAGTGAGGAAAATTTTCTCTCTGCAGCTGGATGTGCTGCACGGTGCTTTCTGTTTGTCTTTCTGATGTCAGCAGAATATTCCCTTCTCACTGTGATGTCCTATGACAGCTACGTTGCCATCTGCAAGCCCCTGCACTATGAGACCCTGCTGGGCAGCAGAGCTTGTGCCAGCATGGCAGCAGCTGCCTGGGGCTGTGGAGTTCTCCATGCTCTGCTGCACACTGCCAATACATTTGCCCTGCCACTCTGCCGAGGTAAGGCTGTTGACCTCTTCTTCTGCAAAATCCCCCAGATCCTCAAGCTCTCCTGCTCAGACACCTACGTCAGGGAAACTGGGCTTCTCCTCACGTTCTGTGGTTTTGTGTTTTCTGGTTGCATCACTGTCATGGTGCTGTCCTATGTGCAGATCTTCAGGGCTGTGCTGAGGATGCCCTCTGATCAGGGATGGCACAAAGCCTTTTCCACATGACTCCCTCACCTGGCTGTGGTCTCCCTGTTTGTCAGTGCTGGTGGTGGCCGTTCACCTTTTGGTGGAATTTCCAGGAGTGAACCCTCTCATCTACATCACGAGGAATCAGGATCTCAAGGGTGCCCGTAGGGTGCCCTCTCTCCCTCCATCCCTCCATCCCTCCTTCCTT
>GgORU_256g1PS
AGGAAAACCACAGGTAAGAGGGAGGATCAGAAAGCAGCAGCACAGCCATCACAGTCCCGGGGGAGGTGCTGTATTCTGCTAAGACTTGGTTATCCTACCCACTGGAAGACAATGTCAGAGTAAGCACTTGGTGTTACAGATTCCCAGCAGCTGCCTGGGGCTGTGGGGTCCTCAATGCTGTGCTTCAAACTGCTAACACATTTTCACTTCCTGTCTGCCGAGGCAATGCTGTGAATCAGTTCTTCTGTGAAATCCCCCATCTCCTCAAGCTCTCTTGCTCAAACTTCTTCCTCAGGAAATCTGGATTTCTTCTGGTTAGTGCTATGTTGACTTTTGGATGTTTCATTTTCATTGTGTTTTCCTATGTGCAGATCTTCAGGGCTGTGCTGAGGATGCCCCTCAAGCAGGGACGGCACAAAGCCTTTTCCACGTGCCTCCCTCACCTGGCCGTGGTCTCTCTGTTTCTCACCTCTGACTTTTTGGCCTACCTGAAGCCCCCCTCCATCTCCTCTCCACCCCTGGACGTGGCGGTGTCATTTCTGTACTCGGTGGTACCTCCAGCAGTGAACCCCCTTATCTACAGCATGAGGAACCAGGAGCTCAAGGGTGCTTTGAGGAAAATGATGACATTGACATATTTTAGCTGTGGTAATCGCCTTGTCTTTCTCTGCAAATGACTCTCAGTCTGTCCCATAGTGGGCCTGTTTTACGTTCTTTTATGGTTAT
>GgORU_700g1PS
GGAAAACCACAGGTAAGAGGGAGGATCAGAAAGCAGCAGCACAGCCATCACAGTCCCGGGGGAGGTGCTGTATTCTGCTAAGACTTGGTTATCCTACCCACTGGAAGACAATGTCAGAGTAAGCACTTGGTGTTACAGATTCCCAGCAGCTGCCTGGGGCTGTGGGGTCCTCAATGCTGTGCTTCAAACTGCTAACACATTTTCACTTCCTGTCTGCCGAGGCAATGCTGTGAATCAGTTCTTCTGTGAAATCCCCCAGATCCTCAAGCTCTCTTGCTCAAACTTCTTCCTCAGGAAATCTGGATTTCTTCTGGTTAGTGCTATGTTGACTTTTGGATGTTTCATTTTCATTGTGTTTTCCTATGTGCAGATCTTCAGGGCTGTGCTGAGGATGCCCCTCAAGCAGGGACGGCACAAAGCCTTTTCCACGTGCCTCCCTCACCTGGCCGTGGTCTCTCTGTTTCTCACCTCTGACTTTTTGGCCTACCTGAAGCCCCCCTCCATCTCCTCTCCACCCCTGGACATGGCGGTGTCATTTCTGTACTCGGTGGTACCTCCAGCAGTGAACCCCCTTATCTACAGCATGAGGAACCAGGAGCTCAAGGGTGCTTTGAGGAAAATGATGACATTGACATATTTTAGCTGTGGTAATCGCCTTGTCTTTCTCTGCAAATGACTCTCAGTCTGTCCCATAGTGGGCCTGTTTTACGTTCTTTTATGGTTATA
>GgORU_505g1PS
TTGTCTACCATAACGTTGTATTGCTTTTCCTTCCTTTATCAGGTCCCCGTGCCCAGAGGCAGCAGATGCCCAACAGCAGCTCCATCAGTGAGTTCCTCCTCCTGGCATTGGCAGACACACGGCAGCTGCAGCTCCTGCACTTCTGGCTCTTCCTGGGCATCTACCTGGCTGCCCTCCTGGGCAACGGCCTCATCATCATAGGCATAGCCTGCGACCACCGCCTGCACACCCCCATGTACTTCTTCCTCCTCAACCTCGCCCTCCTCGACCTGGGCTGTATCTCCACCACCCTCCCCAAAGCCATGGCCAACGCCCTCTGGGACACCAGGGACATCTCCTATGCTGGATGTGCTGCACAGGTCTTTTTTTTGTTTGTTTTTGTTTTCAGCAGAATATTTCCTTCTCACTGTGATGTCCTATGACCGCTACGTTGCCATCTGCAAGCCCCTGCACTATGAGACCCTGCTGGGCAGCAGAGCTTGTGCCAGCATGGCAGCAGCTGCGTGGGGCTGTGGGGTCCTCAATGCTGTGCTTCAAACTGCTAACACATTTTCACTGCCATTCTGCCGAGGCAATGCTGTGAATCACTTCTTCTGTGAAATCCTCAAGCTCTCTTGCTCAAACTTCTTCCTCAGGAAATCTGGATTTCTTCTGGTTAGTGCTATGTTGACTTTTGGATGTTTCATTTTCATCGTGTTTTCCTATGTGCAGATCTTCAGGGCTGTGCTGAGGATGCCCCTCAAGCAGGGACGGCACAAAGCCTTTTCCACGTGCCTCCCTCACCTGGCCGTGGTCTCTCTGTTTCTCACCTCTGACTTTTTGGCCTACCTGAAGCCCCCCTCCATCTCCTCTCCACCCCTGGACCTGGCGGTGTCATTTCTGTACTCGGTGGTACCTCCAGCAGTGAACCCCCTTGTCTACAGCATGAGGAACCAGGAGCTCAAGGGTGCTTTGAGGAAAATGATGACATTGACCCATTTTAGCTGTGGTAATCGCCTTGTCTTTCTCTGCAAATGACTCTCAGTCTGTCCCACAGTGGGCCTGTTC
>GgORU_694g1PS
TTCTTTTTACTATTCTTCTTTGGAGCAAGTATTCCCTTCTACCATCATGTCCTATGATCGCTACGTTGCCATCTGCAAGCCCCTGCACTATGGGACCCTCCTGAGCAGCAGAGCTTGTGCCACCATGGCAGCAGCTGCCTGGGGCACTGGGCTTCTCTATTCCCTGCTGCACACTGCCAATACATTTTCTATAGCTTTCTGCCTTAGTAATGCTGTTGATCAATTCTTCTGTGAAATGGCCCAGATCCTCAAGCTTTCTTGCTCAGAATCCGACTACCTCAGGGCAACTAGGATTATTTACTTTAGCCTTTGTTTAATCTTTGGATGTTTTGTCTTCATTGTTTTGTCTTATGTGCAGATCTTCAGGGCCGTGCTGAGGATGCCCTCTGAGCAGGGACAGCACAAAACCTTCTCCACGTGCCTCCCTCACCTGGCCGTGGTTTCCTTGTTTGTCAGCACTGTGATGTTTTCCTACCTGAAACCCCCCTCCATCTCATCTCGATCCCTGGACCTGCTGGTGTCATCTGTGTATTCCTTGTTGCCTCCAACACTGAATCCTCTCATCTACAGCATGAGGAACCAGGAGCTTAAGGATACCCTGAGAAAACTTCGGATAATCTCCGGCTGTATCAGATAATATTAGGAAAGTATTGTGTTAAT
>GgORU_212g1PS
AGCCCCTTTTAGATTTAAACCTCCAATCCTTTACCCCTCTCTAAGTATAGGAAAAGGAAAATCCCTGCCTTGTCTTTCCTTGTGCAAAGTGCTCTTGGAAAGATTTTGGGTTTCAGCGTATCTGTTATCCCCCTACCCCAGGCAGCAGCTGTGGCAGCTGAAGGCCCCTGCCCTGCTGGGGGGCTCCTTCCCCCCACACGTCTCCCCACAGCGCCCTGGGCAGCTCCCTGGCCAGGCTGAGTGCTGAGCCNATTTCTTCTGTGAAATCCCCCACATCCTCAAGCTCTCCTGCTCAGAATCAGACTACCTCAGGGAAACTGGATTTATTGTGGTTGCTGTTCTTGCCATATATGGGTGTTTTGTTTTCATTCTCTTCTCCTATGTGCAGATCTTCAGGGCCGTGCTGAGGATGCCCTCTGAGCAGGGACGGCACAAAGCCTTCTCCATGTGCCTCCCCCACCTGGCCGTGGTCTCTCTCTTTGTCAGCACAGACTTTCTGGCCTACCTGAAACCCCATTCCCTGGTCTCCCCATACCTGAACCTGGTGGTGTCATTTTTGTACTCGGTGGTGCCTCCAACACTGAATCCCCTCATCTACATCATGAGGAACCAGGAGCTCAAGGATGCAGTGAGGAAAATTATGTCATGGACACATTTCAGCAGCAATAAACTTCTCATCTGTCTTTACAAATGACTCACAGTCTTCCTCACTGCGGGCCTATTTTTGTTCTTTTATGTTCATAGTATTTATTTATTTATATGAATTGGTGC
>GgORU_250g1PS
AGGCTTTGCTGAAAGATGTCTACCATAATGTTGTATTGCTTTTCCTTCCTTTATCAGGTCCCCGTGCCCAGAGGCAGCAGATGTCAAACAGCAGCTCCATCAGCGAGTTCCTCCTCCTGGCATTGGCAGACACGCGGCAGCTGCAGCTCCTGCACTTCTGGCTCTTGCTGGGCATCTACCTGGCTGCCCTCCTGGGCAACGGCCTCATCATCATAGGCATAGCCTGTGACCACCGCCTGCACACCCCCATGGACTTCTTCCTCCTCAACCTCGCCCTCCTCGACCTGGGCTGTATCTCCACCACCCTCCCCAAAGCCATGGCCAACGCCCTCTGGGACACCAGGGACATCTCCTATGCTGGATGTGCTGCACAGTGATTTTTTTTTTCTCTTATTCATCTCAGCAGAAATTTCCCTTCTCACTGTGATGTCCTATGACCGCTACATTGCCATCTGCAAGCCCCTGCACAACAGGACCTCAGATGCTACACAGGACCCTTGTTAGCAGCAGAGCTTGTGCCACCATGCAGCTGCTTGGGGCAGTGGGTTCCTCAATGCTGAGTTGCCCTCCAGCCCCTCCTCCCCCAGTGAGTATACATGGCCATAGTTGCTCCATCCCACGTGCACAATCTGACAGTTGCTCATGTTACATTTCGTGTAATTGGTGATAGCCCAGCCCTTAATTTCTCTAGATCTCTCTGGAAGGCCTCTCTACAGTCCTCAAGCAAACTTCCGGCAGTGCAATGTGGAAATGCCATTTTATTAAACAGATG
>GgORU_253g1PS
GGCTCATATCATGCAGCTGAATGAACGTTTTCCATACAGAAAGATTGGTCACGAAGTGTTGTACTGCTTGGACAGGTCCCCATGCCCAGAGGCAGCAGATGCCCAACAGCAGCTCCATCAGCGAGTTCCTCCTCCTGGCATTGGCAGACACACGGCAGCTGCAGCTCCTGCACTTCTGGCTCTTCCTGGGCATCTACCTGGCTGCCCTCCTGGGCAACGGCCTCATCAGCACAGCCGTAGCCTGCGACCACCGCCTGCACACCCCCATGGACTTCTTCCTCCTCAACCTCGCCCTCCTTGACCTGAGCTGTATCTTCACCACTTCCCCAAAAGCCATGGTCAACGCCCTCTGGGACACCAGGGACATCTTCAATGTTGAATGTGCTACACAGGTCTTTTTTTTTTCTCTTATTCATCTCAGCAGAAATTTCCCTTCTCACTGTGATGTCCTATGACTGCTACATTGCCATCTGCAAGCCCCTGCACAACAGGACCTCAGACACTGCACAGGACCCTTGTTAGCAGCAGAGCTTGTGCCACCATGGCAGCAGCTGCTTGGGGCAGTGGGTTCCTCAATGCTGAGTTGCCCTCCAGCCCCTCCTCCCCCAGTGAGTATACATGGCCATAGTTGCTCCATCCCACGTGCACAATCTGACAGTTGCTCATGTTACATTTCATGTAATT
>GgORU_688g1PS
ATGTAGCTGAATGAACATTTTCCATACAGAAAGATTGGTCACGAAGTGTTGTACTGCTTGGACAGGTCCCCGTGCCCAGAGGCAGCAGATGCCCAACAGCAGCTCCATCAGTGAGTTCCTCCTCCTGGCATTTGCAGACACACGGCAGCTGCAGCTCCTGCACTTCTGGCTCTTCCTGGGCATCTACCTGGCTGCCCTCCTGGGCAACGGCCTCATCAGTACAGCCGTAGCCTGCGACCACCGCCTGCACACCCCCATGGACTTCTTCCTCCTCAACCTCGCCCTCCTTGACCTGAGCTGTATCTTCACCACTTCCCCGAAAGCCATGGCCAACGCCCTCTGGGACACCAGGGACATCTTCAATGTTGAATGTGCTACACAGGTCTTTTTTTTTTCACTTATTCATCTCAGCAGAAATTTCCCTTCTCACTGTGATGTCCTATGACTGCTACATTGCCATCTGCAAGCCCCTGCACAACAGGACCTCAGACACTGCACAGGACCCTTGTTAGCAGCAGAGCTTGTGCCACCATGGCAGCAGCTGCTTGGGGCAGTGGGTTCCTCAATGCTGAGTTGCCCTCCAGCCCCTCCTCCCCCAGTGAGTATACATGGCCATAGCTGCCCCATCCCACGTGCACAATCTGACAGTTGCTCATGTTACATTTCATGTAATTG
>GgORU_371g1PS
CATTTTCCATACAGAAAGATTTGTCACGAAGTGTTGTACTGCTTGGACAGGTCCCCGTGCCCAGAGGCAGCAGATGCCCAACAGCAGCTCCATCAGTGAGTTCCTCCTCCTGGCATTGGCAGACACACGGCAGCTGCAGCTCCTGCACTTCTGGCTCTTCCTGGGAATCTACCTGGCTGCCCTCCTGGGCAACGGCCTCATCAGTACAGCCGTAGCCTGAGACCACCGCCTGCACACCCCCATGGACTTCTTCCTCCTCAACCTCACCCTACTTGACCTGAGCTGTATCTTCACCACTTCCCCGAAAGCCATGGCCAACGCCCTCTGGGACACCAGGGACATCTTCAATGTTGAATGTGCTACACAGGTCTTTTTTTTTTCTCTTATTCATCTCAGCAGAAATTTCCCTTCTCACTGTGATGTCCTATGACTGCTACATTGCCATCTGCAAGCCCCTGCACAACAGGACCTCAGACACTGCACAGGACCCTTGTTAGCAGCAGAGCTTGTGCCACCATGGCAGCAGCTGCTTGGGGCAGTGGGTTCCTCAATGCTGAGTTGCCCTCCAGCCCCTCCTCCCCCAGTGAGTATACATGGCCATAGTTGCTCCATCCCACGTGCACAATCTGACGGTTGCTCATGTTACATTTTGTGTAATTGGTGATAGCCCAGCCTTTAATTTTTCTAGATCTCTCTG
>GgORU_463g1PS
AGACTCAACATCATGAAATGTGGCTCATATCATGCAGCTGAATGAACATTTTCCATACAGAAAGATTGGTCACGAAGTGTTGTACTGCTTGGACAGGTCCCCGTGCCCAGAGGCAGCAGATACCCAACAGCAGCTCCATCAGTGACTTCCTCCTCCTGGCATTGGCAGACACACGGCAGCTGCAGCTCCTGCACTTCTGGCTCTTCCTGGGAATCTACCTGGCTGCCCTCCTGGGCAACGGCCTCATCAGTACAGCCGTAGCCTGAGACCACCGCCTGCACACCCCCATGGACTTCTTCCTCCTCAACCTCACCCTACTTGACCTGAGCTGTATCTTCACCACTTCCCCGAAAGCCATGGCCAACGCCCTCTGGGACACTAGGGACATCTTCAATGTTGAATGTGCTACACAGGTCTTTTTTTTTTCTCTTATTCATCTCAGCAGAAATTTCCCTTCTCACTGTGATGTCCTATGACTGCTACATTGCCATCTGCAAGCCCCTGCACAACAGGACCTCAGACACTGCACAGGACCCTTGTTAGCAGCAGAGCTTGTGCCACCATGGCAGCAGCTGCTTGGGACAGTGGGTTCCTCAATGCTGAGTTGCCCTCCAGCCCCTCCTCCCCCAGTGAGTATACATGGCCATAGTTGCTCCATCCCACGTGCACAATCTGACGGTTGCTCATGTTACATTTTGTGTAATTGGTGATAGCCCAGCCTTTAATTTTTCTAGATCTCTCC
>GgORU_438g1PS
GGCTCATATCATGCAGCTGAATGAACGTTTTCCATACAGAAAGATTGGTCACGAAGTGTTGTACTGCTTGGACAGGTCCCCGTGCCCAGAGGCAGCAGATGCCCAACAGCAGCTCCATCAGTGAGTTCCTCCTCCTGGCATTCACAGACACACGGCAGCTGCAGCTCCTGCACTTCTGGCTCTTCCTGGACATCTACCTGGCTGCCCTCCTGGGCAACGGCCTCATCATCATAGGCATAGCCTGCGACCACCGCCTGCACACCCCCATGTACTTCTTCCTCCTCAACCTCGTCCTCCTTGACCTGGGCTGTATCTTCACCACTTCCCCGAAAGCCATGGCCAACGCCCTCTGGGACACCAGGGACATCTCCTGTGCTGGATGTGCTGCACAGTGCTATTTTTTTTCTCTCTTATTCATCTCAGCAGAAATTTCCCTTCTCACTGTGATGTCCTATGACCGCTACGTTGCCAGCTGCAAGCCCCTGCACAACAGGACCTCAGAAGCTGCACAGGACCCTTGTTAGCAGCAGAGCTTGTGCCACCATGGCAGCAGCTGCTTGGGGCAGTGGGTTCCTCAATGCTGAGTTGCCCTCCAGCCCCTCCTCCCCCAGTGAGTATACATGGCCATAGTTGCTCCATCCCACGTGCACAATCTGACAGTTGCTCATGTTACATTTCGTGTAATTGGTGATAGCCCAGCCTTTAATTTCTCTAGATCTCTCT
>GgORU_659g1PS
CATTTTCCATACAGAAAGATTTGTCACGAAGTGTTGTACTGCTTGGACAGGTCCCCATGCCCAGAGGCAGCAGATGCCCAACAGCAGCTCCATCAGTGAGTTCCTCCTCCTGGCGTTGGCAGACACACGGCAGCTGCAGCTCCTGCACTTCTGGCTCTTCCTGGGCATCTACCTGGCTGCCCTCCTGGGCAACGGCCTCATCAGCACAGCCGTAGCCTGCGACCACCGCCTGCACACCCCCATGGACTTCTTCCTCCTCAACCTCGCCCTCCTTGACCTGAGCTGTATCTTCACCACTTCCCCCAAAGCCATGGCCAACGCCCTCTGGGACACCAGGGACATCTCCTGTGCTGGATGTGCTACACAGGTCTTTTTTTTTTTCTCTTATTCATCTCAGCAGAAATTTCCCTTCTCACTGTGATGTCCTATGACCGCTACGTTGCCAGCTGCAATTCCCTGCAGAACAGAACCTCAGAAGCTGCACAGGACCCTTGTTAGCAGCAGAGCTTGTGCCACCATGGCAGCAGCTGCTTGGGGCAGTGGGTTCCTCAATGCTGAGTTGCCCTCCAGCCCCTCCTCCCCCAGTGAGTATACATGGCCATAGTTGCTCCATCCCACGTGCGCAATCTGACAGTTGCTCGTGTTACATTTCATGTAATTGGTGATAGCCCAGCCTTTAATTTCTCTAGATCTCTCTGGAAGGCCTCTCTACAGTCTTCAAGCAAACTTCCGGCAGTGCAATGTGGAAATGCCATTTTATTCAACAGATGC
>GgORU_693g1PS
ACATTTTCCATACAGAAAGATTTGTCACGAAGTGTTGTACTGCTTGGACAGGTCCCCGTGCCCAGAGGCAGCAGATGCCCAACAGCAGCTCCATCAGCGAGTTCCTCCTCCTGGCATTCGCAGACACACGGCAGCTGCAGCTCCTGCACTTCTGGCTCTTCCTGGGCATCTACCTGGCTGCCCTCCTGGGCAACGGCCTCATCAGCACAGCCATAGCCTGCGACCACCGCCTGCACACCCCCATGGACTTCTTCCTCCTCAACCTCGCCCTCCTTGACCTGGGCTGCATCTCCACCACTTCCCCCAAAGCCATGGCCAACGCCCTCTGGGACACCAGGGACATCTCCTATGCTGGATGTGCTGCACAGTGCTTTTTTTTTTTTCTCTTATTCATCTCAGCAGAAATTTCCCTTCTCACTGTGATGTCCTATGACCGCTACGTTGCCAGCTGCAATTCCCTGCAGAACAGAACCTCAGAAGCTGCACAGGACCCTTGTTAGCAGCAGAGCTTGTGCCACCATGGCAGCAGCTGCTTGGGGCAGTGGGTTCCTCAATGCTGAGTTGCCCTCCAGCCCCTCCTCCCCCGGTGAGTATACATGGCCATAGTTGCTCCATCCCACGTGCACAATCTGACAGTTGCTCATGTTACATTTCATGTAATTGGTGATAGCCCAGCCTTTAATTTCTCTAGATCTCTCT
>GgORU_334g1PS
TCGTTGTGATTAAATGAACATTTTCCACACAGAAATCTCTGACTTGAACCTTTGTACTCCTTGGACAGGTCCTGCTGCCCAGACGTACCAGATGCCCAACAGCAGCTCCATCAGCGAGTTCCTCCTCCTGGCGTTGGCAGACACGCGGCAGCTGCAGCTCCTGCACTTCTGGCTCTTGCTGGGCATCTACCTGGCTGCCCTCCTGGGCAACGGCCTCATCAGCACAGCCGTAGCCTGAGACCACCGCCTGCACACCCCCATGTACTTCTTCCTCCTCAACCTCGCCCTGCGGGGAAGGACTTAGAGGTTCTGGGAGATGGAAACCGTCAAAGGAGGGCATGCAGCCTGAGATGC
>GgOR18_2g1PS
TTTTGCTTTTTTTCTCCCCTCCCTGGGCAGGTTCCAATGCCCAGAGGCAGCAGATGCTCAACAGCAGCTTCATCAGTGAGTTCCTCTTCCTGGCGTTAGCAGACACACAGCAGCTGCAGCTTCTGCACTTCTGGCTCTTCCTGGGCATCTGCCTGGCTGCCCTCCTGGGCAACGGCCTCATCAGCACAGCCATAGCCTGCGACCACTGCCTGCACACCCCCACATACTTCTTCCTCCTCAACCTCGCCCTCCTCAACCTGGGCTGCATCTTGACCACTCTGGCCAAAGACATGGCCAACACCCTCTGGGACACCAGGGATATCACCTATGCTGGATGTGCTGCATAGTGCTTTCTGTCTCATATCAGCAGGATATTCCATTCTCACCATCATGTCCTATGACTGCTACGTTGCCATCTGCAAGCCCCTGTACTACGGGACCTTCCTGGGCAGAAGAGCTTGTGCCAGCATGGCAGCAGCTGCCTGGGGCGGTGGGGTTCTCAGTGCTCTGTTGCACACTGCCAATACATTTTCATTGCCACACTGCCAAGGCAATGCTGTGGATCAGTTCTTCTGTGAAATTCCCCAGATCCTCAAGCTCTCCTGCTCCAGCTCCCACCTCAGGGACTATCATGAGTTAGCCATGACACCTGATTCTCGAACCAGGAAGATTTCTTTATTGCTGTGATGATCATGATCATAGTGCTGTGTATATCTACTTATTCTTCTAAGCAAGTATTTTTATATTCTAACACATGCATTGAGTACATTTCCACTAACAATGCATTAGCTAGAAAGCAAGCTAATTCCATAACAAGTCTTCATAATCAGTAGAGAGTTTATCTAATGCCTAGGTACACGACATCCCTGTTTGTTCAGACCCTCTCTCTCTCCTTTCTTGAGCCT
>GgORU_381g1PS
TTTTTATTTTCTTCCTGTGGAAATCTCCATGAACAGGGGCAGTGATGTCCAACAGAAGTGCCATCGCTGAGTTCCTCCTCCTGCCATTTGCAAACATGAGGGAGCTGCAGCGCCTCAACTCCTAGCCCTTCCTAGACATCCACCTGGCTGCCCTCCTGTGCAACAGCCTCTTTGTCACAGCCTGCAACCACTGCCTGCACACCCCCATGTACTTCCCCCTCCTCAACATGGGCTGCATCTCTGTCATTGTTCTCAAAACCACGAGCAACTCCTTTCTGGACACATNCAGGGTCATTTCCCATGAAGGATGTACTGCCCAAGTATTATTCAGTGCAGAGTATTCCCTCCTCACCATTATGGCCTATGACTGCTATGTTGCTGTCTGCAAGTCCCTGCACTACAGCACCCTCCTGGACAGCATGGGGCTGGGTGTTTCTCAGTGTCATGTTGCACACTGATAATATGTTAGCTTTCCATCTGCCAAGGCAATGCTCTGGACCAGTTCTTCTGTGAAATCCCCCACATCCTCAAGCTCTCCTGCACAGACTCCTAACTCAGGGAAGCGTGACTTCTTATTTTTATTGCCTTTTTAGCATTTGGGTATTTTGTTTTCATTGTGGTGTTTTATGTGCAGATCTTCAGGATTACGTCAAGGATGCCCTTTCAGCAGGGACAGCACAAAGCCTTTTCCACGTGCCTCCCTCACCTGGCTGTTGTCTCCCTTTCTGTTGTCACTGACATGATTGTCTGCCCAAAGCCCACCTCCATCTCTTCCCCTGGCCCTGGTCTTGCAGTTCTGTACTCTCTGGTGCCTCCAGCAGCGAACCCTGTCATCTACAGCATGAGGAACCAGGAGCTCAAGGATGTAGTGAGGAAACTACTTGGAAAGCATTGGTAAGGTACTCAATAATCTTATGCAACAGCCAGGGTATAACAGAAAATGTTAAGAAAATCTTTCCTTGTTTTTTGT
>GgORU_335g1PS
AGGTTTCTTCTTGTGAAAATCCCCCCACGATCCTCAAGCCTCGCCTGGCTCAAAATTCGATTTTCAAGGGAAGTTGGGGCTTAGTGTAATTAGTGCCCTTGTCTTAACTTGGGTGCTTTGCTTTCATTCTCCTTCTCCTATGTGCAGATCTTCAGGGCCGTGCTGAGGATGCCCTCTGAGCAGGGGCGGCACAAAGCCTTTCTCCACGTGCCTCCCTCACCTGGCTGTGGTCTCCCTGTTTCTCAGCACTGTCGTGTTTGCATACCTGAAGCCCTTCTCCATTTCCTCCTCATCCCTGGACGTGGTGGGTGGCACTTCTATACTCAGTGGTTCCTCCAACACTGAACCCTATTATCTACAGCATGAGGAACCAGGACATCAAGCATGCCCTCAGCAAAGTGTTGCAGTGTGCACTATTCCAGCTTCAATAAAGCGTGCATCTTCCTCACATGATTCCCAGTCAGGGTTTTTCATATTTTATATGTGTTTGATGTTTTGGTTGTGG
>GgORE_8g1PS
GGAGACATTCTGCCTGAAGAGAAGGAAAAGGTTTTTCACTCAGTTCAGGGCTCATCCTGAGCAAGGTGGCTACTGCCTTGTGTTTTGCCTTCATTGTGCTGTCCTGTGTGCAGATCTTCAGGGCTGTGCTGAGGATGCCCTCTGAGCAGGGACGGCACAAAGCCTTCTCCACGTGCCTCCCTCACCTGGCCGTGGTCTCCCTCTTTGTCACCACTTGCATGTTTGCCTACCTGAAGCCTCCCTCCATCTCCTCCTAATCCCTGGACCTGGTGGTGTCATTTCTGTACTCAGTGGTGCCTCCAGCCATTAACCCCCTCATCTGTGGCATGAGGAACCTGGACCTCAAAGACACATTGGAGAAATTGATGTCATGGACAGTTTTCATTAAAAACAAACTTCTCATCTCTCTACAAATGACTCACAGACTGTCCCAGTGCAGGCCTGTACTGCTCATCTATGTTTATAATATTTATTTTTATTCTTATTTTTTAATTTGTTTGCTGTTGTTTTATG
>GgORU_35g1PS
TGGGTGAAACTGGAGACATTCTGCCTGAAGAGAACGAAAAGATTGTTCACTCAGTTCAGGGCTCATCCTGAGCAAGGTGGCTTCTGCCTTGTGTTTTGCCTTCATTGTGCTGTCCTATGTGCAGATCTTCAGGGCTGTGCTGAGGATGCCCTCTGAGCAGGGACGGCACAAAGCCTTCTCCACGTGCCTCCCTCACCTGGCTGTGCTCTCTCTCTTTGTCACCACTTGCATGTTTGCCTACCTGAAGCCTCCCTCCATTTCCTCCCAATCCCTGGTCCTGGTGGTGTCATTTCTATACTCAGTGGTGTCTCCAGCAGCTAACCCCCTCATCTGTGGCATGAGGAACCCGGACCTCAAAGACGCATTGGGGAAATTGATGTCATGGACACTTTTCATTAATAACAAACTTCTCATCTCTCTACAAATGACTCACAGACTGTCCCAGTGCAGGCCTGTATTGCTCATCTATGTTTATAATATTTATTTTTATTCTTATTTTTTAATTTGTTTGCTGTTTTTTTATGT
>GgORU_559g1PS
ACTGGAGACATTCTGCCTGAAGAGAAGGAAAAGATTTTTCACTCAGTTCAGGGCTCATCCTGAGCAAGGTGGCTTCTGCCTTGTGTTTTGTCTTCATTGTGCTGTCCTGTGTGCAGATCTTCAGGGCCGTGCTGAGGATGCCCTCTGAGCAGGGACGGCACAAAGCCTTCTCCACGTGCCTCCCTCACCTGGCTGTGCTCTCTCTCTTTGTCACCACTTGCATGTTTGCCTACCTGAAGCCTCCCTCCATTTCCTCCCAATCCCTGGACCTGGTGGTGTCATTTCTATACTCAGTGGTGTCTCCAGCAGCTAACCCCCTCATCTACAGCATGAGGAACCCGGACCTCAAAGACGCATTGGGGAAATTGATGTCATGGACACTTTTCATTAATAACAAACTTCTCATCTCTCTACAAATGACTCACAGACTGTCCCAGTGCAGGCCTGTATTGCTCATCTATGTTTATAATATTTATTTTTATTCTTATTTTTAAATTTGTTTGCTGT
>GgORU_164g1PS
AGGATGAAAGTGATGGGTGAAACTGCATACATTCTGCCTGAAGAGAAGGAAAAGATTTTTCACTCAGTTCAGGGTTCATCCTGAGCAAGGTGGCTACTGCCTTGTGTTTTGTCTTCATTGTGCTGTCCTGTGTGCAGATCTTCAGGGCCGTGCTGAGGATGCCCTCTGAGCAGGGACGGCACAAAGCCTTCTCCACGTGCCTCCCTCACCTGGCCGTGTTCTCCCTCTTTGTCACCACTTGCATGTTTGCCTACCTGAAGCCTCCCTCCATTTCCACTCCATCCCTGGACCTGGTGGTGTCATTTCTGTACTCAGTGGTGCCTCCAGCAGTGAACCCCCTCATCCGTGGCATGAGGAACCCGGACCTCAAGGACACATTGGGGAAATTGATGTCATGGACACTTTTCATTAAAAACAAACTTCTCATCTCTCTCTAAATATGTCACAGACTATCCCATAGCAGGCCTGTTTTGCTCTTCTATATTTATAATATTTATTTCTATTTTTTTATTTCTCTTTTTTGCCGTTGTTTTATGT
>GgORU_190g1PS
CTGGAGACATTCTGCCTGAAGAGAAGGAAAAGACTTTTCACTCAGTTCAGGGCTCATCCTGAGCAAGGTGGCTACTGCCTTGTGTTTTGCCTTCATTGTGCTGACCTGCGTGCAGATCTTCAGGACCGTGCTGAGGATGCCCTCTGAGCAGGGACGGCACAAGGCCTTCTCCACGTGCCTCCCTCACCTGGCCGTGCTCTCCCTGTTAGTCAGCACTGCCACATTTGCCAACCTGAAGCCCCCCTCCATCTCCTCCCCATCCCTGGACCTGGTGGTGTCATTTCTGTACTCAGTGGTGCCTCCAGCAGTGAACCCCCTCATCCGTGGCATGAGGAACCCGGACCTCAAGGACACATTGGGGAAATTGATGTCATGGACACTTTTCATTAAAAACAAACTTCTCATCTCTCTCTAAATATGTCACAGACTATCCCATAGCAGGCCTGTTTTGCTCTTCTATATTTATAATATTTATTTCTATTTTTTTATTTCTCTTTTTTGCCGTTGTTTTATGTT
>GgORU_176g1PS
ACTGGAGACATTCTGCCTGAAGAGAAGGAAAAGATTTTTCACTCAGTTCAGGGCTCATCCTGAGCAAGGTGGCTTGTGCCTTGTGTTTTGCCTTCATTGTGCTGTCCTGCTTGCAGATCTTCAGGGCCATGCTGAGGATGCCCTCTGAGCAGGGACGGCACAAAGCCTTCTCCACGTGCCTCCCTCACCTGGCTGTGCTCTCCCTGTTAGTCAGCACTGCCACATTTGCCAACCTGAAGCCCTTCTCCATCTCCTCCCCATCCCTGGACCTGGTGGTGTCATTTCTGCACTCAGTGGTGCCTCCAGCAGTGAACCCCCTCATCTGTGGCATGAGGAACCCGGACCTCAAAGACACATTGGGGAAATTGATGTCATGGACACTTTTCATTAAAAACAAACTTCTCGTCTCTCTACAAATGACTCACAGACTTTCCCTTAGCAGGTCTGTATTATTCTTCTATGCTTTAAAAATTTATTTGT
>GgORU_263g1PS
ACTGGAGACATTCTGCCTGAAGAGAAGGAAAAGATTTTTCACTCAGTTCAGGGCTCATCCTGAGCAAGGTGGCTTCTGCCTTGTGTTTTGCCTTCATTGTGCTGTCCTGCTTGCAGATCTTCAGGGCCGTGCTGAGGATGCCCTCTGAACAGGGACGGCACAGATCCTTCTCCACGTGCCTCCCTCACCTGGCTGTGCTCTCCCTGTTAGTCAGCACTGCCACATTTGCCAACCTGAAGCCCCCCTCCATCTCCTTTCCATCCCTGGACCTGGTGGTGTCATTTCTGCACTCAGTGGTGCCTCCAGCAGTGAACCCCCTCATCTGTGGCATGAGGAACCCGGACCTCAAAGACACATTGGGGAAATTGATGTCATGGACACTTTTCATTAAAAACAAACTTCTCGTCTCTCTACAAATGACTCACAGACTGTCCCAGTGCAGGCCTGTATTGCTCATCTATGTTTATAATATTTATTTTTATTCTTATTTTTTTAATTTGTTTGCTGTTGTTTTATGTTTAT
>GgORU_733g1PS
ACTGGAGACATTCTGCCTGAAGAGAAGGAAAAGATTTTTCACTCAGTTCAGGGCTCATCCTGAGCAAGGTGGCTACTGCCTTGTGTTTTGCCTTCATTGTGCTGTCCTGCGTGCAGATCTTCAGGACCGTGCTGAGGATGCCCTCTGAGCAGGGACGGCACAAAGCCTTCTCCACGCGCCTCCCTCACCTGGCCGTGCTCTCCCTGTTTCTCAGCACTGCCACATTTGCCAACCTGAAGCCCCCCTCCATCTCCTCCCAATCCCTGGACCTGGTGGTGTCATTGCTGTACTCAGTGGTGTCTCCAGCAGTGAACCCCCTCTTCTGTGGCATGAGGAACCCGGACCTCAAAGACACATTGGGGAAATTGATGTCATGGCACTTTTCATTAAAAACAAACTTCTCATCTCTCTATAAATGACTCACAGACTTTCCCTTAGCAGGTCTGTATT
>GgORU_175g1PS
TGATGGGTGAAACTGGAGACATTCTGCCTGAAGAGAAGGAAAAGATTGTTCACTCAGTTCAGGGCTCATCCTGAGCAAGGTGGCTTCTGCCTTGTGTTTTGTCTTCATTGTGCTGTCCTATGTGCAGATCTTCAGGGCCGTGCTGAGGATGCCCTCTGAGCAGGGACAGCATAAAGCCGTGGTGTCATTTCTGTACTCAGTGGTGCCTCCAGCAGTGAACCCCCTCATCTGTGGCATGAGGAACCCGGACCTCAAAGACACACTGGGAAAATTGATGTCATGGACACTTTTCATTAACAATAAACTTCTCCTCTCTCTCTAAATGACTCACAGACTGTCCCAGTGTAGGACTGTATTGCTCATCTATGTTTAAAGTATTTA
>GgORU_181g1PS
ATGAAAGTGATGGGTGAAACTGGAGACATTCTGCCTGAGGAAAAAGAAAAGATTTTTCACTCAGTTCAGGGCTCATCCTGAGCAAGGTGGCTTCTGCCTTGTGTTTTGTCTTCATTGTGCTGTCCTATGTGCAGATCTTCAGGGCCGTGCTGAGGATGCCCTCTGAGCAGGGACAGCATAAAGCCGTGGTGTCATTTCTGTACTCAGTGGTGCCTCCAGCCATTAACCCCCTCATCTGTGGCATGAGGAACCCAGACCTCAAAGACGCACTGGGGAAATTGATGTCATGGACACTTTTCATTAACAATAAACTTCTCCTCTCTCTCTAAATGACTCACAGACTGTCCCAGTGTAGGACTGTATTGCTCATCTATGTTTATAATATTTATTTTTATTCTTATTTTTTAATTTGTTTGCTGTTTTTTTATG
>GgORU_203g1PS
ATCACTGCAGCGTGTGAGAGCTTGTGAGGAGATCATGGAGAATAGAGAGCAATGTTCTGCACTCTCATGCACAATGGGAGGATGAAAGTGATGGGTGAAACTGCATACATTCTGCCTGAAGAGAAGGAAAATATTTTCTCTCAGTTCAAGGCTCATCCTGAGCAAGGTGGCTACTACCTTTTGTTTTCTTTTCATTGTGCTGTCCTGTGTGCAGATCTTCAGTGCCGTGCTGAGGATGCCCTCTGAGCAGGGACGGCATAAAGCCGTGGTGTCATTTCTGTACTCAGTGGTGCCTCCAGCCATTAACCCCCTCATCTGTGGCATGAGGAACCCGGACCTCAAAGACGCACTGGGGAAATTGATGTCATGGACACTTTTCATTAACAATAAACTTCTCCTCTCTCTCTAAATGACTCACAGACTGTCCCAGTGTAGGACTGTATTGCTCATCTATGTTTATAATATTTATTTTTATTCTTATTTTCTAATTTGTTTGCTGTTGTTTTATGT
>GgORU_191g1PS
CCAGCACAAGTGCCCATGGCAGCCCTGAATGCACCACACTTCCCAGCATTCCTGCTTTACAGATCCAGTGCCGCCCCAGCCATGTCCCATACATGGGTCTGCAGAAGACCCGCTCTACCAACAGGAGCGTGGAGATGGCTTCAGGAAAAAGATCTGCCATCAACATGCAGGCAGTGCTGGAAATGGCTGATGTGAGAGGCTGAGGGTGACAAATGTCCAGATTTAGGTTTTTAGGTTGTTTTGTCTTCATTGTTGTGTCCTATGTGCAGATCTTCAGGGCCGTGCTGAGGATGCCCTCTGAGCAGGGATGGCACAAAGCCTTCTCCACATGCCTCCCTCACCTGGCCGTGCTCTCCCTCTTAGTCAGCACCGCACTGTTTGCTTACCTGAAGCCGCCCGCTATTTCCTCCCAATCCCTGGATCTGGTGGTGTCATTTCTGTACTCAGTGGTGCCTCCAGCAGTGAACCCCCTCATCTACAGCATGAGGAACCAGGAGCTCAAAGTCACATTGGGGAAACTGATGTCATGGATGCCTCAGTAACAATTAACTTCTCATCTCTCTCTAAATGACTCACAGATTGTCCCATAGCAGGCCT
>GgORU_533g1PS
CTGAAGGACCAAGGACTCAGAGCAGGAGCTCACATGCAGGCAACTCCTTGTGCACACCTGAACTGAACCAGAGGAATCTCAGCTCCTGTGGGTCTGTGGAGAGCTGAATCCCATTTCAGGCCCAGGGTTTCCATCTAGGGATGAGATGCCTGCAACTGCCTCAGCTGGATCACTGCCCTGCCCTCCTGGGCAGCAGAGCTTGTGCCATCATGGCAGCAGCTGTCTGGGGCACTGGGGTTCTCTATTCCCTGATGCACACTGCCAATACATTTTCACTGCCACTCTGCCAAGGCATTGCCATCAACCAGTTCTTCTGTGAAATCACCCCGATCCTCAATCTCCTGCTCTGTTTCTTACCTCAGGGAATTTGTAATTATCATATTTAGTACCTTAATATTTTTTGGATGTTTTGCTTTCATTCTATTCTTCTGTGTGCAGATCTTCAGGGCTGTGCTGAGGATGCCCTCTGAGCAGGGACGGCACAAAGTCTTCTCCACGTGCGTCCCTCACCTGGCCGCAGTTTCCCTGTTTGTCACCAATTGTATGTTTTTCTAACCTACCTGAAGCCTCCCTCCATCTCGTCCCCATCCCTGGACCTGGTGGTGGCAATGTTATACACAGTGGTACCTCCAGTCATGAACCCCATCATCTACAGCATGAGGAACCAGGAGATCAAGCAAGCTCTCAGGAAACTCTTTGGACATATATTGCTACGGCTTCAGTAAAATGGAAAACTCAGACTGCCTTTATTTCATCTCTTTTGCCCCCACTCCCTCTTTGTTGTTCCTATGGTAATTTTAATTCCAATGAAGCAATACTGTTCATCACATTTCTTCTTTATTTTCTACCTTTGTCCGCTGGCTGGCA
>GgOR25_1g1PS
TGGCAGGAGTTGGGGTTGGACTTGATCTGAGAGATTTTTTCCAACCTAATGATTTTACAGTCCTCAAACTCTCCTGCTAATAGTCCTTCCTCAGGGAGGTCTGGATTACTTTGACTGCTGTCTGTTTAGCACCTCAGTGTTTTGTTTTCATTGTGCTGTCCTATATGCAGCTCTTCAGGGTTGTGCTGAGGATGCACTCTGAGCAGGGATGACACAAATCCACGTGCCTCCCTCACCTGGCTGTGGTCTCCCTGATTCTCAGCTCTGCTACATTTACCTTCCTGTAGCCTCTCTCCATTTCGTCCCCAACACAGGACCTGGTGGTGGAAGTTTTGTGCTTATGCTGCCTCCAGCATTGGACCCTGTCATGTACAGCGTGTGAAGCAAGGAGCTGTTGGGAAAGTAATTTCACAGAAG
>GgORU_275g1PS
GCAGGGGCCTTCTGCTGCCACAGCTGCTGCCTGGGGCAGGGGGATCACAGCTACACTGCACCATAGGGTGTTTCCAATGGCACTTTGCAAGAGGAGAGAAAAGGCAGCCATTTTCCCTTCCCCACTCATTGGAAAAAGGAGAGGATGCAGAATTCTAAAAGTTTTGAAGGCGTCTCTGAGAGTCCTGAATTGCACTTTTTTCCATTACTTGTTTTGTGAACAATAACGCAGAATGTGCTTTCAGCCTCTTTTTTCTGAAAGGATGGAACCAGCTGAAATCATCATTGCTTCTGCAGACATGAAGCTCTCCTGCTCAGATGCCTACCTCAGAGAAATTGGGCTTCTTGTGGTCACTGCTTCTTTAGTATCTGGGTGTTTTGTTTTCATTGTTTTGTCCTATGTGCAGATCTTTAGGGCCGTGCTGAGGATGCCCTCTGAGCAGGGACGGCACAAAGCCTTCTCCACGTGCTTCCCTCACCTGGTTGTGGTCTTCCTATTTGTCAACACTGCCTCAGTTGCCTACTTGAAGCCCCCCTCCGTCTCCTCCCCATCCCTGGATCTGGTGGTTTCATTTCTGTACTCATTGGTGCCTCCAACACTGAACCCTCTCATCTACAGCCTGAGAAACAAGGAGCTCATGTGTTCAGTTAGGAAAGTCATTTCACGAATGTTTCTGTACTGTGATAAGTCGTCTCTCTGCTTCCAGAATTATTAGTTTCTCTTCCTTATACTGTTCTCTGTGACAAATGACTGTTTTCATCCGAGTTCAACTGAGGA
>GgOR17_2g1PS
CACCAAGGCGTGACTTCCATTGCTGTCATGGTCTGCAAGAGGACAGAGGGTTGGTTGCTGCACACTGCCAATACATTTTCTCTGCCACTCTGCCAAGGCGATGTTTTTCTGCCTTTTCCCCGTGCCTCCCTCACCTGGCTGCGGTCTCCCTGTTTGTCAGCGCTGCCCTGTTTGCCAACCTGAAGCTCCCTGCACCTCCTCCACATCCCTGGACCTGGCACTGGCAGTTCTGCACTCGGTGGTGCCTCCAGCATCGAACCCCGTCATCTGTAGCGTGAGGAACCAGGAGCTCAAGGATGCGTTGTTGAAACTGGTGACTTTTTTCATGAGCTTAGAACTGCCCCTCTTCATCTGCATACGATTCATAATAAAACTGACAGCAGGAGCAGCCTACTT
>GgORU_62g1PS
TAAAAGTGAAACCAAGCACTCCTGCCACTTTACAATGGACCCACCTGGGTGGGTCAGGACTGCTTTCTCCAGAGTCCGCGGGCAGAGGCCTCTCCNACGTGCCTCCCTCACCTGGCCGTGGTCTCCCTCTTTATCAGCACTGGCCTCTTTACCTACCTGAAGCCCCATTCCATCTCCTCCCCAGCCATGGATGTGTCGGTGGCAATTCTGTACTCGGTGGTGCCTCCAGCAGTGAACCCCCTCATCTACAGCGTGAGGAACCAGGCACTGAAGGGTGCCATCTGGGAACTGTTGTTATGGATGTTTTCCAGTAATCATAAAGACTCCATCTCTCTCCGCAGGTGACTTCTAATGTATCCCACTCTAAGCTTGTGCTCGGTTGTTTTCCATTAATATATTTCTTTCTT
>GgORU_22g1PS
GATCTGAAGCTCACCTCTCTCTTCTGGCCGTGTTGTTTGTTTGTGTTCTCTCACCCAGCACTCTACAGTGTTACTGAGGCTTCTGTAAGCGTCAGAAGTGTCTGTAATACTGTTCAGCTTTCCTTGTGCTGTCCTATGTGCAGATCTTGAGAGCTGTGCTGAGGATGCCCTCTGAGCAGGGACAGCACAGAGCCTTTTCCGTGTGTCAGCACTGCCTTTTTTCACATGTCTTAAACCTCCCTTCTTTTCCTCCCTGCCCCTGGCCCTGGTGCTGGGCATTCTTCAGCAGCAGTAGATTTCTCATCTCTCTCTATAAATGACTCACTGATGGTATAATGATGAGCCCATTTGGTGTTCTTCTATGTTGAG
>GgORU_431g1PS
GATCTGAAGCTCACCTCTCTCTTCTGGCCTTGTTGTTTGTTTGTGTTCTCTCACCCAGCACTCTACAGTGTTACTGAGGCTTCTGTAAGCGTCAGAAGTGTCTGTAATACTGTTCAGCTTTCCTTGTGCTGTCCTATGTGCAGATCTTGAGAGCTGTGCTGAGGATGCCCCCTGAGCAGGGACAGCACAGAGCCTTTTCCGTGTGTCAGCACTGCCTTTTTTCACATGTCTTAAACCTCCCTTCTTTTCCTCCCTGCCCCTGGCCCTGGTGCTGGGCATTCTTCAGCAGCAGTAGATTTCTCATCTCTCTCTATAAATGACTCACTGATGGTACAATGATGAGCCCATTTGGTGTTCTTCTATGCTGAG
>GgORU_23g1PS
CTGCCGTCATGCACACCTGGTCAGTTTACATACAGCTGCCATATGCACTCCTAAGGGAGAAGCAGGAATGCATTTCTTGGTGTAGCTATGCTGTAGAGATTTAACAGAGACTTAAGAGTATTGGAGATGGCTCCATACGCTTTGTTATCAATGTTTATATAAAAAATCAATACTTTATATTAATATTTAAAAATAAATGATCTGAAGCTCACCTCTCTCTTCTGGCCTTGTTGTTTGTTTGTGTTCTCTCACCCAGCACTCTACAGTGTTACTGAGGCTTCTGTAAGCATCAGAAGTGTCTGTAATACTGTTCAGCTTTCCTTGTGCTGTCCTATGTGCAGATCTTGAGAGCTGTGCTGAGGATGCCCCCTGAGCACGGACAGCACAGAGCCTTTTCCGTGTGTCAGCACTGCCTTTTTTCACATGTCTTAAACCTCCCTTCTTTTCCTCCCTGCCCCTGGCCCTGGTGCTGGGCATTCTTCAGCA
>GgORU_430g1PS
GATCTGAAGCTCACCTCTCTCTTCTGGCCTTGTTGTTTGTTTGTGTTCTCTCACCCAGCACTCTACAGTGTTACTGAGGCTTCTGTAAGCGTCAGAAGTGTCTGTAATACTGTTCAGCTTTCCTTGTGCTGTCCTATGTGCAGATCTTGAGAGCTGTGCTGAGGATGCCCCCTGAGCACGGACAGCACAGAGCCTTTTCCGTGTGTCAGCACTGCCTTTTTTCACATGTCTTAAACCTCCCTTCTTTTCCTCCCTGCCCCTGGCCCTGGTGCTGGGCATTCTTCAGCA
>GgORU_432g2PS
AGGCTGACCTTTAGCTCAGAGTAGATGGCTAGAGTGTTCCTCACAGGGAACCTTCTCATCTTCCTGGTCACAGCACATCCCACCCTCCATATGCCCGTGTACTTCTTCCTCTGGGTCCTGTCCTTCCTAGATACGTCCTTCCTAGATATTTCCACAGCATCCACTGTTGTTTCCAAGGTGTTGGTAAACTTCCTGTCAGAGGGCAGGAGAATGTCCTATGTGGGCTGTGCCGCACAGCTCTACTTTGTCACTTCCTTGGGGGCCACCGAATGCTACGTTTCGGCAGCTATGACTGCTGCGTGGCCCTACGCAACCCCCTGAGATACTCCATCGTTGTGAATGACAAAGCCAGGCTTTCCCTAGTGGTAATGTAGTGTCTGTGGTGCCGGCAGCTTGGGTGTTCCCCTTGGGATTCTGTGGGCCCAACAAGGCTACCTACTTCTTCTGTGACATTCCTCCACTTGTTATGCTCTCCTGCACTGACACCTCCTTGTACGAAAAGCAGACACTTAACCACTGCAGTGCTGGTCATCTTTGCACCATTCTGTCTCATCCTGGTATCCTATGCCTGCATCATCTCCAACATCCTGAAGATGTCCTCTGCGGAGGGCAGGCGCGACACCTTCCCCACCTGTTCTTCATATCTTATTGTTGTAACTCTTTTTATTATGGCAGCGGGAGCTTGACTTACTTACAGCCCAAAGTCAATTACTCTCAAGAAGAATTTTTTTTTTTCCTCTCATACACAGCTATAATTCCAGCTCTAAATCCCCTGATCTACAGCCTGAGGAATAAAGAAGTGAAAGGAGTACTAATTAAAACGATAGCTCTGCCCTGCTCCTTCTGCTCTATGACAGTCTTTCCAACCAGCCAGTCCAAACACAGGGCAGAGGAAAC
>GgOR1_1295aPS
GGCAGCCTGGGCTGGTCTGAAATGTGGAGGTTGGTGGCCCTGCGTGTGGTGGGGGGTTGGAGCTTCATCATCCTTGAGTGGACAGCTTCACTGCAGAGTCAACCATTCTGATTGCCATGGTGTTGGACCGCTCCATCACCACCTGCAGCACCCTGCAATACACCGCTGTGTTCACGTACGTGGTGATAGCCAAGACAGGGCAGGCTGCCCTAACCCAGAGCTTCTGCATGGTGTTCCCAACCACATTCCTCCTCCTGAGGCTGCCGTGCTGTGGGCACAATGTGATGCCACACATCCACTGTGAGCACATAGGCATTGCCCACTTGGCCTGCGCCGACATCTCCACCAACATCTGGTATGGCTTTGCCACCTCCCTCCCAGGGTGGGCATGGTGTCATCACAGCATCCTACAGCCCCATCCTCGGGGCCATCTTCAGGCTCTCCTCCATGGCCACCCAGGTTCAGGCAGTTGGCACCCGCAGCTCTCATGTGTGTGTTACATTAACATTCTACACGCCAGCACTGTTTGCATTTTTCACTCTTTGCTTTGGCCACGACATCCCCTACCACGTCCACATCCCATTGGCCAACCTCTATGTGCTCCTACCGCCCATGTTAAACTCCATCATCTGCACAGTGAGAAACAAGCTAGTCAGGGAAAGGCTGTCCCAGATGCTCCTTAGGACTGGGCAATGGCAGTGACAGGGATGTTCTTCCTCTGAAAGGAGATCACAGAGAAATTGTCTGCATCAGATGAACAAAGTGTGTGTGTGTGCGATAA
>GgORZ_53g2PS
CGTCACTCCTCTTTTCGATAATGCCAACTATCAGGTGGACTAGCACTGAAATAACACAGCTGCTGTTCCACTGCTTGTCACTCTTCACCATTCTCACCAAGAAGAAAGCCTCCACAGTGAACCTCCTCCCAGCCATTACCATTTTGTTTGGGAGTTGTGAGAGCTGGGCTTTTTTCCCCTTCTTTTTGTTTAAACACTTGAGAACAATAAATCACCCTATGCAGCACAAGGTTGAAGCAAGTAGAGAATACTCTAGTTTAGGCAATGTCTTCTGTGAACTCCACTGGATCATCCTACCCCCCCACCTTCCTCCTGGTTGGCATTCCTGGGCTGGAGAAGGAGCAGTTCTGGATTGCCTTCCCCTTCTGCATCATGTATGCCATAGCTGTGCTGGGGAACATCATCCTTCTCATCATCATCAAGACAGAGTCAAGCCTGCATGAGCCCATGTATCTCTTCCTGGCCATGCTGGCCTTCACTGACCTGGTCCTCTCTACCTCTATGGTGCCCAAAATGCTCACTGTCTTCTGGCGGGGCTCCAGGGAGATTGGCTTTGTTTCCTGCCTTGTTCAGTTGTTCTTTGTCCACAACTTCACAACAGTGGAGTCGGGTGTGCTCATGGCCATGGCCTTAGATCGCTATTTTGCCATTTGCCATCCCCTGCGGCACTCCAGCATCCTCTCCATGCCGGTGGTGGCAGCTCTCGGGAGCCTGGTGTTGCTGCGTGGATTCCTCATGGTGGGTCCTGCCTGCTTCCTTCTCCATAAGAAGGCCTTTTGCCAGCATCATGTCATCTCCCATTCCTACTGTGAACACATGGCCGTGGTGAAGCTGGTATGCGAGGACACCAGAGTCAATGCTGCCTATGGCCTCTCTGTGGCTGTGGCAGTGATAGGTGTTGACCTTACACTGATCATTGTGTCCTACACTATGATCCTGCGGGTGGTACTGAAGCTGTCAGCCTCAGACACACAGCTCAAGGCCTTTAACACGTGTGTATCCCACATCTGTGTCATCCTTGCGTTTTATGTCTCTGGCCTCTTCACATTCCTCACACACCGCTTTGGACACAGCATCCCTCAGCACATCCATATATTGGTGGCTGATATCTACCTACTGTTACCCCCCACATTAAACCCCATCATTTACGGGGTCAGAACCAAACAACTGAGGGACAGGATAGTTGTCCTCTTCCAGCGGAAGGGAATCTG
>GgOR1_1296aPS
AGCTCAGACACCACCTCCCCATGGAGGCTGCCAAGCAGAGCAAGCAGCCTGCATCCTTCCTGATGCTGGGCCAGGGGCTGCACGCCGGGCTCTCCATCCCCTTCTTCCTGCTGTACATTGCAGCACTCCTCGGCAACCTTCTCCTCCTGTTTGTCACTGTGATGGAGCGAAGCGTCCAGGCCTGGGACCCCCAGTACAAGAAAGACAGGGAGCTGT
>GgOR5_4g2PS
AGCTTCCAGCATTTCCAACCCTTGTTACCTCCACTGACCATGGGATGGACAAATCACTCCGTGGTGACAGAGTTCACTCTTGCGGGATTCGGTGATCGCCCTGAGCTGCAGGAAGTGCTCCTTGTGGTGTTCCTCACCATGTACCTCATCAACCTAGTGGGAAATGTGGGGATGATCCTCTTAATCCACTGTGAACCCAGGCTGCACGCCCCCATGTACTTCTTCCTAAGCCACCTGTCCCTCCTGGACATCAGCTTCTCCTCCAGCATCATCCCAAAGTTCCTCCTCAGCCTCCTGACAGGGAGCAGAACCATCTCCTATAGGGGATGTCTCACTCAGCTTTACTTCTACGTCATGTTTGGCACAGCAGAATCCTTCCTCCTGGCTGCCATGGCATATGACCGCTACGTGGCCATCTGCAACCCACTCCGGTACACAGTGGTGATGTCCCAGGGACTGTGCCTGCGCCTGGTGGTCAGCTGCTATGCTGCAGGGGCCCTCAACTCCGCCGTGCAAACGGTGGCCATGCTTCGCCTCTCCTTCTGTGCCTCCCACCGCCTGGACCACTTCTACTGTGAAGGGGCACTGCTCTTTGCCCTCTCGTGCTCTGACACCAGCATCAATGATGTCTTGATGCTCGTCTTTGCCAGCTGCACGGTGGGCACCACCAGCACGGCCACGCTGCTGTCCTACGGCTGCATCCTGGCCACTGTGCTGCAGACTCGCTCCCCCAGGGCCAGGCATAAGGCCATCTCCACCTGTACCTCCCACCTCTCGGTCACTCTCCTCTTCTACGGGGCGCTCGCCTTCATGTACATGCGGCCTGGAGCCAAAAGGTAAGGCAAGCTGGACAAAGTGGCTTCCATCTTCTACACTGCCAACAGCCCCATGCTCAACCCCTTCGTCTACAGCCTGAGGAACCAGGAG
>GgOR1_1305aPS
CATTCCGGGATGCTCTGTTATTTCCTGACCCCTGGACCCTCAGCGCATGAGATGTTGGCATCTAACAGGACCAAGTCCAGTTCCCTGACCTTCACCCTCACTGGGATTCCTGGTGTGCTGCTGAGCAGCCACTGGATGGCATTGCCTCTTTGCTGCCTCTCCCTCCTCACGCTCCTGGGGAACAGCACCTTACTCTGGATGATAAAGACTGACCACAGCCTCCATGCACCCACGCACTATTTCCTCTCCATGCTGATCATGGCAGACCTGGGCTTGCCTCTCTCCACCCTGCCTACCACGTTGGCCATTTTCTGGTCTAAGTTCACCTCTGTCTGTTTCGAGACATGTGCTGTCCAGATGTACTTCATCTGCATCTCCACCATAGAGCCCGGGGCCCTGGTGGCCATGGTCTCTGACTGCTTCATTGCTATCTGCCACTCTTTGCACTACGGTCTGTCCTGACCAGTCCCTGATAATGAAGACAGGGGGGCAATTTTCACGCAGGGCGTCTGCACAGTGCTCTCCATTGCTGTTCTCATCAGGAAGATGCCCTTCTGCAGGTCCCGTGTGCAGTCCCACTCCTGCCTGCATCAGGACACGCTGAGACTGACGTGCTGGGATGTCCGGGTGAACAGCCTGTATGGGCTAATGGCCATGGTGCTCCCTGAGCACCCCTGTGTCCTACACCATAAGCATCAGGGCCATACTGAGCACTGTCTCCCGGGAGGCACGAGCCAAAGCCTTCAGCACATGCATCTCCCAGCTCAGTGCCATCCTGGTGTTCTACACCGTGCTCATCACCCTGTCTGTCACTCACAGATCCATAAGGCACCGCTGCCCCTGGTGCCATGCTCA
>GgOR5_10g2PS
TGTGAAGGTCCAGTCCAGGAAAGAAAATGTTTATGACAGCTAACTATACAGTCCATGTTTTCATCCTCCTGGGATGAAAGCCTAAGCATGTAGCTCCCTCTCCTTGAGGTATTTCTGCTGATATATATGCTAATGCTCCTGGGAAGATTGGCATGATGGCTCTGGTTGGGACCAATCAGAGTTTGCACACTCCCATGTACTTCTTCCTCAGCCACTTATCCCTTGTGGACCCTACCCTTAGTCCACAACCACCACACCCAACATGCTGGGCCCTTGGCCTCAAGGAACAAAGACATTTCCTTTGACTGAGCAGCAAAACTTTAGAGCTTAATGGTCTTTGGGATTGTTGAGTGCTGCCTCATGGCTATCATGGCATATGACCACTACACCGCTATCTGTAACTCACTGTGCTACATGGTCCTGCTGCCTAAGGAGGCCTGTGTTCAGCTGATCTCAATGGCCTACATCCTCTTTACACAGTGATATATAACAGTTCCAGATTTGGAGGATCTTTCAGGAAGTCCAACATTACCAACCATTTCTTCTGTGACCTCAGCCTCTTGCTAAAGCTCATCAGGGAGAGGGTAATCTTTGCTTTCGTTAGCATAAACGGGATTAGCCCTAGTGGAATCATGGTGGTCTCATGCCTCTATGTCCTCTCCTAATGTTCTGAGGATGCACTCCACACAGAGCAGGTCCAGAGCCTTCAACCCATTTCCCCTTGTTCTAT
>GgOR5_9g2PS
TGTGAAGGTCCAGTCCAGGAAAGAAAATGTTTATGACAGCTAACTATACAGTCCATGTTTTCATCCTCCTGGGATGAAAGCCTAAGCATGTAGCTCCCTCTCCTTGAGGTATTTCTGCTGATATATATGCTAATGCTCCTGGAAAGATTGGCATGATGGCTCTGGTTGGGACCAATCAGAGTTTGCACACTCCCATGTACTTCTTCCTCAGCCACTTATCCCTTGTGGACCCTACCCTTAGTCCACAACCACCACACACAACATGCTGGGCCCTTGGCCTCAAGGAACAAAGACATTTCCTTTGACTGAGCAGCAAAACTTTAGAGCTTAATGGTCTTTGGGATTGTTGAGTGCTGCCTCATGGCTATCATGGCATATGACCACTACACCGCGATCTGTAACCCACTGTGCTACATGGTCCTGCTGCCTAAGGAGGCCTGTGTCCAGCTGATCTCAATGGCCTACATCCTCTTTACACAGTGATATACAACAGTTTCACATTTGGGGATCTTTCGGGAAGTCCAACATTACCAAGCATTTCTTCTGTGACCTCAGCCTCTTGCTAAAGCTCATCAGGGAGAGGGTAATCCTTGCTTTCGTTAGCATAAACAGGATTAGCCCTAGTGGAATCGTGGTGGTCTCATGCCTCTATGTCCTCTCCTAGTGTTCTGAAGATGCACTCCACACAGAGCAGGTCCAGAGCCTTCAACCCATTTCCCCTTGTTCTATCACAACAGATCCTGCTA
>GgOR5_29g2PS
CCAGGTTTAGTTGAATGGTAGCACAGCTTCCCACTGTGTCAGTCACTCCTTCCAGCTTTGTATCATCAGCAAACTTGCTGAGGGCAGACTATATCCCTTCATCCAGGTCACTGATGAAGATATTGAGCAAGACCAGACCTTGCACTGACCTGTGGGGAACACTGGTAGCTACAGGCTTCCAACCAGACAACTGCACACCCCTATGTACTTCCTCCTTAGCAGTATATTCTTCTTAGATGTCTGCTGTTTTTCCACTGTTACTCCCAACATGCTGCTCAACTTTTTAATGGTGTCAAAGGGAGTGTTGTATAGTGGATGCCTTACACAGTAAGGCTTCTTTGCCCTTTTTGCCACCACTGAGATGTTTCTCCTGGGTGTGATGGCATATGACCGCTATATGGCCATTTGTAACCCACTGCTCTACACGTGCAAAAAATGTTCCACAAATGGCTGAATTCCTGAATCTTTTACATGTAAAATCTTGTTTTGTGAAGACATGTTGTAAAGATTGCTAACTGAAAG
>GgORU_378g2PS
TTTATTATTCTATGTGCATAGGCTGTGTGTTGCATGTGGCTACCCAACTGATTAACATGGGGAATGCAAGCAGTGCAAAGGAATCCATTCCTATGGGCCTCTCAGAGAATCAAATCATGCAGAAAGCATACTCTGTGATTTTCCTTTTCTTCTATGCAACCAATGTGGTAGGAAATACTATTATCACTGTGATTAGCAGTCAACATCTGAATTTTCACGTGTATTTCTTCCCCTGCTGTTTGTCCTTTCCCAGAATGACTGCCAGCTTCCTTGTTGAAAATAAAACTAATGCCACTGTGGGCTGCAGAGCGCAGCTGTTTGAGGTACAAAGGTTTGAGACTTCTTTGCATGGAGATCTTCATCCTCACAGTGATGGCTTGTGGTTGCTGCATGGCCAACTGCAGATCTTCCCTCTGCACCACCCTCATGACTGGAAGTGCGTGTGGCTGCGTGGTGATCGGTTCACGGGTAGGAGGCTTGGTGCACTCCAGCATGCAGACTCTTATAACCACTCAGTTCCCCTTCTGTGGTTCCAACAAAGCTGACCACTACTTCTGTGATGGCCAACCCCTTCTACAACTGGCCTGTGCTGGCACCTGCACCATGAGCATCACTGTTGTCAACAGCAGAGTGATAGCTCCATGCCGTCTCTTCATCCTGGTTGTGTCTTACATTACCACCCTGGCTGCCTTGAGAAATCAAACATCCGAAGAAGGGCACAAGACCTTCTCCACCTATAGGTCCCACCTCACTGTGGTGATTCTGCTCTTCAGGCCATGCACATCCACACACCCAGCCAGCAGTCTTCTGGAGGACGAGGTCATGGTACTGTTTGACGCTTCCATCACACCCATGCTGAACTGAGAAATGCTGAGTAAAAAGTGCCATGACAAAGCTGTGGAGTAGAAAAGTGGGAAGTGAAAAGGGAAGGGTATAGAACAATGGCAAATTTTCCCAAGAATC
>GgOR27_2g2PS
TTTGTGCAGAAATAAAGAACAGAGTTGAACAATATCATCACCACTGTGACAGAGTTTGTCTTGCTTGGACTGACATAAAGTTGCAAACTACAGTATAGTCTCTATGTTATCCGTATAATAATCTGGCTGGGGAACTACACCATCACTCCAACTGTAGTTGTTGATCACCAGTCCCGTAAACCCATGTATTTCCTACTGGCCAACTTAGCTTTTCTCAGTGTCAGTGACTATTCAGTCAATATTCCCAAACTGCTGTCAGATCTTTTCCCTCTGCATAGCATAATACAGTCTCATTCAGTGAATGGTTCCACCAAATGCTCTTCTACTTCACTACTGGTGCAATGTTTTTTTTCCTTGTATGAATGTCAGTTGATAGGTATGTGGCCATCTATGAGCCACCACGTTACTTGTCTGTTATGAACTGGAGTGCACAGGATTGGTGATAACAGCGTGGTTTAGTGGAATTTTTCGCTCTGCTACACAGATTGGTTTCCTTCTCCATCTACCATTCTGTGGACCCAACATACTGGACAATTTTGCTGTGGTGTTCCTCAAGTCATCAGACTGGCTTGAGCTGCTGACACCCACACGGCTGAACTACAGATGGTGTTTAATGGTGGAGTGATTCTGATTATTCTTTTTGAGATCTGGACAATTTCCTACATTGTCATCTTGAAGTTAAGGATCTGCATCACAGAAGGAAAATGGAAAGCCCTGTCTGACTGAGGAACCCAGATAACCATTGTGAGCTTAATGTTCATCCCCTTCATTGTCATCTATGCTTGGCCTTATGAGAAATGCCCTATGGACAAGGTAGTGTGTGTTATTTGTACTGTGATCTCGCCAGTACTAATCCTGATGATTGACACACTCAAACACTGAGATGAAAAATGTCATCAAGAGGACACTGGGAAAAATCTTTGTCTCTCAGGAAGGATGCAGAAACCACACCAGATAGTAGATTCAAAGACATCAGATCTGACATTTCC
>GgOR27_12g2PS
AGCAGGACATCGGTGACCAAACTGATTCTTCTCAGCTTAAACAGACCACACCAGTTCACACATGGTCCTGTTTTCATTATCTTTTCCATGTGTCTCCTAATCTTGATGGGAATGACCTCACCATTCTCAGCGTGGGAAGGGAAAGGCACCAAAGGATCCCCGTGTATATCTTCCTTAGAAAGTTTGTCTTGGAGATCTGCTATGCCACTGTTCCCAAAACGGGAGAATTTCTGTGTCATCAGAAGAAACATCTATGTTTCCAGGTGAAAGGCAGTCATCTGAGTATCACTGAGTGTCCAGCTTTCTCAGTGTTGCCCTTTGATTGACATCCATAATATCCTGCATTACAGCAGGAATATCACTGTCCATTTCTCCTGTGACGCTGGGTCTGTTCTTACCCTTGGCCATTGGGACAGGAACTTGATGGTTCTGATCCTCACTGTCCAAAGTGCTCTGCTTTTCATGGTAGTTTCTGGCATCTGCATCATCTTCCCAGTTCTCCCTTCTCCTTTCACTCCTTTCACTCACCAGAAGGCATTCTCCACTTGTGCTTCCGTCTCTCCACAGTTCCCATGGTTTT
>GgOR27_25g2PS
AGCAGGACATCGGTGACCAAACTGATTCTTCTCAGCTTAAACAGATCACACCAGTTCACACATGGTCCTGTTTTCATTATCTTTTCCATGTGTCTCCTAATCTTGATGGGAATGACCTCACCATTCTCAGTATGGGAAGGGAAAGGCACCAAAGGATCCCCGTGTATATCTTCCTTAGAAAGTTTGTCTTGGAGATCTGCTATGCCACTGTTCCCAAAACGGGAGAATTTCTGGGTCATCAGAAGAAACATCTATGTTTCCAGGTGAAAGGCAGTCATCTGAGTATCACTGAGTGTCCAGCTTTCTCAGTGTTGCCCTTTGATTGACATTCATAATATCCTGCATTACAGCAGGAATATCACTGTCCATTTCTCCTGTGATGCTGGGTCTGTTCTTACCCTTGGCCACTGGGACAGGAACTTGACGGTTCTGATCCTCACTGTCCAAAGTGCTCTGCTTTTCATGGTGGTTTCTGACATCTGCATCATCTTCCCAGTTCTCCCTTCTCCCTTCACTCCTTTCACTCACCAGAAGGCATTTTCCACTTGTGCTTCCGTCTCTCCACAGTTCCCATGTTTAT
>GgOR5_22g2PS
TACACGATCATTGATAATGGATTTGAAGATTGCATAGTTCCCTGCCCCATTAATTTCGAAGCACTAACAAACTGCACAACACCAGCCATGTTCATTCTGTCTGGATTGACAGGCAATCCAAGGCTGCAGATGCCTCTCTTCATGGTGTTTTTAGCCATCTACACCACCACCTTGCTGACAAATCTGGGTCTGATTGCATTAATCAGTATAGATCTCCAGCTTCAATCCATAATGTATTTTTTCCTCCAAAATCTGTTTTTCAGAGATGCTGTTTATTCTACAGTCATCACTCCCNGATGTTTATGGTAGGAACAAAAATAACAATTTCATATGCAGGTTGCATTCGGCAGCATTTTAGCTTTGTTTTTTTGACAGCCTCAGAATGCTTGCTGTGATGCCATATGACCAGTACGTGCCCATCTGTAAACCTCTGCTTTATACTGTCATCATGACCAAGACAGTCATGGAAATACTTCAAGACAACGGGTTAAAATTAAGCATTGTTTGAGGTCTAAATTATGTCAAAGAGATATGCTTCAGGTCCATGGCTGCCTAATTCTATCAGTCTGAATCTGAGCT
>GgOR5_25g2PS
TGCCCTGGAGCCAGGAAGGTCAACCATATCCTGGTGTGCATCAAGCACAGTATTGCCAGCCAGGCAAGGGAAGGGATTTTCCTGCTCTACACTGCACAGATGCAGCTTCATCTCGAGTACTGGGTACAGTTTTGGGTGCCACAGTACAGTAGAAACAATACCAATTACATATGCAGGTTGCATTACACAGTATTTTAGCTTTGTGTTAACGGTTTCAAACTGCCTGCTGCTAGCTGTAACGGCATATGACCAGTATGTGGCCATCTGTAAACCTCTGCTTTATACTGCCATCACGACTGAGATGCTCTGCTGAAATTTGGTGAAAGGCTCATACTTCTGGGTCTTCTGGAACTCATTGGTACACACCAGTGTCTTCCTAAAACTATCCTTTTGCTCTTGAAATGTGGTGAAGCACATCTTTTGTGATAACAGCCTGCTCTTCCCTATTTTGAAGAGAGTATTTCCTGATGTGAACTTTATTGCATGTGGAACAGCATTCATTTTCCTGAATCCCTGTAAAATATGACAACAATTTCAGTGTATGTTGAAAGAGGCTTTGTAAAATATTACCAAGGTTTACGTGATGCCTAAAACTGCTGAAAAGTCATGCTGCAGTCAGAGATGAGCGATAGAAACAACTGATTATTTAAAAAATATATATATATATTTTTTGTGTTCTTAATTTGTACTAAG
>GgOR10_16g2PS
TGACAGGTTAAATTCCTTAGCCTTCCTTGCTGCATTCTTGCATGCCCTGACAGCATTCCTGTATTCCTTTCATGAGACCAGACCCTTTCACACATTCCATACCAAAAGCTTACAGCCTCGAAGCTTTTAAAAAGTTATTCTCCGTTTTCTACACTGGGGTGACTCTAATGATGAATCCACTTATCTACACCTTAAGGAATAAAGAAGTCAGAGAAGCCCTGGCGAAAGCAACCCAGATTGGTGCGGGTTTATATAGATGACATATCAAGAGCTATGGTTTGCGTGACTTTTTGAGGCCGGGCTATAAGGATAGATATGAACAATTGGAGGTGA
>GgOR10_17g2PS
TGACAGGTTAAATTCCTTAGCCTTCCTTGCTGCATTCTTGCATGCCCTGACAGCATTCCTGTATTCCTTTCGTGAGACCAGACCCTTTCACACATTCCATACCAAAAGCTTACAGCCTCAAAGCTTTTAAAAAGTTATTCTCCGTTTTCTACACTGGGGTGACTCTAATGATGAATCCACTTATCTACACCTTAAGGAATAAAGAAGTCAGAGAAGCTCTGGCGAAAGCAACCCAGATTGGTGCGGGTTTATATAGATGACATATCAAGAGCTATGGTTTGCGTGACTTTTTGAGGCCGGGCTATAAGGATAGATATGAACTATTGGAGGTGA
>GgOR10_9g2PS
TGACAGGTTAAATTCCTTAGCCTTCCTTGCTGCATTCTTGCATGCCCTGACAGCATTCCTGTATTCCTTTCGTGAGACCAGACCCTTTCACACATTCCATACCAAAAGCTTACAGCCTCAAAGCTTTTAAAAAGTTATTCTCCGTTTTCTACACTGGGGTGACTCTAATGATGAATCCACTTATCTACACCTTAAGGAATAAAGAAGTCAGAGAAGCTCTGGCGAAAGCAACCCAGATTGGTGCGGGTTTATATAGATGACATATCAAGAGCTATGGTTTGCGTGACTTTTTGAGGCCGGGCTATAAGGATACATATGAACTATTGGAGGTGATTTTTACAG
>GgOR10_4g2PS
GCCCTCTAAGGACTTATGTAAGTGGTCCAGGAACTGCACTTACGGCTCATCCGGCCCTTGTTCATTGTCAGCGGAGGGAGGATTAACATTGCTTAGCTTTGAGACAGTGGCCAGCACCTTTCTAGCCAAGTACACCACATGCCACAGAATCGAAACGTTCCAGGTGCACTGGACACAGGGGGCCACTCCCATGTTAAACCCCTTCATTTACTGCCTGTGGAATCAGGAAGTGAAGAGAGCATTTAAAAAAAATGTCTCTATAAAAATCACTATCCATAACGGGTCCAAAACCATTTCGTCTCTCCAAATGTAAGGCTAAACTGTACAGAG
>GgOR1_487g2PS
GGTGTTATTTTAAAGGAGCTTTTCATGCCACCTATCCTTCCAATGTTACTCTTTCTGGTTTTTTTTCCTCTTTGCCATCACTGCAAAGATGACTGAAAGAGTTCATTTTAGAGCGGATCCAGTTACCCCAAGCGTTATTCCCTTGGCACTTTGTCTCAAAGATGTTTGCTATTTTTCTGCCTCTGTTCCAGCTATACAAGTTAACATCTTTGAAAAAGGAAGACCATTCCCTATGCTGGGCGCATCATGCAGCTCTGTTTCACTGTATTATCCTGGCATGGATTCTGTCTTGCTGTCTGTCAAGGCTTATGCCGTGGCTCCCTGTTGGTGTTTACACTACTTATGTACCATGAATAACTGGATGGCTAGCTTGCAGTGGGGAGGATTTCTATGGCTGTTTGGTGTGGTGGATTCCTTGGTACACATTGTCCTAATGTAAGCTTTAGCCATCAGCAGTTCCAAACAGCTCAGTACTTCTGGGATGCCCTGCTGTTATTGAAGCTCTCCTGGCTGGAGATGTAGTGCAGCAAAAGCAACTCCTCATGTGGAGCATGATTTAAGTGGACTGAGCCTGTTCCTTATGGGCTTCCATACCTGCTTTATGTCTGTGATACAGAAGATACGCTCGCTCACAAGTAGAAGAGAAACCTCTGTGCAATTCAGAGCAAACCAATTTACCTTCCTTCCTCACTTCTTCCC
>GgOR1_1306aPS
CAAAACTTGGAGCAGTCAGAAGCGTGCTTACTTTGGACGTGGCCAGGCACTTTTTTACCCTTACCTACACAGCCCTCTGCGACTTTAATTTACGGTCCTTCATCCTTTCCTGGGACTTCTGTGTTGTGTGAGATGATATCTGCTCGCCGTGGGACGAAGCCATTTGCTCAAGGTGCTCAGCACCTGCATTGCCCACATCTGCGTGGTCTTGGCCCTCTACGTGCCACTGGCTGGGCTGTCTGTAGTGCATTGGTTTGGGAAGGACCTGGACCCGCTGGTCCATATCACCGTGGGGAACATCTGCACCCCAAAGGTTCGTCATTCGTGGGGTGAGGACGAACAAAGAGGAGGTTCACAGAGTCATAGGGTCTGGAAGGGGCCTTTGGAGAT
>TgOR2_2g1PS
ATGTCCAACAGCAGCTCCATCAGCCACTTGCTCCTGCTGGCACTGGCAGACACGCGGCAGCTGCAGCTCCTGCACTTCTGCCTCTTCCTGGGCATCTCCCTGGCTGCCCTCCTGGGCAACGGCCTCATCATCAGCGCCGTAGCCTGCGGCCACCACCTGCACACGCCCATGTTCTTCTTCCTGCTCCACCTGGCCCTCAGCGACCTGGGCTCCATCTGCACCACTGTCCCCACAGCCCTGCACAATTCCCTCTGGGACACCAGGCACATCTCCTACATAGGATGTGCTGCACAGCTTTTTTTTTTTGTCTTTTTCATCTCGGCAGAGTATTTCCTCCTGACTGTCATGTGCTATGACCGCTACGTGTCCATCTGCAAACCCCTGCACTACGGGACCCTCCTGGGCAGCAGAGCTTGTGCCCACATGGCAGCAGCTGCCTGGGCCAGTGCCTTTCTCAATGCTCTCATGCACATGACAAATGCATTTTCCCTGCCCCTGTGCCATGGCAATGCCCTGGGACAGTTCTTCTGTGAAGTCCCACAGATCCTCAAGCTCTCCTGCTCCAAATCCTACCTCAGGAAATTTGGGCTTCTTCTTATTAGTGTGTGTTTAGGATTTGGTTGTTTTGTGTTCATGGTTTTCTCGTATGTGCAGATCTTCAGGGCTGTGCTGAGGATCCCCTCTGAGCAGGGACAGCACAAAGCCTTTTCCACCTGCCTCCCTCACCTGGCCGTGGTCTCCCTGTTTGTCAGCACTGGCATACTTGCTCACATGAAGCCCCCCTCCATCTCCTCCCCATCCCTGGATCTGGCCCTGTCAGTTCTGTACTGAGTGGTTCCTCCAGCCCTGAACCCCCTCATCTACAGCCTGAGGAACCAGGAGCTCAAGGCTGCAGTGTGGAGACTGATGACTGGATGCTTTCAGGA
>TgORU_552g1PS
ATGTCCAACAGCAGCTCCATCAGCCACTTCCTCCTGCTGGCACTGGCAGACACGCGGCAGCTGCAGCTCCTGCACTTCTGCCTCTTCCTGGGCATCTCCCTGGCTGCCCTCCTGGGCAACGGCCTCATCATCAGCGCCGTAGCCTGCGGCCACCACCTGCACACGCCCATGTTCTTCTTCCTGCTCAACCTGGCCCTCAGCGACCTGGGCTCCATCTGCACCACTGTCCCCAAAGCCATGCACAATTCCCTCTGGGACACCAGCACCATCTCCTACACTGGATGTGCTGCACAGCTTTTTTTTTTTGTCTTTTTCATCTCGGCAGAGTATTTCCTCCTGACCATCATGTGCTATGACCGCTACGTGTCCATCTGCAAACCCCTGCACTACGAGACCCTCCTGGGCAGCAGAGCTTGTGCCCACATGGCAGCAGCTGCCTGGGCCAGTGCCTTTCTCAATGCTCTCATGCACATGACAAATGCATTTTCCCTCCCCCTGTGCCATGGCAATGCCCTGGGTCAGTTCTTCTGTGAAGTCCCACAGATCCTCAAGATCTCCTGCTCCAAATCCTACCTCAGGAAATTTGGGCTTCTTCTTATTAGTGTGTGTTTAGGATTTGGTTGTTTTGTGTTCATTGTTTTCTCGTATGTGCAGATCTTCAGGGCTGTGCTGAGGATCCCCTCTGAGCAGGGACGGCACAAAGCCTTTTCCACCTGCCTACCTCACCTGGCCGTGGTCTC
>TgORU_352g1PS
ATGTCCAACAGCAGCTCCATCAGCCACTTCCTCCTGCTGGCACTGGCAGACACGCGGCAGCTGCAGCTCCTGCACTTCTGCCTCTTCCTGGGATCTCCCTGGCTGCCCTCCTGGGCAACGGCCTCATCATCAGCGCCGTAGCCTGCAGCCACCACCTGCACACGCCCATGTTCTTCTTCCTGCTCCACCTGGCCCTCAGCGACCTGGGCTCCATCTGCACCACTGTCCCCAAAGCCATGCACAATTCCCTCTGGGACACCAGGGACATCTCCTACTCAGGATGTGCTGCACAGCTGCTTTTGTTTGTCTTTTTCATTTCAGCAGAGGTTTCCCTTCTCACTGTCATGTGCTACGACCGCTACGTGTCCATCTGCAAACCCCTGCACTACGGGACCCTCCTGGGCAGCAGAGCTTGTGCCCACATGGCAGCAGCTGCCTGGGCCAGTGCCTTTCTCAATGCTCTGCTCCTCACAGCCAATACATTTTCCCTGTCCCTGTGCCATGGCAATGCCCTGGGACAGTTCTTCTGTGAAGTCCCACAGATCCTCAAGCTGTCCTGCTCCAAATCCTACCTCAGGAAATTTGGGCTTCTTCTTATTAGTGTGTGTTTAGGATTTGGTTGTTTTGTGTTCATGGTTTTCTCGTATGTGCAGATCTTCAGGGCTGTGCTGAGGATCCCCTCTGAGCAGGGACAGCACAAAGCCTTTTCCACCTGCCTCCCTCACCTGGCCGTGGTCTCCCTGTTTGTCAGCACTGGCATACTTGCTCACATGAAGCCCCCCTCCATCTCCTCCCCATCCCTGGATCTGGCCCTGTCAGTTCTGTACTCGGTGGTGCCTCCAGCCCTGAACCCCCTCATTTACAGCCTGAGGAACCAGGAGCTCAAGGCTGCAGTGTGGAGACTGATGACTGGATGCTTTCAGGAACATTAAACTGCTGGCCAATTTCTGCAAATCACTTGTAATAAA
>TgORU_719g1PS
ATGTCCAACAGCAGCTCCATCAGCCACTTCCTCCTGCTGGCACTGGCAGACACGTGGCAGCTGCAGCTCCTGCACTTCTGCCTCTTCCTGGGATCTCCCTGGCTGCCCTCCTGGGCAACGGCCTCATCATCAGCGCCGTAGCCTGCGGCCACCACCTGCACACGCCCATGTTCTTCTTCCTGCTCCGCCTGGCCCTCAGCGACCTGGGCTCCATCTGCACCACTGTCCCCAAAGCCATGCACAATTCCCTCTGGGACACCAGGGACATCTCCTACTCAGGATGTGCTGCACAGCTGCTTCTGTTTGTCTTTTTCATTTCAGCAGAGGTTTCCCTTCTCACTGTCATGTGTTACGACCGCTACGTGTCCATCTGCAAACCCCTGCACTACGGGACCCTCCTGGGCAGCAGAGCTTGTGCCCACATGGCAGCAGCTGCCTGGGCCAGTGCCTTTCTCACTGCTCTGCTGCACACGGCCAATACATTTTCCCTGTCCCTGTGCCATGGCAATGCCCTGGGACAGTTCTTCTGTGAAGTCCCACAGATCCTCAAGCTCTCCTGCTCCAAATCCTACCTCAGGAAATTTGGGCTTCTTCTTATTAGTGTGTGTTTAGGATTTGGTTGTTTTGTGTTCATCGTTTTCTCCTATGTGCAGATCTTCAGGGCTGTGCTGAGGATCCCCTCTGAGCAGGGACGGCACAAAGCCTTTTCCACCTGCCTCCCTCACCTGGCCGTGGTCTCTCTGTTTTTCAGCACTGGCATACTTGCTCACGTGAAGCCCTCCTCCATCTCCTCCCCATCCCTGGATCTGGCCCTGTCAGTTCTGTACTCGGTGGTGCCTCCAGCCCTGAACCCCCTCATCTACAGCCTGAGGAACCAGGAGCTCAAGGCTGCAGTGTGGAGACTGATGACTGGATGCTTTCAGGGACATTAAACTGCTGGCCAGTTTCTGAAAATCACTTGTAATAAAAGTAATTTT
>TgORU_789g1PS
ATGTCCAACAGCAGCTCCACCAGCCACTTCCTCCTGCTGGCACTGGCAGACACGCGGCAGCTGCAGCTCCGGCACTTCTGCCTCTTCCTGGGATCTCCCTGGCTGCCCTCCTGGGCAACGGCCTCATCATCAGCGCCGTAGCCTGCGGCCACCACCTGCACACACCCATGTTCTTCTTCCTGCTCAACCTGGCCCTCAGCGACCTGGGCTCCATCTGCACCACTGTCCCCAAAGCCATGCACAATTCACTCTGGGACACCAGCACCATCTCCTACTCAGGATGTGCTGCACAGCTGCTTTTGTTTGTCTTTTTCATTTCAGCAGAGGTTTCCCTTCTCACTGTCATGTGCTACGACCGCTACATGTCCATCTGCAAACCCCTGCACTACGGGACCCTCCTGGGCAGCAGAGCTTGTGCCCACATGGCAGCAGCTGCCTGGGCCAGTGCCTTTCTCTATTCACTGCTGCTCACAGCCAATACATTTTCCCTGTCCCTGTGCCATGGCAATGCCCTGGGCCAGTTCTTCTGTGAAGTCCCACAGATCCTCAAGCTCTCCTGCTCCAAATCCTACCTCAGGAAATTTGGGCTTCTTCTTATTAGTGTGTGTTTAGGATTTGGTTGTTTTGTGTTCATGGTTTTCTCCTATGTGCAGATCTTCAGGGCTGTGCTGAGGATCCCCTCTGAGCAGGGACGGCACAAAGCCTTTTCCACCTGCCTCCCTCACCTGGCTGTGGTCTCTCTGTTTTTCAGCACTGGCATACTTGCTCACGTGAAGCCCTCCTCCATCTCCTCCCCATCCCTGGATCTGGCCCTGTCAGTTCTGTACTCGGTGGTGCCTCCAGCCCTGAACGCCCTCATCTACAGCATGAGGAACCAGGAGCTCACGGCTGCAGTGTGGAGACTGATGACTGGATGCTTTCAGGGACATTAAACTGCTGGCCAGTTTCTGCAAATCACTTGTAATAAAAGTAATTT
>TgORU_696g1PS
ATGTCCAACAGCAGCTCCATCAGCCACTTCCTCCTGCTGGCACTGGCAGACACGCGGCAGCTGCAGCTCCTGCACTTCTGCCTCTTCCTGGGATCTCCCTGGCTGCCCTCCTGGGCAACGGCCTCACCATCAGCGCCGTAGCCTGCGGCCACCACCTGCACACGCCCATGTTCTTCTTCCTGCTCCACCTGGCCCTCAGCGACCTGGGCTCCATCTGCACCACTGTCCCCAAAGCCATGCACAGTTTGCTCTGGGACACCAGCACCATCTCCTACTCAGGATGTGCTGCACAGCTGCTTCTGTTTGTCTTTTTCATCTCAGCAGAGGTTTCCCTTCTCACTGTCATGTGCTACGACCGCTACGTGTCCATCTGCAAACCCCTGCACTATGGGACCCTCCTGGGCAGCAGAGCTTGTGCCCACATGGCAGCAGCTGCCTGGGCCAGTGCCTTTCTCAATGCTCTCATGCAGATTACAAATACATTTTCCCTGCCCCTGTGCCATGGCAATGCCCTGGGACAGTTCTGTGAAGTCCCACAGATCCTCAAGCTCTCCTGCTCCAAATCCTACCTCAGGAAATTTGGGCTTCTTCTTATTAGTGTGTGTTTAGGATTTGGTTGTTTTGTGTTCATGGTTTTCTCCTATGTGCAGATCTTCAGGGCTGTGCTGAGGATCCCCTCTGAGCAGGGACGGCACAAAGCCTTTTCCACCTGCCTCCCTCACCTGGCCGTGGTCTCTCT
>TgORU_548g1PS
ATGTCCAACAGCAGCTCCATCAGCCACTTCCTCTGCTGGCACTGGCAGACACACGGCAGCTGCAGCTCCTGCACTTCTGCCTCTTCCTGGGCATCTCCCTGGCTGCCCTCCTGGGCAACGGCCTCATCATCAGCGCCGTAGCCTGCGGCCACCACCTGCACACGCCCATGTTCTTCTTCCTGCTCAACCTGGCCCTCAGCGACCTGGGCTCCATCTGCACCACTGTCCCCAAAGCCATGCACAATTCCCTCTGGGACACCAGGATGTGCTGCACAGCTGCTTTTGTTTGTCTTTTTCATTTCAGCAGAGGTTTCCCTTCTCACTGTCATGTGCTACGACCGCTACGTGTCCATCTGCAAACCCCTGCACTACGGGACCCTCCTGGGCAGCAGAGCTTGTGCCCACATGGCAGCAGCTGCCTGGGCCAGTGCCTTTCTCACTGCTCTGCTGCTCACAGCCAATACATTTTCCCTGTCCCTGTGCCATGGCAATGCCCTGGGACAGTTCTTCTGTGAAGTCCCACAGATCCTCAAGCTCTCCTGCTCCAAATCCTACCTCAGGAAATTTGGGCTTCTTCTTATTAGTGTGTGTTTAGGATTTGGCTGTTTTGTGTTCATGGTTTTCTCCTATGTGCAGATCTTCAGGGCTGTGCTGAGGATCCCCTCTGAGCAGGGACGGCACAAAGCCTTTTCCACCTGCCTCCCTCACCTGGCCGCGGTCTCTCTGTTTTTCAGCACTGGCATACTTGCTCACGTGAAGCCTCCCTCCATCTCCTCCCCATCCCTGGATCTGGCCCTGTCAGTTCTGTACTCGGTGGTGCCTCCAGCCCTGAACCCCCTCATCTACAGCCTGAGGAACCAGGAGCTCAAGGCTGCAGTGTGGAGACTCATGACTGGGTGCTTTCAGGGACAATGAACTGCTGGCCAATTTCTGCAAATCACTTGTAATAAAAGTTGTCTTTTGTAC
>TgORU_295g1PS
ATGTCCAACAGCAGCTCCATCAGCCACTTCCTCCTGCTGGCACTGGCAGACACGCGGCAGCTGCAGCTCCTGCACTTCTGCCTCTTCCTGGGCATCTCCCTGGCTGCCCTCCTGGGCAACGGCCTCATCATCAGCGCCGTAGCCTGCGGCCACCACCTGCACACGCCCATGTTCTTCTTCCTGCTCAACCTGGCCCTCAGCGACCTGGGCTCCATCTGCACCACTGTCCCCAAAGCCATGCACAATTCCCTCTGGGACACCAGGAACATCTCATACACAGGATGTGCTGCACAGCTCTTTTTTCCTTCTGATCTTCATGTCAGCAGAGTATTTCCTCCTGACTATCATGTGCTACGACCGCTACGTGTCCATCTGCAAACCCCTGCACTACGGGACCCTCCTGGGCAGCAGAGCTTGTGCCCACATGGCAGCAGCTGCCTGGGCCAGTGCCTTTCTCAATGCTCTGCTGCACACAGCCAATACATTTTCCCTGCCCCTGTGCCATGGCAATGCCCTAGGACAGTTCTTCTGTGAAATCCCACAGATCCTCAAGATCTCCTGCTCCAAATCCTACCTCAGGAAATTTGGGCTTCTTCTTATTAGTGTGTGTTTAGCACTTGGTTGTTTTGTGTTCATTGTTTTCTCCTATGTGCAGATCTTCAGGGCTGTGCTGAGGATCCCCTCTGAGCAGGGACAGCACAAAGCCTTTTCCACCTGCCTCCCTCACCTGGCCGTGGTCTCTCTGTTTTTCAGCACTGGCATACTTGCTCACATGAAGCCCTCCGCCATCTCCTCCCCATCCCTGGATCTGGCCCTGTCAGTTCTGTACTCGGTGGTGCCTCCAGCCCTGAACCCCCTCATCTACAGCCTGAGGAACCAGGAGCTCAAGGCTGCAGTGTGGAGACTGATGACTGGATGGTTTCAGAAACATTAAAATGATGGCCAGTTTCTGAAAATCACTTGTAACAAAAGTGATCTT
>TgORU_14g1PS
ATGTCCAACAGCAGCTCCATCAGCCACTTCCTCCTGCTGGCACTGGCAGACACGCGGCAGCTGCAGCTCCTGCACTTCTGCCTCTTCCTGGGATCTCCCTGGCTGCCCTCCTGGGCAACAGCCTCACCATCAGCGCCGTAGCCTGCGGCCACCACCTGCACACGCCCATGTTCTTCTTCCTGCTCCACCTGGCCCTCAGCGACCTGGGCTCCATCTGCACCACTGTCCCCAAAGCCATGCACAATTCCCTCTGGGACACCAGCACCATCTCCTACACAGGATGTGCTGCTCAGGTTTTTTGCTTATCTTCTTTCTTGGATCAGAGTATTTCCTCCTGACCATCATGTGCTACGACCGCTACGTGTCCATCTGCAAACCCCTGCACTACGGGACCCTCCTGGGCAGCAGAGCTTGTGCCCACATGGCAGCAGCTGCCTGGGCCAGTGCCTTTCTCTATTCGCTGCTGCACACAGCCAATACATTTTCCCTGTCTCTGTGCCATGGCAATAGCCTGGGCCAGTTCTTCTGTGAAATCCCCCAGATCCTCAAGCTCACCTGTGCCAAATCCTACCTCAGAGAACTTGGGCTCATTGCTGTTACTGTGTCTATGGGATTTGGTTGTTTTGTGTTCATGGTTTTCTCCTATGTGCAGATTTTCAGGGCTGTGCTGAGGATCCCCTCTGAGCAGGGACGGCACAAAGCCTTTTCCACCTGCCTCCCTCACCTGGCTGTGGTCTCCCTGTTTGTCAGCACTGTAATATTTGCTTACCTGAAGCCTCCCTCCATGTCCTCCCCATCCCTGGATCTGGCCCTGTCAGTTCTGTACTCGGTGGTGCCTCCAGCCCTGAACCCCTCATCTACAGCCTGAGGAACCAGGAGCTCAAGGCTGCAGTGTGGACACTGATGACTGGATGCTTTCAGGGACATTAAAGTGATTGGCAATTTCTGCAAATCAATTTAAATGCAAGTCATCTGTGGTACTTCTTGTTGCTTTAACTGTGGG
>TgORU_96bg1PS
ATGTCCAACAGCAGCTCCATCAGCCACTTCCTCCTGCTGGCACTGGCAGACACGCGGCAGCTGCAGCTGCTGCACTTCTGCCTCTTCCTGGGATCTCCCTGGCTGCCCTCCTGGGCAACGGCCTCATCATCAGCGCCGTAGCCTGCGGCCACCACCTGCACACGCCCATGTTCTTCTTCCTGCTCCACCTGGCCCTCAGCGACCTGGGCTCCATCTGCACCACTGTCCCCAAAGCCATGAACAGTTTGCTCTGGGACACCAGCACCATCTCCTACACAGGATGTGCTGCTCAGGTTTTTCTGCTTATCTTCTTTCTTGGATCAGAATATTTTCTCCTGACCATCATGTGCTACGACCGCTACGTGTCCATCTGCAAACCCCTGCACTACGGGACCCTCCTGGGCAGCAGAGCTTGTGCCCACATGGCAGCAGCTGCCTGGGCCAGTGCCTTTCTCTATTCACTGCTGCACACAGCCAATACATTTTCCCTGCCCCTGTGCCATGGCAATGCCCTAGGACAGTTCTTCTGTGAAATCCCCCAGATCCTCAAGCTCACCTGTGCCAAATCCTACCTCAGAGAATTTGGGCTCATTGCTGTTACTGTGTCTGTGGGATTTGGTTGTTTTATGTTCATTGTTTTCTCCTATGTGCAGATTTTCAGGGCTGTGCTGAGGATCCCCTCTGAGCAGGGACGGCACAAAGCCTTTTCCACCTGCCTCCCTCACCTGGCTGTGGTCTCCCTGTTTGTCAGCACTGTAATATTTGCTTACCTGAAGCCTCCCTCCATGTCCTCCCCATCCCTGGATCTGGCCCTGTCAGTTCTGTACTCGGTGGTGCCTCCAGCCCTGAACCCCCTCATCTACAGCCTGAGGAACCAGGAGCTCAAGGCTGCAGTGTGGACACTGATGACTGGATGCTTTCAGGGACATTAAAGTGAT
>TgOR10r_3g1PS
TCTCCCTGGCTGCCCTCCTGGGCAACGGCCTCATCATCAGCGCCGTAGCCTGCGGCCACCACCTGCACACGCCCATGTTCTTCTTCCTGCTCCACCTGGCCCTCAGCGACCTGGGCTCCATCTGCACCACTGTCCCCAAAGCCATGCACAGTTTGCTCTGGGACACCAGCACCATCTCCTACACAGGATGTGCTGCTCAGGTTTTTCTGCTTATCTTCTTTCTTGGATCAGAGTATTTCCTCCTGACCATCATGTGCTACGACCGCTACGTGTCCATCTGCAAACCCCTGCACTACGGGACCCTCCTGGGCAGCAGAGCTTGTGCCCACATGGCAGCAGCTGCCTGGGCCAGTGCCTTTCTCAATGCTCTGCTGCACACAGCCAATACATTTTCCCTGCCCCTGTGCCATGGCAATAGCCTGGGTCAGTTCTTCTGTGAAATCCCCCAGATCCTCAAGCTCACCTGTGCCAAATCCTACCTCAGAGAACTTGGGCTCATTGCTGTTACTGTGTCTGTGGGATTTGGTTGTTTTGTGTTCATGGTTTTCTCCTATGTGCAGATTTTCAGGGCTGTGCTGAGGATCCCCTCTGAGCAGGGACGGCACAAAGCCTTTTCCACCTGCCTCCCTCACCTGGCTGTGGTCTCCCTGTTTGTCAGCACTGTAATATTTGCTTACCTGAAGCCCCCCTCCATGTCCTCCCCATCCCTGGATCTAGCCCTGTCAGTTCTGTACTCGGTGGTGCCTCCAGCCCTGAACCCCCTCATCTACAGCCTGAGGAACCAGGAGCTCAAGGCTGCAGTGTGGACACTGATGACTGGATGCTTTCAGGGACAT
>TgORU_810g1PS
ATGTCCAACAGCAGCTCCATCAGCCACTTCCTCCTGCTGGCACTGGCAGACACGCGGCAGCTGCAGCTCCTGCACTTCTGCCTCTTCCTGGGCATCTCCCTGGCTGCCCTCCTGGGCAACGGCCTCATCATCAGCGCCGTAGCCTGCGGCCACCACCTGCACATGCCCATGTTCTTCTTCCTGCTCCACCTGGCCCTCAGCGACCTGGGCTCCATCTGCACCACTGTCCCCAAAGCCCTGCACAATTCCCTCTGGGACACCAGGAACATCTCCTACTCAGGATGCGCTGCTCAGGTTTTTCTGCTTATCTTCTTTCTTGGATCAGAGTATTTCCTCCTGACCATCATGTGCTACGACCGCTACGTGTCCATCTGCAAACCCCTGCACTACGGGACCCTCCTGGGCAGCAGAGCTTGTGCCCACATGGCAGCAGCTGCCTGGGCCAGTGCCTTTCTCACTGCTCTGCTGCTCACAGCCAATACATTTTCCCTGCCCCTGTGCCATGGCAATAGCCTGGGCTAGTTCTTCTGTGAAATCCCCCAGATCCTCAAGCTCACCTGTGCCAAATCCTACCTCAGAGAACTTGGACTCATTGCTGTTACTGTGTCTGTGGGATTTGGTTGTTTTGTGTTCATTGTTTTCTCCTATGTGCAGATTTTCAGGGCTGTGCTGAGGTTCCCCTCTGAGCAGGGACGGCACAAAGCCTTTTCCACCTGCCTCCCTCACCTGGCTGTGGTCTCCCTGTTTGTCAGCACTGTAATATTTGCTTACCTGAAGCCTCCCTCCATGTCCTCCCCATCCCTGGATCTGGCCCTGTCAGTTCTGTACTCGGTGGTGCCTCCAGCCCTGAACCCCCTCATCTACAGCCTGAGGAACCAGGAGCTCAAGGCTGCAGTGAGGAGACTGATGACTGGATGCTTTCAGGGACATTAAAGTGAT
>TgORU_263g1PS
ATGTCCAACAGCAGCTCCATCAGCCACTTCCTCCTGCTGGCACTGGCAGACACGCGGCAGCTGCAGCTCCTGCACTTCTGCCTCTTCCTGGGATCTCCCTGGCTGCCCTCCTGGGCAACGGCCTCATCATCAGCGCCGTAGCCTGCGGCCACCACCTGCACACGCCCATGTTCTTCTTCCTGCTCCACCTGGCCCTCAGCGACCTGGGCTCCATCTGCACCACTGTCCCCAAAGCCCTGCACAGTTTGCTCTGGGACACCAGGGACATCTCCTACACAGGATGTACTGCTCAGGTTTTTCTGCTTATCTTCTTTCTTGGATCAGAGTTTTCCCTCCTGACCACCATGTGCTACGACCGCTACGTGTCCATCTGCAAACCCCTGCACTACGGGACCCTCCTGGGCAGCAGAGCTTGTGCCCACATGGCAGCAGCTGCCTGGGCCAGTGCCTTTCTCTATTCGCTGCTGCACACAGCCAATACATTTTCCCTGTCTCTGTGCCATGGCAATAGCCTGGGCCAGTTCTTCTGTGAAATCCCCCAGATCCTCAAGCTCTCCTGTGCCAAATCCTACCTCAGAGAACTTGGACTCATTGCTGTTACTGTGTCTGTGGGATTTGGTTGTTTTGTGTTCATTGTTTTCTCCTATGTGCAGATTTTCAGGGCTGTGCTGAGGATCCCCTCTGAGCAGGGACGGCACAAAGCCTTTTCCACGTGCCTCCCTCACCTGGCTGTGGTCTCCCTGTTTGTCAGCACTGTAATATTTGCTTACCTGAAGCCTCCCTCCATGTCCTCCCCATCCCTGGATCTGGCCCTGTCAGTTCTGTACTCGTTGGTGCCTCCAGCCCTGAACCCCCTCATCTACAGCCTGAGGAACCAGGAGCTCAAGGCTGCAGTGTGGAGACTGATGACTGGATGCTTTCAGGGACATTAAAGTGATTGGCAATTTCTGCAAATCAGTTTAACTACAAGTCATCT
>TgORU_695g1PS
ATGTCCAACAGCAGCTCCATCAGCCACTTCCTCCTGCTGGCACTGGCAGACACGCGGCAGCTGCAGCTCCTGCACTTCTGCCTCTTCCTGGGATCTCCCTGGCTGCCCTCCTGGGCAACGGCCTCATCATCAGCGCCGTAGCCTGCGGCCACCACCTGCACACGCCCATGTTCTTCTTCCTGCTCAACCTGGCCCTCAGCGACCTGGGCTCCATCTGCACCACTGTCCCCAAAGCCCTGCACAGTTTGCTCTGGGACACAAGGCACATCTCCTACACAGGATGTGCTGCCCAACTTTTTTTTTTTCCTTCTTCATCTCAGCAGAGTTTTCTCTCCTGACCATCATGTGCTACGACCGCTACGTGTCCATCTGCAAACCCCTGCACTACGGGACCCTCCTGGGCAGCAGAGCTTGTGCCCACATGACAGCAGCTGCCTGGGCCAGTGCCTTTCTCTATTCGCTGCTGCACACAGCCAATACATTTTCCCTGTCTCTGTGCCATGGCAATAGCCTGGGCCAGTTCTTCTGTGAAATCCCCCAGATCCTCAAGCTCACCTGTGCCAAATCCTACCTCAGAGAACTTGGGCTCATTGCTGTTACTGTGTCTATGGGATTTGGTTGTTTTGTGTTCATGGTTTTCTCCTATGTGCAGATTTTCAGGGCTGTGCTGAGGATCCCCTCTGAGCAGGGACGGCACAAAGCCTTTTCCACCTGCCTCCCTCACCTGGCTGTGGTCTCCCTGTTTGTCAGCACTGTAATATTTGCTTACCTGAAGCCTCCCTCCATGTCCTCCCCATCCCTGGATCTGGCCCTGTCAGTTCTGTACTCGGTGGTGCCTCCAGCCCTGAACCCCCTCATCTACAGCCTGAGGAACCAGGAGCTAAAGGCTGCAGTGTGGACACTGATGACTGGATGCTTTCAGGGACATTAAAGTGA
>TgORU_28g1PS
ATGTCCAACAGCAGCTCCATCAGCCACTTCCTCCTGCTGGCACTGGCAGACACGCGGCAGCTGCAGCTCCTGCACTTCTGCCTCTTCCTGGGATCTCCCTGGCTGCCCTCCTGGGCAACGGCCTCATCATCAGCGCCGTAGCCTGCGGCCACCACCTGCACACACCCATGTTCTTCTTCCTGCTCAACCTGGCCCTCAGCGACCTGGGCTCCATCTGCACCACTGTCCCCAAAGCCATGCACAGTTCCCTCTGGGACACCAGGAACATCTCCTACACAGGATGTGCTGCTCAGCTCTTTTTCTTTCTCTTCTTCATCTCAGCAGAGTTTTGCCTCCTGACTATCATGAGCTATGACCGCTACGTGTCCATCTGCAAACCCCTGCACTACGGGACCCTCCTGGGCAGCAGAGCTTGTGCCCACATGGCAGCAGCTGCCTGGGCCAGTGGCTTTCTCTATTCACTGCTGCACACAGCCAATACATTTTCCCTGCCCCTGTGCCATGGCAATGCCCTGGGCCAGTTCTTCTGTGAAATCCCCCAGATCCTCAAGCTCTCCTGCTCCAAATCCTACCTCAGGGAACTGGGGCTCATTGCTGTTAGTGCCTGTTTGGTATTCGGATGTTTTGTGTTCATTGTTTTCTCCTATGTGCAGATCTTCAGGGCTGTGCTGAGGATCCCCTCTGAGCAGGGACGGCACAAAGCCTTTTCCACCTGCCTCCCTCACCTGGCTGTGGTCTCTCTGTTCCTCACAACTGTAGTATTTGCTCACCTGAAGCCCCCCTCGATGTCCTCCCCATCCCTGGATCTGGCCCTGTCAGTTCTGTACTCAGTGGTGCCTCCAGCCCGGAACCCCCTCATCTACAGCCTGAGGAACCAGGAGCTCAAGGCTGCAGTGTGGAGACTGATGACTGGATGGTTTCAGAAACATTGAACTGCTGGCAAATTTCTGCAAATCACTTGTAA
>TgORU_60g1PS
TGGCCCTCAGCGACCTGGGCTCCATCTGCACAACTGTCCCCAAAGCCATGCACAATACCCTCTGGGACACCAGGAACATCTCCTACACAGGATGTGCTGCACAGCTCTTTTTCTTTCTCTTCTTCATCTCAGCAGAGTTTTGCCTCCTGACCATCATGTGCTACGACCGCTACGTGTCCATCTGCAAACCCCTGCACTACGGGACCCTCCTGGGCAGCAGAGCTTGTGCCCACATGGCAGCAGCTGCCTGGGCCAGTGGATTTCTCTATTCACTGCTGCACACAGCCAATACATTTTCCCTGCCCCTGTGCCATGGCAATGCCCTGGGACAGTTCTTCTGTGAAATCCCCCAGATCCTCAAGCTCTCCTGCTCCAAATCCTATCTCAGGGAACTCGGGCTCATTGCTGTTAGTGCCTGTTTGGTATTCGGATGTTTTGTGTTCATTGTTTTCTCCTATGTGCAGATCTTCAGGGCTGTGCTGAGGATCCCCTCTGAGCAGGGACGGCACAAAGCCTTTTCCACCTGCCTCCCTCATCTGGCTGTGGTCTCACTGTTCGTCAGCACTGGTGTATTTACCTACCTGAAGTCCCCCTTGATGTCCTCCCCATCCCTGGATCTGGCCCTGTCAGTTCTGTACTCGGTGGTGCCTCCAGCCCTGAACCCCCTCATCTACAGCCTGAGGAACCAGGAGCTCAAGGCTGCAGTGTGGAGACTCATGACTGGGTGCTTTCAGGGACATTGAACTGCTGGCCAATTTCTGCAAATCACTTGTAATAAAAGTTGTCTTTTGTAC
>TgORU_220g1PS
ATGTCCAACAGCAGCTCCATCAGCCACTTCCTCCTGCTGGCACTGGCAGACACGTGGCAGCTGCAGCTCCTGCACTTCTGCCTCTTCCTGGGCATCTCCCTGGCTGCCCTCCTGGGCAACGGCCTCATCATCAGCGCCGTAGCCTGCGGCCACCACCTGCACACGCCCATGTTCTTCTTCCTGCTCAACCTGCCCTCAGCGACCTGGGCTCCATCTGCACCACTGTCCCCACAGCCCTGCACAATTCCCTCTGGGACACCAGGGACATCTCCTACACAGGATGTGCTGCACAGCTCTTTTTCTTTCTCTTCTTCATCTCAGCAGAGTTTTGCCTCCTGACCATCATGTGCTACGACCGCTACGTGTCCATCTGCAAACCCCTGCACTACGGGACCCTCCTGGGCAGCAGAGCTTGTGCCCACATGGCAGCAGCTGCCTGGGCCAGTGCCTTTCTCAATGCTCTGCTGCACACGGCCAATACATTTTCCCTGCCCCTGTGCCATGGCAATGCCCTGGGCCAGTTCTTCTGTGAAATCCCACAGATCCTCAAGATCTCCTGCTCCAATTCCTATCTCAGGGAACTCGGGCTCATTGCTGTTAGTGCCTGTTTGGTATTCGGATGTTTTGTGTTCATTGTTTTCTCCTATGTGCAGATCTTCAGGGCTGTGCTGAGGATCCCCTCTGAGCAGGGACGGCACAAAGCCTTTTCCACCTGCCTCCCTCACCTGGCCGTGGTCTCCCTGTTTATCAGCACTGGTGTATTTACCTACCTGAAGTCCCCCTTGATGTCTTCCCCATCCCTGGATCTGGCCTTGTCAGTTCTGTACTCGGTGGTGCCTCCAGCCCTGAACCCCCTCATCTACAGCCTGAGGAACCAGGAGCTCAAGGCTGCAGTGTGGAAACTCATGACTGGGTGCTTTCAGGGACATTGAACTGCTGGCCAATTTCTGCAAATCACTTGTAATAAAAGTTGTCTTTTGTAC
>TgORU_535g1PS
TCATGTGCTACGACCGCTACGTGTCCATCTGCAAACCCCTGCACTATGGGACCCTCCTGGGCAGCAGAGCTTGTGCCCACATGGCAGCAGCTGCCTGGGCCAGTGCCTTTCTCTATTCACTGCTGCACACAGCCAATACATTTTCCCTGCCCCTGTGCCATGGCAATGCCCTGGGCCAGTTCTTCTGTGAAATCCCACAGATCCTCAAGATCTCCTGCTCCAAATCCTATCTCAGGGAACTCGGGCTCATTGCTGTTAGTGCCTGTTTGGTATTCGGATGTTTTGTGTTCATTGTTTTCTCCTATGTGCAGATCTTCAGGGCTGTGCTGAGGATCCCCTCTGAGCAGGGACAGCACAAAGCCTTTTCCACCTGCCTCCCTCACCTGGCCGTGGTCTCACTGTTTATCAGCACTGGTGTATTTACCTACCTGAAGTCCCCCTTGATGTCTTCCCCATCCCTGGATCTGGCCCTGTCAGTTCTGTACTCGGTGGTGCCTCCAGCCCTGAACCCCCTCATCTACAGCCTGAGGAACCAGGAGCTCAAGGCTGCAGTGTGGAGACTCATGACTGGGTGCTTTCAGGGACATTGAACTGCTGGCCAATTTCTGCAAATCACTTGTAATAAAAGTTGTCTTTTGTAC
>TgORU_625g1PS
AGCGCCGTAGCCTGCGGCCACCACCTGCACACACCCATGTTCTTCTTCCTGCTCAACCTGGCCCTCAGCGACCTGGGCTCCATCTGCACCACTGTCCCCAAAGCCATGCACAATTCCCTCTGGGACACCAGCACCATCTCCTACACAGGATGTGCTGCACAGCTCTTTTTCTTTCTCTTCTTCATCTCAGCAGAGTTTTGCCTCCTGACCATCATGTGCTATGACCGCTACGTGTCCATCTGCAAACCCCTGCACTACGGGACCCTCCTGGGCAGCAGAGCTTGTGCCCACATGGCAGCAGCTGCCTGGGCCAGTGCATTTCTCTATTCACTGCTGCACACAGCCAATACATTTTCCCTGCCCCTGTGCCATGGCAATGCCCTGGGCCAGTTCTTCTGTGAAATCCCCCAGATCCTCAAGATCTCCTGCTCCAAATCCTATCTCAGGGAACTCGGGCTCATTGCTGTTAGTGCCTGTTTGGTATTCGGATGTTTTGTGTTCATTGTTTTCTCCTATGTGCAGATCTTCAGGGCTGTGCTGAGGATCCCCTCTGAGCAGGGACAGCACAAAGCCTTTTCCACCTGCCTCCCTCACCTGGCCGTGGTCTCACTGTTCGTCAGCACTGGTGTATTTACCTACCTGAAGTCCCCCTTGATGTCCTCCCCATCCCTGGATCTGGCCCTGTCAGTTCTGTACTCTGTGGTGCCTCCAGCCCTGAACCCCCTCATCTACAGCCTGAGGAACCAGGAGCTCAAGGCTGCAGTGTGGAGACTCATGACTGGATGCTTTCAGGGACATTGAACTGCTGGCCAATTTCTGCAAATCACTTGTAATAAAAGTTGTCTTTTGTA
>TgORU_428g1PS
ATGTCCAACAGCAGCTCCATCAGCCACTTCCTCCTGCTGGCACTGGCAGACACGCGGCAGCTGCAGCTCCTGCACTTCTGCCTCTTCCTGGGCATCTCCCTGGCTGCCCTCCTGGGCAACGGCCTCATCATCAGCGCCGTAGCCTGCGGCCACCACCTGCACACGCCCATGTTCTTCTTCCTGCTCAACCTGGCCCTCAGCGACCTGGGCTCCATCTGCACCACTGTCCCCAAAGCCATGCACAATTCCCTCTGGGACACCAGGAACATCTCCTACACAGGATGTGCTGCTCAGCTCTTTTTCTTTCTCTTCTTCATCTCAGCAGAGTTTTGCCTCCTGACTATCATGAGCTATGACCGCTACGTGTCCATCTGCAAACCCCTGCACTACGGGACCCTCCTGGGCAGCAGAGCTTGTGCCCACATGGCAGCAGCTGCCTGGGCCAGTGGCTTTCTCTATTCACTGCTGCACACAGCCAATACATTTTCCCTGCCCCTGTGCCATGGCAATGCCCTGGGCCAGTTCTTCTGTGAAATCCCCCAGATCCTCAAGCTCTCCTGCTCCAAATCCTACCTCAGGGAACTTGGGCTCATTGCTGTTAGTGCCTGTTTGGTATTCGGATGTTTTGTGTTCATTGTTTTCTCCTATGTGCAGATCTTCAGGGCTGTGCTGAGGATCCCCTCTGAGCAGGGACAGCACAAAGCCTTTTCCACCTGCCTCCCTCACCTGGCTGTGGCTCTCTGTTCGTCAGCACTGGTGTACTTACCTACCTGAAGTCCCCCTTGATGTCTTCCCCATCCCTGGATCTGGCCCTGTCAGTTCTGTACTCGGTGGTGCCTCCAGCCCTGAACCCCCTCATCTACAGCCTGAGGAACCAGGAGCTCAAGGCTGCAGTGTGGAGACTGATGACTGGGTGCTTTCAGGGACATTGAACTGCTGGCCAATTTCTGCAAATCACTTGTAATAAAAGTTGTCTTTTGTA
>TgORU_479g1PS
ATGTCCAACAGCAGCTCCATCAGCCACTTCCTCCTGCTGGCACTGGCAGACACGCGGCAGCTGCAGCTCCTGCACTTCTGCCTCTTCCTGGGATCTCCCTGGCTGCCCTCCTGGGCAACGGCCTCATCATCAGTGCCATAGCCTGCGGCCACCACCTGCACACGCCCATGTTCTTCTTCCTGCTCAACCTGGCCCTCAGCGACCTGGGCTCCATCTGCACCACTGTCCCCACAGCCCTGCACAATTCCCTCTGGGACACCAGGAACATCTCCTACACAGGATGTGCTGCTCAGCTCTTTTTCTTTCTCTTCTTCATCTCAGCAGAGTATTTCCTCCTGACCATCATGTGCTACGACCGCTACGTGTCCATCTGCAAACCCCTGCACTACGGGACCCTCCTGGGCAGCAGAGCTTGTGCCCACATGGCAGCAGCTGCCTGGGCCAGTGGATTTCTCTATTCACTGCTGCACACAGCCAATACATTTTCCCTGCCCCTGTGCCATGGCAATGCCCTAGGACATTTCTTCTGTGAAATCCCACAGATCCTCAAGATCTCCTGCTCCAAATCCTATCTCAGGGAACTCGGGCTCATTGCTGTTAGTGCCTGTTTGGTATTTTGTTGTTTTGTGTTCATTGTTTTCTCCTATGTGCAGATCTTCAGGGCTGTGCTGAGGATCCCCTCTGAGCAGGGACGGCACAAAGCCTTTTCCACCTGCCTCCCTCACCTGGCCGTGGTCTCTCTGTTCATCAGCACTGGTGTATTTACCTACCTGAAGTCCCCCTTGATGTCCTCCCCATCCCTGGATCTGGCCCTGTCAGTTCTGTACTCGGTGGTGCCTCCAGCCCTGAACCCCCTCATCTACAGCCTGAGGAACCAGGAGCTCAAGGCTGCAGTGTGGAGACTGATGACTGGATGCTTTCAGGAACATTAAACTGCTGGCCAATTTCTGCAAATCACTTGTAATAAAAGTTCTCTTTTGTA
>TgORU_56g1PS
ATGTCCAACAGCAGCTCCATCAGCCACTTCCTCCTGCTGGCACTGGCAGACACGTGGCAGCTGCAGCTCCTGCACTTCTGCCTCTTCCTGGGCATCTCCCTGGCTGCCCTCCTGGGCAACGCCCTCATCATCAGCGCCGTAGCCTGCGGCCACCACCTGCACACGCCCATGTTCTTCTTCCTGCTCAACCTGGCCCTCAGCGACCTGGGCTCCATCTGCACCACTGTCCCCAAAGCCATGCACAGTTTGCTCTGGGACACCAGGGACATCTCCTACTCAGGATGTGCTGCCCAACTTTTTTTTTTCCTTCTTCATCTCAGCAGAGTTTTCTCTCCTGACCATCATGTGCTACGACCGCTACGTGTCCATCTGCAAACCCCTGCACTACGGGACCCTCCTGGGCAGCAGAGCTTGTGCCCACATGGCAGCAGCTGCCTGGGCCAGTGCCTTTCTCAATGCTCTGCTCCTCACAGCCAGTACATTTTCCCTGCCCCTGTGCCATGGCAATTCCCTGGGCCAGTTCTTCTGTGAAATCCCACAGATCCTCAAGATCTCCTGCTCCAAATCCTACCTCAGGGACTTTGGGCTCAATGCAGTTAGTGCCTGTTTAGCATTTGGCTGTTTTGTGTTCATTGTTTTCTCCTATGTGCAGATCTTCAGGGCTGTGCTGAGGATCCCCTCTGAGCAGGGACGGCACAAAGCCTTTTCCACCTGCCTCCCTCACCTGGCCGTGGTCTCTCTGTTCCTCAGCACAGCAGTGTTTGCTCACCTGAAGTCTCCCTCCATGTCCTCCCCATCCCTGGATCTGGCCCTGTCAGTTCTGTACTCGGTGGTGCCTCCAGTCCTGAACCCCCTCATCTACAGCCTGAGGAACCAGGAGCTCAAGGCTGCAGTGTGGACACTGATGACTGGATGCTTTCAGAAACAT
>TgORU_448g1PS
ATGTCCAACAGCAGCTCCATCAGCCACTTCCTCCTGCTGGCACTGGCAGACACGCGGCAGCTGCAGCTCCTGCACTTCTGCCTCTTCCTGGGATCTCCCTGGCTGCCCTCCTGGGCAACGGCCTCATCATCAGCGCCGTAGCCTGCGGCCACCACCTGCACACGCCCATGTTCTTCTTCCTGCTCAACCTGGCCCTCAGCGACCTGGGCTCCATATGCACCACTGTCCCCAAAGCCATGCACAATTCCCTCTGGGACACCAGGCACATCTCCTACTCAGGATGTGCTGCCCAACTTTTTTTTTTTCCTTCTTCATCTCAGCAGAGTTTTCTCTCCTGACCATCATGTGCTACGACCGCTACGTGTCCATCTGCAAACCCCTGCACTACGGGACCCTCCTGGGCAGCAGAGCTTGTGCCCACATGGCAGCAGCTGCCTGGGCCAGTGCCTTTCTCAATGCTCTGCTCCTCACAGCCAGTACATTTTCCCTGCCCCTGTGCCATGGCAATGCCCTGGGCCAGTTCTTCTGTGAAATCCCACAGATCCTCAAGCTCTCCTGCTCCAAATCCTACCTCAGGGACTTTGGGCTCAATGCAGTTAGTGCCTGTTTAGCATTTGGCTGTTTTGTGTTCATTGTTTTCTCCTATGTGCAGATCTTCAGGGCTGTGCTGAGGATCCCCTCTGGGCAGAGACGGCACAAAGCCTTTTCCACCTGCCTCCCTCACCTGGCTGTGGTCTCTCTGTTCCTCAGCACAGCAGTGTATGCCCATCTGAAGCCCCCCTCGATGTCCTCCCCATCCCTGGATCTGGCCCTGTCAGTTCTGTACTCGGTGGTGCCTCCAGCCCTGAACCCCCTCATCTACAGCCTGAGGAACCAGGAGCTCAAGGCTGCAGTGTGGAGACTGATGACTGGATGCTTTCAGAAACATTAAACTGCTGGCCAGTTTCTGCAAACCGCTAGAAATAAAAGTCACTTT
>TgORU_636g1PS
ATGTCCAACAGCAGCTCCATCAGCCACTTCCTCCTGCTGGCACTGGCAGACACGCGGCAGCTGCAGCTCCTGCACTTCTGCCTCTTCCTGGGATCTCCCTGGCTGCCCTCCTGGGCAACGGCCTCATCATCAGCGCCGTAGCCTGCGGCCACCACCTGCACACGCCCATGTTCTTCTTCCTGCTCAACCTGGCCCTCAGCGACCTGGGCTCCATCTGCACCACTGTCCCCAAAGCCATGCACAGTTTGCTCTGGGACACCAGGGACATCTACTCAGGATGTGCTGCCCAACTTTTTTTTTTTCCTTCTTCATCTCAGCAGAGTTTTCTCTCCTGACCATCATGTGCTACGACCGCTACGTGTCCATCTGCAAACCCCTGCACTACGGGACCCTCCTGGGCAGCAGAGCTTGTGCCCACATGGCAGCAGCTGCCTGGGCCAGTGCCTTTCTCAATGCTCTGCTCCTCACAGCCAGTACATTTTCCCTGCCCCTGTGCCATGGCAATGCCCTGGGCCAGTTCTTCTGTGAAATCCCACAGATCCTCAAACTCTCCTGCTCCAAATCCTACCTCAGGGACTTTGGGCTCAATGCAGTTAGTGCCTGTTTAGCATTTGGCTGTTTTGTGTTCATTGTTTTCTCCTATGTGCAGATTTTCAGGGCTGTGCTGAGGATCCCCTCTGAGCAGGGACAGCACAAAGCCTTTTCCACCTGCCTCCCTCACCTGGCCGTGGTCTCTCTGTTCCTCAGCACTGCAGTGTATGCCCATCTGAAGCCCCCCTCCATCTCCTCCCCATCCCTGGATCTGGCCCTGTCAGTTCTGTACTCGGTGGTACCTCCAGCCCTGAACCCCCTCATCTACAGCCTGAGGAACCAGGAGCTCAAGGCTGCAGTGAGGAGACTGATGACTGGATGCTTTCAGGGACATTAAACTGCTGGCCAGTTTCTTCAAATCACTTGTAATAAAAGTAATTT
>TgORU_802g1PS
ATGTCCAACAGCAGCTCCATCAGCCACTTCCTCCTGCTGGCACTGGCAGACACGCGGCAGCTGCAGCTCCTGCACTTCTGCCTCTTCCTGGGATCTCCCTGGCTGCCCTCCTGGGCAACGGCCTCATCATCAGCGCCGTAGCCTGCGGCCACCACCTGCACACGCCCATGTTCTTCTTCCTGCTCAACCTGGCCCTCAGCGACCTGGGCTCCATCTGCACCACTGTCCCCACAGCCCTGCACAATTCCCTCTGGGACACCAGCACCATCTCCTACACAGGATGTGCTGCACAGCTCTTTTTCTTTATGCTCTTCCTCTCAGCAGAGTATTTCCTCCTGACCATCATGTGCTACGACCGCTACGTGTCCATCTGCAAACCCCTGCACTACGGGACCCTCCTGGGCAGCAGAGCTTGTGCCCACATGGCAGCAGCTGCCTGGGCCAGTGCCTTTCTCAATGCTCTGCTCCTCACAGCCAGTACATTTTCCCTGCCCCTGTGCCATGGCAATGCCCTGGGCCAGTTCTTCTGTGAAATCCCACAGATCCTCAAGCTCTCCTGCTCCAAATCCTACCTCAGGGACTTTGGGCTCAATGCAGTTAGTGCCTGTTTAGCATTTGGCTGTTTTGTGTTCATTGTTTTCTCCTATGTGCAGATCTTCAGGGCTGTGCTGAGGATCCCCTCTGGGCAGAGACGGCACAAAGCCTTTTCCACCTGCCTCCCTCACCTGGCCGTGGTCTCTCTGTTCCTCAGCACAGCAGTGTATGCCCATCTGAAGCCCCCCTCGATGTCCTCCCCATCCCTGGATCTGGCCCTGTCAGTTCTGTACTCGGTGGTGCCTCCAGCCCTGAACCCCCTCATCTACAGCATGAGGAACCAGGAGCTCAAGGCTGCAGTGTGGAGACTGATGACTGGATGCTTTCAGGAACATTAAACTGCTGGCCAATTTCTGCCCATCACTTTAAATAAAAGTTATCTT
>TgORU_218g1PS
ATGTCCAACAGCAGCTCCATCAGCCACTTCCTCCTGCTGGCACTGGCAGACACGCGGCAGCTGCAGCTCCTGCACTTCTGCCTCTTCCTGGGATCTCCCTGGCTGCCCTCCTGGGCAACGGCCTCATCATCAGCGCCGTAGCCTGCGGCCACCACCTGCACACGCCCATGTTCTTCTTCCTGCTCCACCTGGCCCTCAGCGACCTGGGCTCCATCTGCACCACTGTCCCCAAAGCCCTGCACAATTCCCTCTGGGACACCAGGAACATCTCCTACACAGGATGTGCTGCTCAGGTTTTTCTGGTTTTCTTCTTTCTTGGATCAGAGTATTTCCTCCTGACCATCATGTGCTACGACCGCTACGTGTCCATCTGCAAACCCCTGCACTACGGGACCCTCCTGGGCAGCAGAGCTTGTGCCCACATGGCAGCAGCTGCCTGGGCCAGTGCCTTTCTCTATTCGCTGCTGCACACAGCCAATACATTTTCCCTGCCCCTGTGCCATGGCAATAGCCTGGGCCAGTTCTTCTGTGAAATCCCCCAGATCCTCAAGCTCTCCTGCTCCAAATCCTACCTCAGGAAATTTGGGCTTCTTCTTATTAGTGTGTGTTTAGGATTTGGTTGTTTTGTGTTCATAGTTTTCTCCTATGTGCAGATTTTCAGGGCTGTGCTGAGGATCCCCTCTGAGCAGGGACGGCACAAAGCCTTTTCCACCTGCCTCCCTCACCTGGCTGTGGTCTCCCTGTTTGTCAGCACTGGCATATTTGCTTACCTGAAGCCTCCCTCCATGTCCTCCCCATCCCTGGATCTGGCCCTGTCAGTTCTGTACTCGGTGGTGCCTCCAGCCCTGAACCCCCTCATCTACAGCATGAGGAACCAGGAGCTCAAGGCTGCAGTGTGGACACTGATGACTGGATGCTTTCAGGAACATTAAACTGCTGGCCAATTTCTGCAAATCATTGT
>TgORU_597g1PS
ATGTCCAACAGCAGCTCCATCAGCCACTTCCTCCTGCTGGCACTGGCAGACACGCGGCAGCTGCAGCTCCTGCACTTCTGCCTCTTCCTGGGATCTCCCTGGCTGCCCTCCTGGGCAACGGCCTCATCATCAGCGCCGTAGCCTGCGGCCACCACCTGCACACGCCCATGTTCTTCTTCCTGCTCAACCTGGCCCTCAGCGACCTGGGCTCCATCTGCACCACTGTCCCCAAAGCCATGCACAATTCCCTCTGGGACACCAGGGACATCTCCTACACAGGATGTGCTGCTCAGGTTTTTCTGGTTTTCTTCTTTCTTGGATCAGAGTATTTCCTCCTGACCATCATGTGCTACGACCGCTACGTGTCCATCTGCAAACCCCTGCACTACGGGACCCTCCTGGGCAGCAGAGCTTGTGCCCACATGGCAGCAGCTGCCTGGGCCAGTGCCTTTCTCAATGCTCTGCTGCACACAGCCAATACATTTTCCCTGCCCCTGTGCCATGGCAATGTCCTGGGCCAGTTCTTCTGTGAAATCCCCCAGATCCTCAAGCTCTCCTGCTCCAAATCCTACCTCAGGAAATTTGGGCTTCTTCTTATTAGTGTGTGTTTAGGATTTGGTTGTTTTGTGTTCATGGTTTTCTCCTATGTGCAGATTTTCAGGGCTGTGCTGAGGATCCCCTCTGAGCAGGGACGGCACAAAGCCTTTTCCACCTGCCTCCCTCACCTGGCTGTGGTCTCCCTGTTTGTCAGCACTGGCATATTTGCTTACCTGAAGCCTCCCTCCATGTCCTCCCCATCCCTGGATCTGGCCCTGTCAGTTCTGTACTCGGTGGTGCCTCCAGCCCTGAACCCCCTCATCTACAGCCTGAGGAACCAGGAGCTCAAGGCTGCAGTGTGGACACTGATGACTGGATGCTTTCAGGAACATTAAACTGCTGGCCAATTTCTGCAAATCATTGT
>TgORU_243g1PS
ATGTCCAACAGCAGCTCCATCAGCCACTTCCTCCTGCTGGCACTGGCAGACACGCGGCAGCTGCAGCTCCTGCACTTCTGCCTCTTCCTGGGATCTCCCTGGCTGCCCTCCTGGGCAACGGCCTCATCATCAGCGCCGTAGCCTGCGGCCACCACCTGCACACGCCCATGTTCTTCTTCCTGCTCCACCTGGCCCTCAGCGACCTGGGCTCCATCTGCACCACTGTCCCCAAAGCCATGCACAATTCCCTCTGGGACACCAGGGAAATCTCCTACAAAGGATGTGCTGCTCAGCTCTTTTTCTTCATGTTCTTCATCTCAGCAGAATTTTATCTTCTGACCATCATGTGCTACGACCGCTACGTGTCCATCTGCAAACCCCTGCACTACGGGACCCTCCTGGGCAGCAGAGCTTGTGCCCACATGGCAGCAGCTGCCTGGGCCAGTGGATTTCTCAATGCTCTGATGCACACAGCCAATACATTTTCCCTGCCCCTGTGCCACGGCAATGCCATGGACCAGTTCTTCTGTGAAGTCCCACAGATCCTCAAGCTCTCCTGCTCCAAATCCTACCTCAGGAAATTTGGGCTTCTTCTTCTTAGTGTGTGTTTAGCACTTGGTTGTTTTGTGTTCATAGTTTTCTCCTATGTGCAGATCTTCAGGGCTGTGCTGAGAATCCCCTCTGAGCAGGGACGGCACAAAGCCTTTTCCACCTGCCTCCCTCACCTGGCCGTGGTCTCTCTGTTTATTGGCACTGGTGTATTTACCTACCTAAAGCCCCCCTCGATGTCCTCCCCATCCCTGGATCTGGCCCTGTCAGTTCTGTACTCAGTGGCGCCTCCAGCCCTGAACCCCCTCATCTACAGCCTGAGGAACCAGGAGCTCAAGGCTGCAGTGTGGACACTGATGACTGGGTGCTTTCAGAAACATTAAACTGCTGGCCAATTTCTGCAAATCACTTGTAATAA
>TgORU_757g1PS
ATGTCCAACAGCAGCTCCATCAGCCACTTCCTCCTGCTGGCACTGGCAGACACGCGGCAGCTGCA
>TgORU_399g1PS
ATGTCCAACAGCAGCTCCATCAGCCACTTCCTCCTGCTGGCACTGGCAGACACGCGGCAGCTGCAGCTCCTGCACTTCTGCCTCTTCCTGGGATCTCCCTGGCTGCCCTCCTGGGCAACGGCCTCATCATCAGCGCCGTAGCCTGCGGCCACCACCTGCACACGCCCATGTTCTTCTTCCTGCTCAACCTGGCCCTCAGCGACCTGGGCTCCATCTGCACCACTGTCCCCAAAGCCATGCACAATTCCCTCTGGGACACCAGCACCATCTCCTACCCTGGATGTGCTGCACAGCTCTTTTTCTTTCTCTTCTTCATTGGAGCAGAGTATTTCCTCCTGACCATCATGTGCTATGACCGCTACGTGTCCATCTGCAAACCCCTGCACTACGGGACCCTCCTGGGCAGCAGAGCTTGTGCCCACATGGCAGCAGCTGCCTGGGCCAGTGCCTTTCTCTATTCACTGCTGCACACAGCCAATACATTTTCCCTGCCCCTGTGCCACGGCAATGCCCTGGGCCAGTTCTTCTGTGAAATCCCACAGATCCTCAAGCTCTCCTGCTCCAAATCCTACCTCAGAGAACTTGGGCTCATTGCTGTTACTGTGTCTGTGGGATTTGGTTGTTTTGTGTTCATTGTTTTCTCCTATGTGCAGATCTTCAGGGCTGTGCTGAGGATCCCTTCTGAGCAGGGACGGCACAAAGCCTTTTCCACCTGCTTCCCTCACCTGGCCGTGGTCTCCCTGTTTGTCAGCACTGTAATATTTGCGTACCTGAAGCCTCCCTCGATGTCCTCCCCATCCCTGGATCTGGCCCTGTCAGTTCTGTACTCGGTGGTGCCTCCAGCCCTGAACCCCCTCATCTACAGCCTGAGGAACCAGGAGCTCAAGGCTGCAGTGTGGACACTGATGACTGGATGCTTTCAGGAACATTAAACTGCTGGCCAGTTTCTGCAAATTACTTGCAATAAAAGTCTTCT
>TgORU_715g1PS
ATGTCCAACAGCAGCTCCATCAGCCACTTCCTCCTGCTGGCACTGGCAGACACGCGGCAGCTGCAGCTCCTGCACTTCTGCCTCTTCCTGGGATCTCCCTGGCTGCCCTCCTGGGCAACGGCCTCATCATCAGCGCCGTAGCCTGCGGCCACCACCTGCACACGCCCATGTTCTTCTTCCTGCTCCACCTGGCCCTCAGCGACCTGGGCTCCATCTGCACCACTGTCCCCACAGCCCTGCACAATTCCCTCTGGGACACCAGGGACATCTCCTACTCAGGATGTGCTGCCCAACTTTTTTTTTTTCCTTCTTCATCTCAGCAGAGTTTTCTCTCCTGACCATCATGTGCTACGACCGCTACGTGTCCATCTGCAAACCCCTGCACTACGGGACCCTCCTGGGCAGCAGAGCTTGTGCCCACATGGCAGCAGCTGCCTGGGCCAGTGCCTTTCTCTATTCGCTGCTGCACACAGCCAATACATTTTCCCTGCCCCTGTGCCATGGCAATAGCCTGGGCCAGTTCTTCTGTGAAGTCCCACAGATCCTCAAGCTCTCCTGCTCCAAATCCTACCTCAGGGACTTTGGGCTCAATGCAGTTAGTGCCTGTTTAGCATTTGGCTGTTTTGTGTTCATTGTTTTCTCCTATGTGCAGATCTTCAGGGCTGTGCTAAGGATCCCCTCTGAGCAGGGACGGCACAAAGCCTTTTCTACCTGCCTCCCTCACCTGGCCGTGGTCTCTCTGTTCCTCAGCACTGCAGTGTTTGCTCACCTGAAGTCTCCCTCCATGTCCTCCCCATCCCTGGATCTGGCCCTGTCAGTTCTGTACTCGGTGCTGCCTCCAGCCCTGAACCCCCTCATCTACAGCCTGAGGAACCAGGAGCTCAAGGCTGCAGTGTGGACACTGATGACTGGATGCTTTCAGGAACA
>TgORU_401g1PS
ATGTCCAACAGCAGCTCCATCAGCCACTTCCTCCTGCTGGCACTGGCAGACACGCGGCAGCTGCAGCTCCTGCACTTCTGCCTCTTCCTGGGATCTCCCTGGCTGCCCTCCTGGGCAACGGCCTCATCATCAGCGCCGTAGCCTGCGGCCACCACCTGCACACGCCCATGTTCTTCTTCCTGCTCCACCTGGCCCTCAGCGACCTGGGCTCCATCTGCACCACTGTCCCCACAGCCATGCACAATTCCCTCTGGGACACCAGGGACATCTCCTACTCAGGATGTGCTGCTCAGGTTTTTCTGGTTTTCTTCTTTCTTGGATCAAAGTATTTCCTCCTGACCATCATGTGCTACGACCGCTACGTGTCCATCTGCAAACCCCTGCACTACGGGACCCTCCTGGGCAGCAGAGCTTGTGCCCAAATGGCAGCAGCTGCCTGGGCCAGTGCCTTTCTCTATTCGCTGCTGCTCACAGCCAATACATTTTCCCTGCCCCTGTGCCATGGCAATAGCCTGGGCCAGTTCTTCTGTGAAATCCCCCAGATCCTCAAGATCTCCTGCTCCAAATCCTACCTCAGAGAACTTGGACTCAGTGCTGTTACTGTGTCTGTGGGATTTGGTTGTTTTGTGTTCATGGTTTTCTCCTATGTGCAGATTTTCAGGGCTGTGCTGAGGATCCCCTCTGAGCAGGGATGGCACAAAGCCTTTTCCACCTGCCTCCCTCACCTGGCCGTGGTCTCCCTTTTCTTAAGCACTGTCATGTTTGCTCACCTGAAGCCCCCCTCCATCTCCTCCCCATCCCTGGATCTGGCCCTGTCAGTTCTGTACTCAGTGGTGCCTCCAGCCCTGAACCCCCTCATCTACAGCCTGAGGAACCAGGAGCTCAAGGCTGCAGTGTGGACACTGATGACTGGATGCTTTCAGGGACATTAAACTGCTGGCCAATTTCTGCAAATCATTGT
>TgORU_362g1PS
ATGTCCAACAGCAGCTCCATCAGCCACTTCCTCCTGCTGGCACCGGCAGACACGCGGCAGCTGCAGCTCCTGCACTTCTGCCTCTTCCTGGGCATCTCCCTGGCTGCCCTCCTGGGCAACGGCCTCATCATCAGCGCCGTAGCCTGCGGCCACCAGCTGCACACGCCCATGTTCTTCTTCCTGCTCAACCTGGCCCTCAGCGACCTGGGCTCCATCTGCACCACTGTCCCCAAAGCCCTGCACAATTCCCTCTGGGACACCAGGGACATCTCCTACTAAGTATGTGCTGCTCAGGTTTTTCTGGTTTTCTTCTTTGTTGGAGCAGAGTATTTCCTCCTGACTATCATGTGCTACGACCGCTACGTGTCCATCTGCAAACCCCTGCACTACGGGACCCTCCTGGGCAGCAGAGCTTGTGCCCACATGGCAGCAGCTGCCTGGGCCAGTGCCTTTCTCTATTCACTGCTGCACACGGCCAATACATTTTCCCTACCCCTGTGCCATGGCAATGCCCTGGGACAGTTCTTCTGTGAAATCCCACAGATCCTCAAGCTCTCCTGCTCTTATTTCAGGGAACTTGGACTCATTGCAGTTAGTGTTTGTTTAGGACTCAGCTGTTTTGTGTTCATTGTTTTCTCCTATGTGCAGATCTTCAGGGCTGTTCTGAGGATCCCCTCTGAGCAGGGACGGCACAAAGCCTTTTCCACCTGCCTCCCTCACCTGGCCGTGGTCTCTCTGTTCATCAGCACTGGCACATTTGCCTACATGAAACCCCCCTCCATGTCCTCCCCATCCCTGGATCTGGCCCTGTCAGTTCTGTACTCGGTGGTGCCTCCAGCCCTGAACCCCCTCATCTACAGCCTGAGGAACCAGGAGCTCAAGGCTGCAGTGTGGACACTGATGACTCGATGCTTTCAGGAGCATTAAACTGCTGGCCAATTTCTGCAAATCATTGT
>TgORU_289g1PS
ATGTCCAACAGCAGCTCCATCAGCCACTTCCTCCTGCTGGCACTGGCAGACACGTGGCAGCTGCAGCTCCTGCACTTCTGCCTCTTCCTGGGCATCTCCCTGGCTGCCCTCCTGGGCAACGGCCTCATCATCAGCGCCGTAGCCTGCGGCCACCACCTGCACACGCCCATGTTCTTCTTCCTGCTCAACCTGGCCCTCAGCGACCTGGGCTCCATCTGCACCACTGTCCCCAAAGCCATGCACAATTCCCTCTGGGACACCAGGAACATCTCCTACACAGGATGTGCTGCTCAGCTCTTTTTCTTTCTCTTCTTCATCCTCAGCAGAGTATTTCCTCCTGACCATCATGTGCTATGACCGCTACGTGTCCATCTGCAAACCCCTGCACTACGGGACCCTCCTGGGCAGCAGAGCTTGTGCCCACATGGCAGCAGCTGCCTGGGCCAGTGCCTTTCTCTATTCACTGCTGCACACAGCCAATACATTTTCCCTGCCCCTGTGTCATGGCAATGCCCTGGGACAGTTCTTCTGTGAAATCCCACAGATCCTCAAGATCAACTGCTCCAAATCTTATCTCAGGGAACTGGAGCTCATTGCTGTTAGTGCCTGTTTAGTATTTGGCTGTTTTGTGTTCATTGTTTTCTCCTATGTGCAGATCTTCAGGGCTGTGCTGAGGATCCCCTCTGAGCAGGGACGGCACAAAACCTTTTCCACCTGCCTCCCTCACCTGGCCGTGGTCTCACTGTTTGTTAGCACTGTAATATTTGCTCACTTGAAGCCCCCTTCGATGTCCTCCCCATCTCTGGATCTGGCCCTGTCACTTCTGTACTCGGTGGTGCCTCCAGCCCTGAACCCCCTCATCTACAGCCTGAGGAACCAGGAGCTCAAGGCTGAAGTGAGGAGAATGATGACTGGATGCTTCCAGGAACATTAAACTTCTGGCCAATTTCTGCCAATCAC
>TgORU_443g1PS
TACCCCAGGTGCAGATCTTCAGGGCTGTGCTGAGGATCCCCTCTGAGCAGGGACGGCACAAAGCCTTTTCCACCTGCCTCCCTCACCTGGCCGTGGTCTCACTGTTTTTTAGCACTGTAATATTTGCTCACTTGAAGCCCCCTTCGATGTCCTCCCCATCTCTGGATCTGGCCCTGTCACTTCTGTACTCGGTGGTGCCTCCAGCCCTGAACCCCCTCATCTACAGCCTGAGGAACCAGGAGCTCAAGGCTGAAGTGAGGAGAATGATGACTGGATGCTTCCAGGAACATTAAACTTCTGGCCAATTTCTGCCAATCACT
>TgORU_664g1PS
ATGTCCAACAGCAGCTCCATCAGCCACTTCCTCCTGCTGGCACTGGCAGACACGCGGCAGCTGCAGCTCCTGCACTTCTGCCTCTTCCTGGGATCTCCCTGGCTGCCCTCCTGGGCAACGGCCTCATCATCAGCGCCGTAGCCTGCGGCCACCACCTGCACACGCCCATGTTCTTCTTCCTGCTCCACCTGGCCCTCAGCGACCTGGGCTCCATCTGCACCACTGTCCCCAAAGCCCTGCACAATTCCCTCTGGGACACCAGGAACATCTCCTACACAGCATGTGCTGCTCAGCTCTTTTTCTTTCTCTTCTTCATCTCAGCAGAGTATTTCCTCCTGACCATCATGTGCTACGACCGCTACGTGTCCATCTGCAAACCCCTGCACTACGGGACCCTCCTGGGCAGCAGAGCTTGTGCCCACATGGCAGCAGCTGCCTGGGCCAGTGCCTTTCTCAATGCTCTCATGCACACAGCCAATACATTTTCCCTGCCCCTGTGCCATGGCAATGTCCTGGGCCAGTTCTTCTGTGAAATCCCACAGATCCTCAAGATCTCCTGCTCCAAATCTTATCTCAGGGAACTGGAGCTCATTGCTGTTAGTGCCTGTTTGGTATTTGGTTGTTTTGTGTTCATTGTTTTCTCCTATGTGCAGATCTTCAGGGCTGTGCTGAGGATCCCCTCTGAGCAGGGACGGCACAAAGCCTTTTCCACCTGCCTCCCTCACCTGGCCGTGGTCTCACTGTTTGTTAGCACTGTAATATTTGCTCACTTGAAGCCCCCTTCGATGTCCTCCCCATCCCTGGATCTGGCCCTGTCAGTTCTGTACTCGGTGGTGCCTCCAGCCCTGAACCCCCTCATCTACAGCCTGAGGAACCAGGAGCTCAAGGCTGCAGTGAGGAGAATGATGACTGGATGCTTCCAGGAACATTAAACTTCTGGCCAATTTCTGCCAATCACT
>TgORU_683g1PS
ATGTCCAACAGCAGCTCCATCAGCCACTTCCTCCTGCTGGCACTGGCAGACACGCGGCAGCTGCAGCTCCTGCACTTCTGCCTCTTCCTGGGATCTCCCTGGCTGCCCTCCTGGGCAACGGCCTCATCATCAGCGCCGTAGCCTGCGGCCACCACCTGCACACACCCATGTTCTTCTTCCTGCTCAACCTGGCCCTCAGCGACCTGGGCTCCATCTGCACCATTGTCCCCACAGCCCTGCACAATTCCCTCTGGGACACCAGGAACATCTCCTACACAGGATGTGCTGCTCAGCTCTTTTTCTTTCTCTTCTTCATCTCAGCAGAGTATTTCCTCCTGACTATCATGTGCTACGACCGCTACGTGTCCATCTGCAAACCCCTGCACTACGGGACCCTCCTGGGCAGCAGAGCTTGTGCCCACATGGCAGCAATTGCCTGGGCCAGTGCCTTTCTCAATGCTCTGATGCACACAGCCAATACATTTTCCCTGCCCCTGTGCCATGGCAATGCCCTGGGACAGTTCTTCTGTGAAATCCCACAGATCCTCAAGATCAACTGCTCCAAATCTTATCTCAGGGAACTGGAGCTCATTGCTGTTAGTGCCTGTTTAGTATTTGGCTGTTTTGTGTTCATTGTTTTCTCCTATGTGCAGATCTTCAGGGCTGTGCTGAGGATCCCCTCTGAGCAGGGACGGCACAAAGCCTTTTCCACCTGCCTCCCTCACCTGGCCGTGGTCTCACTGTTTGTTAGCACTGTAATATTTGCTCACTTGAAGCCCCCTTCGATGTCCTCCCCATCTCTGGATCTGGCCCTGTCACTTCTGTACTCGGTGGTGCCTCCAGCCCTGAACCCCCTCATCTACAGCCTGAGGAACCAGGAGCTCAAGGCTGAAGTGAGGAGAATGATGACTGGATGCTTCCAGGAACATTAAACTTCTGGCCAATTTCTGCCAATCACT
>TgORU_337g1PS
CTGCACTTCTGCCTCTTCCTGGGCCTCTCCCTGTCTGCCCTCCTGGGCAACGGCCTCATCATCAGCGCCGTAGCCTGCGGCCACCACCTGCACACGCCCATGTTCTTCTTCCTGCTCAACCTGGCCCTCAGCGACCTGGGCTCCATCTGCACCACTGTCCCCAAGGCCATGCACAATTCCCTCTGGGACACCAGGGAAATCTACAAAGGATGTGCTGCTCAGCTCTTTTTCTTCATGTTCTTCATCTCAGCAGAATTTTATCTCCTGACCATCATGTGCTACGACCGCTACGTGTCCATCTGCAAACCCCTGCACTACGGGACCCTCCTGGGCAGCAGAGCTTGTGCCCACATGGCAGCAGCTGCCTGGGCCAGTGGCTTTCTCTATTCACTGCTGCACACGGCAAATACATTTTCCCTGCCCCTGTGCCATGGCAATGCCCTGGGACATTTCTTCTGTGAAATCCCCCAGATCATCAAGCTCTCCTGCTCCAAATCCTACCTCAGGAAATTTGGGCTTCTTCTTATTAGTGTGTGTTTGGCATTTTGTTGTTTTCTGTTCATTGTTTTCTCCTATGTGCAGATTTTCAGGGCTGTGCTGAGGATCCCTTCTGAGCAGGGACGGCAGAAAGCCTTTTCCACCTGCCTCCCTCACCTGGCTGTGGTCTCTCTGTTTATCAGCACTGGTGTAGTTACCTACCTAAAGCCCCCCTCGATGTCCTCCCCATCCCTGGATCTGGCCCTGTCAGTTCTGTACTCGGTGGTGCCTCCAGCCCTGAACCCCCTCATCTACAGCCTGAGGAACCAGGAGCTCAAGGCTGCATTGTGGAGACTGATGACTGGATGCTTTCAGAAACATTAAACTGCTGGCCAATTTCTGCAAATCCCTTGTAATAAAAGTTGTCTTTTGTA
>TgORU_450g1PS
ATGTCCAACAGCAGCTCCATCAGCCACTTCCTCCTGCTGGCACTGGCAGACACGCGGCAGCTGCAGCTCCTGCACTTCTGCCTCTTCCTGGGATCTCCCTGGCTGCCCTCCTGGGTAACGGCCTCATCATCAGCGCCGTAGCCTGCGGCCACCACCTGCACACGCCCATGTTCTTCTTCCTGCTCAACCTGGCCCTCAGCGACCTGGGCTCCATCTGCACCACTGTCCCCAAAGCCATGCACAATTCCCTCTGGGACACCAGCACCATCTCCTACACAGGATGTGCTGCTCAGCTCTTTTTCTTCATGTTCTTCATCTCAGCAGAATTTTATCTCCTGACCATCATGTGCTACGACCGCTACGTGTCCATCTGCAAACCCCTGCACTACGGGACCCTCCTGGGCAGCAGAGCTTGTGCCCACATGGCAGCAGCTGCCTGGGCCAGTGGCTTTCTCTATTCACTGCTGCACACGGCAAATACATTTTCCCTGCCCCTGTGCCATGGCAATGCCCTGGGACATTTCTTCTGTGAAATCCCACAGATCCTCAAGCTCTCCTGCTCCAAATCCTATCTCAGGAAATTTGGGCTTCTTCTTATTAGTGTGTGTTTGGCATTTTGTTGTTTTGTGTTCATTGTTTTCTCCTATGTGCAGATTTTCAGGGCTGTGCTGAGGATCCCTTCTGAGCAGGGACGGCAGAAAGCCTTTTCCACCTGCCTCCCTCACCTGGCTGTGGTCTCTCTGTTTATCAGCACTGGTGTAGTTACCTACCTAAAGCCCCCCTCGATGTCCTCCCCATCCCTGGATCTGGCCCTGTCAGTTTTGTACTCAGTGGTGCCTCCAGCCGTGAACCCCCTCATCTACAGCCTGAGGAACCAGGAGCTCAAGGCTGCAGTGTGGAGACTGATGACTGGATGCTTTCAGAAACATTAAACTGCTGGCCAATTTCTGCAAATCCCTTGTAATAAAAGTTGTCTTTTGTAT
>TgORU_524g1PS
ATGTCCAACAGCAGCTCCATCAGCCACTTCCTCCTGCTGGCACTGGCAGACACGCGGCAGCTGCAGCTCCTGCACTTCTGCCTCTTCCTGGGATCTCCCTGGCTGCCCTCCTGGGCAACGGCCTCATCATCAGCGCCGTAGCCTGCGGCCACCACCTGCACACGCCCATGTTCTTCTTCCTGCTCAACCTGGCCCTCAGCGACCTGGGCTCCATCTGCACCGCTGTCCCCAAAGCCATGCACAATTCCCTCTGGGACACCAGCACCATCTCCTACACAGGATGTGCTGCTCAGCTCTTTTTCTTCATGTTCTTCATCTCAGCAGAGTTTTCTCTCCTGACCATCATGCGCTATGACCGCTACGTGTCCATCTGCAAACCCCTGCACTACGGGACCCTCCTGGGCAGCAGAGCTTGTGCCCACATGGCAGCAGCTGCCTGGGCCAGTGCCTTTCTCAATGCTCTGCTGCACATAGCCAATACATTTTCCCTGCCCCTGTGCCATGGCAATGCCCTGGGACAGTTCTTCTGTGAAATCCCACAGATCCTCAAGCTCTCCTGCTCCAAATCCTACCTCAGGAAATTTGGGCTTCTTCTTATTAGTGTGTGTTTGGCATTTTGTTGTTTTGTGTTCATTGTTTTCTCCTATGTGCAGATCTTCAGGGCTGTGCTGAGGATCCCCTCTGAGCAGGGACGGCACAAAGCCTTTTCCACCTGCCTCCCTCACCTGGCTGTGGTCTCTCTGTTTATCAGCACTGGTGTAGTTACCTACCTAAAGCCCCCCTCGATGTCCTCCCCATCCCTGGATCTGGCCCTGTCAGTTCTGTACTCGGTGGTGCCTCCAGCCCTGAACCCCCTCATCTACAGCCTGAGGAACCAGGAGCTCAAGGCTGCATTGTGGAGACTGATGACTGGGTGCTTTCAGGGACATTGAACTGCTGGCCAATTTCTGCAAATCACTTGTAATAAAAGTTGTCTTTTGTAC
>TgORU_806g1PS
ATGTCCAACAGCAGCTCCATCAGCCACTTCCTCCTGCTGGCACTGGCAGACACGCGGCAGCTGCAGCTCCTGCACTTCTGCCTCTTCCTGGCATCTCCCTGGCTGCCCTCCTGGGCAACGGCCTCATCATCAGCGCCGTAGCCTGCGGCCACCACCTGCACACGCCCATGTTCTTCTTCCTGCTCCACCTGGCCCTCAGCGACCTGGGCTCCATCTGCGCCACTGTCCCCACAGCCCTGCACAATTCCCTCTGGGACACCAGCACCATCTCCTACACAGGATGTGCTGCTCAGCTTTTTCTGATTATCTTGTTCCTTGGAACAGAGCTTGCCCTCCTAACCATCATGTGCTACGACCGCTACGTGTCCATCTGCAAACCCCTGCACTACGGGACCCTCCTGGGCAGCAGAGCTTGTGCCCACATGGCAGCAGCTGCCTGGGCCAGTGGCTTTCTCTATTCACTGCTGCACACGGCAAATACATTTTCCCTGCCCCTGTGCCATGGCAATGCCCTGGGACATTTCTTCTGTGAAATCCCACAGATCCTCAAGCTCTCCTGCTCCAAATCCTACCTCAGGAAATTTGGGCTTCTTCTTATTAGTGTGTGTTTGGCATTTTGTTGTTTTGTGTTCATTGTTTTCTCCTATGTGCAGATTTTCAGGGCTGTGCTGAGGATCCCTTCTGAGCAGGGACGGCACAAAGCCTTTTCCACCTGTCTCCCTCACCTGGCTGTGGTCTCTCTGTTTATCAGCACTGGTGTAGTTACCTACCTAAAGCCCCCCTCGATGTCCTCCCCATCCCTGGATCTGGCCCTGTCAGTTCTTTACTCGGTGGTGCCTCCAGCCCTGAACCCCCTCATCTACAGCCTGAGGAACCAGGAGCTCAAGGCTGCAGTGTGGAGACTGATGACTGGATGCTTTCAGAAACATTAAACTGCTGGCCAATTTCTGCAAATCCCTTGTAATAAAAGTTGTCTTTTGTAT
>TgORU_559g1PS
ATGTCCAACAGCAGCTCCATCAGCCACTTCCTCCTGCTGGCACTGGCAGACACGCGGCAGCTGCAGCTCCTGCACTTCTGCCTCTTCCTGGGATCTCCCTGGCTGCCCTCCTGGGCAACGGCCTCATCATCAGCGCCGTAGCCTGCGGCCACCACCTGCACACGCCCATGTTCTTCTTCCTGCTCAACCTGGCCCTCAGCGACCTGGGCTCCATCTGCACCACTGTCCCCACAGCCCTGCACAGTTTGCTCTGGGACACCAGGAACATCTCCTACTCAGGATGTGCTGCTCAGGTTTTTCTGCTTATCTTCTTTCTTGGATCAGAGTATTTCCTCCTGACCATCATGTGCTACGACCGCTACGTGTCCATCTGCAAACCCCTGCACTACGGGACCCTCCTGGGCAGCAGAGCTTGTGCCCACATGGCAGCAGCTGCCTGGGCCAGTGCCTTTCTCTATTCGCTGCTGCACACAGCCAATACATTTTCCCTGTCCCTGTGCCATGGCAATGCCCTGGGACATTTCTTCTGTGAAATCCCCCAGATCCTCAAGCTCTCCTGCTCCAAATCCTACCTCAGGAAATTTGGGCTTCTTCTTATTAGTGTGTGTTTGGCATTTTGTTGTTTTGTGTTCATTGTTTTCTCCTATGTGCAGATCTTCAGGGCCGTGCTGAGGATCCCCTCTGAGCAGGGACGGCACAAAGCCTTTTCCACCTGCCTCCCTCACCTGGCCGTGGTCTCTCTGTTTATCAGCACTGGTGTAGTTACCTACCTAAAGCCCCCCTCGATGTCCTCCCCATCCCTGGATCTGGCCCTGTCAGTTCTGTACTCGGTGGTGCCTCCAGCCCTGAACCCCCTCATCTACAGCCTGAGGAACCAGGAGCTCAAGGCTGCAGTGTGGAGACTGATGACTGGATGCTTTCAGAAACATTGAACTGCTGGCCAATTTCTGCAAATCCCTTGTAATAAAAGTTGTCTTTTGTA
>TgORU_462g1PS
ATGTCCAACAGCAGCTCCATCAGCCACTTCCTCCTGCTGGCACTGGCAGACACGCGGCAGCTGCAGCTCTGCACTTCTGCCTCTTCCTGGGCATCTCCCTGGCTGCCCTCCTGGGCAACGGCCTCATCATCAGCGCCGTAGCGTGCGGCCACCACCTGCACACGCCCATGTTCTTCTTCCTGCTCCACCTGGCCCTCAGCGACCTGGGCTCCATCTGCACCACTGTCCCCACAGCCCTGCACAATTCCCTCTGGGACACCAGGAACATCTCCTACACAGGATGTGCTGCACAGCTCTTTTTCTTTCTATTCTTCATTGGAGCAGAGTATTTCCTCCTGACCATCATGTGCTACGACCGCTACGTGTCCATCTGCAAACCCCTGCACTACGGGACCCTCCTGGGCAGCAGAGCTTGTGCCCACATGGCAGCAGCTGCCTGGGCCAGTGCCTTTCTCAATGCTCTGCTGCACACAGCCAATACATTTTCCCTGCCCCTGTGCCATGGCAATGCCCTGGGTCAGTTCTTCTGTGAAATCCCACAGATCCTCAAGCTCTCCTGCTCCAAATCCTATCTCAGGGAACTCGGGCTCATTGCTGTTAGTGCCTGTTTGGTATTTGGTTGTTTTGTGTTCATTGTTTTCTCCTATGTGCAGATCTTCAGGGCTGTGCTGAGGATCCCCTCAGAGCAGGGACGGCACAAAGCCTTTTCCACCTGCCTCCCTCACCTGGCCGTGGTCTCACTGTTCCTCAGCACTGGTGCATTTACCTACCTAAAGCCCCCCTCGATGTCCTCCCTATCTCTGGATCTGTCAGTGTCAGTTCTGTACTCAGTGGTGTCTCCAGCCCTGAACCCCCTCATCTACAGCCTGAGGAACCAGGAGCTCAAGGCTGCAGTGTGGAGACTGATGACTGGATGCTTTCAGAAACA
>TgORU_655g1PS
TGCCCAACAGCAGCTCCATCAGCCACTTCCTCCTGCTGGCACTGGCAGACACGCGGCAGCTGCAGCTCCTGCACTTCTGCCTCTTCCTGGGCATCTCCCTGGCTGCCCTCCTGGGCAACGGCCTCATCATCAGCGCCGTAGCCTGCGGCCACCACCTGCACACGCCCATGTTCTTCTTCCTGCTCAACCTGGCCCTCAGCGACCTGGGCTCCATCTGCACCACTGTCCCCAAAGCCATGCACAATTCCCTCTGGGACACCAGCACCATCTCCTACACAGGATGTGCTGCTCAGCTCTTTTTCTTTCTCTTCTTCATTGGAGCAGAGTATTTCCTCCTGACTATCATGTGCTACGACCGCTACGTGTCCATCTGCAAACCCCTGCACTACGGGACCCTCCTGGGCAGCAGAGCTTGTGCCCACATGGCAGCAGCTGCCTGGGCCAGTGCCTTTCTCAATGCTCTGCTGCACACAGCCAATACATTTTCCCTGCCCCTGTGCCATGGCAATGCCCTGGGACAGTTCTTCTGTGAAATCCCACAGATCCTGAAACTCTCCTGCTCCAAATCCTATCTCAGGGAACTGGGGCTCATTGCTGTTAGTGCCTGTTTAGCACTTGGTTGTTTTATGTTCATTGTTTTCTCCTATGTGCAGATCTTCAGGGCTGTGCTGAGGATCCCCTCTGAGCAGGGACAGCACAAAGCCTTTTCCACCTGCCTCCCTCACCTGGCCGTGGTCTCCCTGTTTATCAGCACTGGTGTATTTACCTACCTAAAGCCCCTCTCGATGTCCTCCCCATCCCTGGATCTGGCCCTGTCAGTTCTGTACTCGGTGGTGCCTCCAGCCCTGAACCCCCTCATCTACAGCCTGAGGAACCAGGAGCTCAAGGCTGCTGTGTGGAGACTGATGACTGGATGGTTTTGGAAACATTAAACTGCTGGCCAATTTCTGCAAATCACTTGCAAT
>TgORU_684g1PS
ATGTCCAACAGCAGCTTCCATCAGCCACTTCCTCCTGCTGGCACTGGCAGACACGCGGCAGCTGCAGCTCCTGCACTTCTGCCTCTTCCTGGGCATCTCCCTGGCTGCCCTCCTGGGCAACGGCCTCATCATCAGCGCCGTAGCCTGCGGCCACCACCTGCACACGCCCATGTTCTTCTTCCTGCTCAACCTGGCCCTCAGCGACCTGGGCTTCATCTGCACCACTGTCCCCAAAGCCATGCACAATTCCCTCTGGGACACCAGGAACATCTCCTACACAGGATGTGCTGCTCAGCTCTTTTTCTTTCTCTTCTTCATTGGAGCAGAGTATTTCCTCCTGACCATCATGTGCTACGACCGCTACGTGTCCATCTGCAAACCCCTGCACTACGGGACCCTCCTGGGCAGCAGAGCTTGTGCTCACATGGCAGCAGCTGCCTGGGCCAGTGCCTTTCTCAATGCTCTGCTGCACACAGCCAGTACATTTTCCCTGCCCCTGTGCCATGGCAATGCCCTGGGCCAGTTCTTCTGTGAAATTCCCCAGATCCTGAAACTCTCCTGCTCCAAATCCTATCTCAGGGAACTCGGGCTCATTGCTGTTAGTGCCTGTTTAGCACTTGGTTGTTTTATGTTCATTGTTTTTTCCTATGTGCAGATCTTCAGGGCCGTGCTGAGGATCCCCTCTGAGAAGGGACAGCACAAAGCCTTTTCCACCTGCCTCCCTCACCTGGCCGTGGTCTCTCTGTTTGTCAGCACTGTAATATTTGCCTACCTGAAGCCCCCCTTGATGTCCTCCCATTCCCTGGATCTGGCCCTGTCAGTTCTGTACTCGGTGGTGCCTCCAGCCCTGAACCCCCTCATCTACAGCCTGAGGAACCAGGAGCTCAAGGCTGCAGTGTGGAGACTGATGACTGGTTGCTTTTAGGAACATTAACCTGCTGGCCAGTTTCTGGAAATTACTTGCAAT
>TgORU_510g1PS
ATGTCTAACAGCAGCTCCATCAGCCACTTCCTCCTGCTGGCACTGGCAGACACGTGGCAGCTGCAGCTCCTGCACTTCTGCCTCTTCCTGGGATCTCCCTGGCTGCCCTCCTGGGCAACAGCCTCACCATCAGCGCCGTAGCCTGTGGCCACCACCTGCACACGCCCATGTTCTTCTTCCTGCTCAACCTGGCCCTCAGCGACCTGGGCTCCATCTGCACCACTGTCCCCAAAGCCATGCACAGTTTGCTCTGGGACACCAGCACCATCTCCTACACAGGATGTGCTGCTCAGGTTTTTCTGGTTTTCTTCTTTCTTGGATCAGAGTATTTCCTGCTGACCATCATGTGCTACGACCGCTACGTGTCCATCTGCAAACCCCTGCACTACGGGACCCTCCTGGGCAGCAGAGCTTGTGCCCACATGGCAGCAGCTGCCTGGGCCAGTGCCTTTCTCTATTCGCTGCTGCACACAGCCAATACATTTTCCCTGCCCCTGTGCCATGGCAATAGCCTGGGACAGTTCTTCTGTGAAATCCCACAGATCCTCAAGCTCTCCTGCTCCAAGTCCTACCTCAGGGAACTGGGGCTCATTGCTGTTAGTGCCTGTTTCGGACTTGGTTGTTTTGTGTTCATTGTTTTCTCCTATGTGCAGATCTTCCGGGCTGTGCTGAGGATCCCCTCTGAGCAGGGACGGCACAAAGCCTTTTCCACCTGCCTCCCTCACCTGGCCGTGGTCTCCCTTTTCTTAAGCACTGTCATGTTTGCTCACCTGAAGCCCCCCTCCATCTCCTCCCCATCCCTGGATCTGGCCCTGTCAGTTCTGTACTCGGTGGTGCCTCCAGCCCTGAACCCCCTCATCTACAGCCTGAGGAACCAGGAGCTCAAGGCTGCAGTGAGGAGACTGATGACTGGATGCTTTCAGGAGCATTAAACTGCTGGCCAATTTCTGCAAATCATTGT
>TgORU_13g1PS
ATGTCCAACAGCAGCTCCATCAGCCACTTCCTCCTGCTGGCACTGGCAGACACGCGGCAGCTGCAGCTCCTGCACTTCTGCCTCTTCCTGGGATCTCCCTGGCTGCCCTCCTGGGCAACGGCCTCATCATCAGCGCCGTAGCCTGCGGCCACCACCTGCACACGCCCATGTTCTTCTTCCTGCTCCACCTGGCCCTCAGCAACCTGGGCTCCATCTGCACCACTGTCCCCAAAGCCCTGCACAGTTTGCTCTGGGACACCAGGGACATCTCCTACTCAGGATGTGCTGCACAGCTGCTTCTGTTTGTCTTTTTCATTTCAGCAGAGGTTTCCCTTCTCACTGTCATGTGCTACGACCGCTACGTGTCCATCTGCAAACCCCTGCACTACGGGACCCTCCTGGGCAGCAGAGCTTGTGCCCACATGGCAGCAGCTGCCTGGGCCAGTGCCTTTCTCAATGCTCTGCTGCAAACAGCCAATACATTTTCCCTGCCCCTGTGCCATGGCAATGCCCTGGGCCAGTTCTTCTGTGAAATCCCACAGATCCTCAAACTCTCCTGCTCCAAATCCTATCTCAGGGAACTTGGGCTTCTTGTGTTTTCTATATTTTTAGCATTTGGTTGTTTTGTGTTCATTGTTTTCTCCTATGTGCAGATCTTCAGGGCCGTGCTGAGGATCCCCTCTGAGCAGGGACGGCACAAATCCTTTTCCACCTGCCTCCCTCACCTGGCTGTGGTCTCTCTGTTTATCAGCACTGTTGCATTTACCTACCTGAAGCCTCCCTCCATCTCCTCCCCATCCCTGGATCTGGCCCTGTCAGTTCTGTACTCGGTGGTGCCTCCAGCCCTGAACCCCCTCATCTACAGCCTGAGGAACCAGGAGCTCAAGGCTGCAGTGTGGAGACTGATGACTGGATGCTTTCAGGGACAT
>TgORU_63g1PS
ATGTCCAACAGCAGCTCCATCAGCCACTTCCTCCTGCTGGCACTGGCAGACACGCGGCAGCTGCAGCTCCTGCACTTCTGCCTCTTCCTGGGATCTCCCTGGCTGCCCTCCTGGGCAACGGCCTCACCATCAGCGCCGTAGCCTGCGGCCACCACCTGCACACGCCCATGTTCTTCTTCCTGCTCCACCTGGCCCTCAGCGACCTGGGCTCCATCTGCACCACTGTCCCCACAGCCCTGCACAATTCCCTCTGGGACACCAGCACCATCTCCTACCCTGGATGTGCTGCACAGCTCTATTTTTTTGTCTTTTTCATCTCTGCAGAGTTTTATCTCCTGACTATCATGTGCTATGACCGCTACGTGTCCATCTGCAAACCCCTGCACTACGGGACCCTCCTGGGCAGCAGAGCTTGTGCCCACATGGCAGCAGCTGCCTGGGCCAGTGCCTTTCTCAATGCTCTGCTGAACACAGCCAATACATTTTCCCTGCCCCTTTGCCATGGCAATGCCGTGGACAAGTTCTTCTGTGAAATCCCCCAGATCCTCAAACTCTCCTGCTCCAAATCCTATCTCAGGGAACTTGGGGTTCTTGTGTTTTCTATATTTTTAGCATTTTGTTGTTTTGTGTTCATAGTTTTCTCCTATGTGCAGATCTTCAGGGCTGTGCTGAGGATCCCCTCTGAGCAGGGACGGCACAAAGCCTTTTCCACCTGCTTCCCTCACCTGGCCGTGGTCTCTCTGTTTATCAGCACTGGTGTATTTACCTACCTGAAGTCCCCCTCGATGTCCTCCCCATCCCTGGATCTGGCCCTGTCAGTTCTGTACTCGGTGGTGCCTCCAGCCCTGAACCCCCTCATCTACAGCCTGAGGAACCAGGAGCTCAAGGCTGCAGTGTGGACACTGATGACTGGATGCTTTCAGGAACATTAAACTGCTGGCCAATTTCTACAAATCTCTTGTAATAAAAGTCATTTTGATACTTCTTTT
>TgORU_796g1PS
ATGTCCAACAGCAGCTCCATCAGCCACTTCCTCCTGCTGGCACTGGCAGACACGCGGCAGCTGCAGCTCCTGCACTTCTGCCTCTTCCTGGGATCTCCCTGGCTGCCCTCCTGGGCAACGGCCTCATCATCAGCGCCGTAGCCTGCGGCCACCACCTGCACACGCCCATGTTCTTCTTCCTGCTCAACCTGGCCCTCAGCGACCTGGGCTCCATCTGCACCACTGTCCCCACAGCCCTGCACAATTCCCTCTGGGACACCAGCACCATCTCCTACCCTGGATGTGCTGCACAGCTCTATTTTTTTGTCTTTTTCATCTCTGCAGAGTTTTATCTCCTGACCGTCATGTGCTACGACCGCTACGTGTCCATCTGCAAACCCCTGCACTACGGGACCCTCCTGGGCAGCAGAGCTTGTGCCCACATGGCAGCAGCTGCCTGGGCCAGTGCCTTTCTCAATGCTCTGCTAAACACAGCCAATACATTTTCCCTGCCCCTGTGCCATGGCAATGCCGTGGACAAGTTCTTCTGTGAAATCCCCCAGATCCTCAAACTCTCCTGCTCCAAATCCTATCTCAGGGAACTTGGGGTTCTTGTGTTTTCTATATTTTTAGCATTTTGTTGTTTTGTGTTCATAGTTTTCTCCTATGTGCAGATCTTCAGGGCTGTGCTGAGGATCCCCTCTGAGCAGGGACGGCACAAAGCCTTTTCCACCTGCTTCCCTCACCTGGCCGTGGTCTCTCTGTTTATCAGCACTGGTGTATTTACCTACCTAAAGTCCCCCTCAATGTCCTCCCCATCCCTGGATCTGGCCCTGTCAGTTCTGTACTCGGTGCTGCCTCCAGCCCTGAACCCCCTCATCTACAGCCTGAGGAACCAGGAGCTCAAGGCTGCAGTGTGGAGACTGATGACTGGATGCTTTCAGGAACATTAAACTGCTGGCCAATTTCTACAAATCTCTTGTAATAAAAGTCATTTTGATACTTCTTTT
>TgORU_85g1PS
ATGTCCAACAGCAGCTCCATCAGCCACTTCCTCCTGCTGGCACTGGCAGACACGCGGCAGCTGCAGCTCCTGCACTTCTGCCTCTTCCTGGGATCTCCCTGGCTGCCCTCCTGGGCAACAGCCTCACCATCAGCGCCGTAGCCTGCGGCCACCACCTGCACACACCCATGTTCTTCTTCCTGCTCCACCTGGCCCTCAGCGACCTGGGCTCCATCTGCACCACTGTCCCCAAAGCCCTGCACAATTCCCTCTGGGACACCAGCACCATCTCCTACTCAGGATGTGCTGCACAGCTGCTTCTGTTTGTCTTTTTCATTTCAGCAGAGGTTTCCCTTCTCACTGTCATGTGCTACGACCGCTACGTGTCCATCTGCAAACCCCTGCACTACGGGACCCTCCTGGGCAGCAGAGCTTGTGCCCACATGGCAGCAGCTGCCTGGGCCAGTGCCTTTCTCACTGCTCTGCTAAACACAGCCAATACATTTTCCCTGCCCCTTTGCCATGGCAATGCCGTGGACAAGTTCTTCTGTGAAATCCCCCAGATCCTCAAACTCTCCTGCTCCAAATCCTATCTCAGGGAACTTGGGGTTCTTGTGTTTTCTATATTTTTAGCATTTTGTTGTTTTGTGTTCATAGTTTTCTCCTATGTGCAGATCTTCAGGGCTGTGCTGAGGATCCCCTCTGAGCAGGGACGGCACAAAGCCTTTTCCACCTGCTTCCCTCACCTGGCCGTGGTCTCTCTGTTTATCAGCACTGGTGTATTTACCTACCTAAAGTCCCCCTCGATGTCCTCCCCATCCCTGGATCTGGCCCTGTCAGTTCTGTACTCGGTGGTGCCTCCAGCCCTGAACCCCCTCATCTACAGCCTGAGGAACCAGGAGCTCAAGGCTGCAGTGTGGACACTGATGACTGGATGCTTTCAGGAACATTAAACTGCTGGCCAATTTCTACAAATCTCTTGTAATAAAAGTCATTTTGATACTTCTTTT
>TgORU_131g1PS
ATGTCCAACAGCAGCTCCATCAGCCACTTCCTCCTGCTGGCACTGGCAGACACGCGGCAGCTGCAGCTCCAGCACTTCTGCCTCTTCCTGGGATCTCCCTGGCTGCCCTCCTGGGCAACGGCCTCATCATCAGCGCCGTAGCCTGTGGCCACCACCTGCACACGCCCATGTTCTTCTTCCTGCTCAACCTGGCCCTCAGCGACCTGGGCTCCATCTGCACCACTGTCCCCACAGCCCTGCACAATTCCCTCTGGGACACCAGCACCGTCTCCTACTCAGGATGTGCTGCACAGCTGCTTCTGTTTGTCTTTTTCATTTCAGCAGAGGTTTCCCTTCTCACTGTCATGTGCTACGACCGCTACGTGTCCATCTGCAAACCCCTGCACTACGGGACCCTCCTGGGCAGCAGAGCTTGTGCCCACATGGCAGCAGCTGCCTGGGCCAGTGCCTTTCTCACTGCTCTGCTGCTCACAGCCAATACATTTTCCCTGCCCCTTTGCCATGGCAATGCCGTGGACAAGTTCTTCTGTGAAATCCCCCAGATCCTCAAACTCTCCTGCTCCAAATCCTATCTCAGGGAACTTGGGGTTCTTGTGTTTTCTATATTTTTAGCATTTTGTTGTTTTGTGTTCATAGTTTTCTCCTATGTGCAGATTTTCAGGGCTGTGCTGAAGATCCCCTCTGAGCAGGGACGGCACAAAGCCTTTTCCACCTGCCTCCCTCACCTGGCCGTGGTCTCTCTGTTTATCAGCACTGGTGTATTTACCTACCTAAAGTCCCCCTCAATGTCCTCCCCATCCCTGGATCTGGCCCTGTCAGTTCTGTACTCGGTGGTGCCTCCAGCCCTGAACCCCCTCATCTACAGCCTGAGGAACCAGGAGCTCAAGGCTGCAGTGTGGACACTGATGACTGGATGCTTTCAGGAACATTAAACTGCTGGCCAATTTCTACAAATCTCTTGTAATAAAAGTCATTTTGATACTTCTTT
>TgORU_84g1PS
ATGTCCAACAGCAGCTCCATCAGCCACTTCCTCCTGCTGGCACTGGCAGACACGCGGCAGCTGCAGCTCCTGCACTTCTGCCTCTTCCTGGGCATCTCCCTGGCTGCCCTCCTGGGCAACGGCCTCATCATCAGCGCCGTAGCCTGCGGCCACCACCTGCACACGCCCATGTTCTTCTTCCTGCTCAACCTGGCCCTCAGCGACCTGGGCTCCATCTGCACCACTGTCCCCACAGCCCTGCACAATTCCCTCTGGGACACCAGCACCATCTCCTACTCAGGATGTGCTGCACAGCTGCTTCTGTTTGTCTTTTTCATTTCAGCAGAGGTTTCCCTTCTCACTGTCATGTGCTACGACCGCTACGTGTCCATCTGCAAACCCCTGCACTACGGGACCCTCCTGGGCAGCAGAGCTTGTGCCCACATGGCAGCAGCTGCCTGGGCCAGTGCCTTTCTCAATGCTCTGCTGAACACAGCCAATACATTTTCCCTGCCCCTGTGCCATGGCAATGCCGTGGACAAGTTCTTCTGTGAAATCCCCCAGATCCTCAAACTCTCCTGCTCCAAATCCTATCTCAGGGAACTTGGGGTTCTTGTGTTTTCTATATTTTTAGCATTTTGTTGTTTTGTGTTCATAGTTTTCTCCTATGTGCAGATCCTCAGGGCTGTGCTGAGGATCCCCTCTGAGCAGGGACGGCACAAAGCCTTTTCCACCTGCTTCCCTCACCTGGCCGTGGTCTCTGTTTATCAGCACTGGTGTATTTACCTACCTGAAGTCCCCCTCGATGTCCTCCCCATCCCTGGATCTGGCCCTGTCAGTTCTGTACTCGGTGGTGCCTCCAGCCCTGAACCCCCTCATCTACAGCCTGAGGAACCAGGAGCTCAAGGCTGCAGTGTGGAGACTGATGACTGGATGCTTTCAGGAACATTAAACTGCTGGCCAATTTCTACAAATCTCTTGTAATAAAAGT
>TgORU_128g1PS
ATGTCCAACAGCAGCTCCATCAGCCACTTCCTCCTGCTGGCACTGGCAGACACGTGGCAGCTGCAGCTCCTGCACTTCTGCCTCTTCCTGGGATCTCCCTGGCTGCCCTCCTGGGCAACGGCCTCATCATCAGCGCCGTAGCCTGCGGCCACCACCTGCACACGCCCATGTTCTTCTTCCTGCTCAACCTGGCCCTCAGCGACCTGGGCTCCATCTGCACCACTGTCCCCACAGCCCTGCACAATTCCCTCTGGGACACCAGCACCATCTCCTACCCTGGATGTGCTGCACAGCTCTATTTTTTGTCTTTTTCATCTCTGCAGAGTTTTATCTCCTGACCATCATGTGCTATGACCGCTACGTGTCCATCTGCAAACCCCTGCACTATGGGACACTCCTGGGCAGCAGAGCTTGTGCCCACATGGCAGCAGCTGCCTGGGCCAGTGCCTTTCTCACTGCTCTGCTGCTCACAGCCAATACATTTTCCCTGCCCCTTTGCCATGGCAATGCCGTGGACAAGTTCTTCTGTGAAATCCCCCAGATCCTCAAACTCTCCTGCTCCAAATCCTATCTCAGGGAACTTGGGGTTCTTGTGTTTTCTATATTTTTAGCATTTTGTTGTTTTGTGTTCATAGTTTTCTCCTATGTGCAGATCTTCAGGGCTGTGCTGAGGATCCCTCTGAGCAGGGACGGCACAAAGCCTTTTCCACCTGCCTTCCTTACCTGGCTGTGGTCTCTCTGTTTATCAGCACTGGTGTATTTACCTACCTAAAGTCCCCCTCAATGTCCTCCCCATCCCTGGATCTGGCCCTGTCAGTTCTGTACTCGGTGGTGCCTCCAGCCCTGAACCCCCTCATCTACAGCCTGAGGAACCAGGAGCTCAAGGCTGCAGTGTGGAGACTGATGACTGGATGCTTTCAGGAATATTAAACTGCTGGCCAATATCTGCAAATCTCTTGTAATAAAAGTCATTT
>TgORU_749g1PS
CATGTTCTTCTTTCTTGCTCCACCTGGCCCTCAGCGACCTGGGCTCCATCTGCACCACTGTCCCCACAGACCATGCACAATTCCCTCTGGGACACCAGCACCGTCTCCTACCCTGGATGTGCTGCACAGCTCTATTTTTTTGTCTTTTTCATTTCAGCAGAGTTTTATCTCCTGACCGTCATGTGCTATGACCGCTACGTGTCCATCTGCAAACCCCTGCACTATGGGACCCTCCTGGGCAGCAGAGCTTGTGCCCACATGGCAGCAGCTGCCTGGGCCAGTGCCTTTCTCAATGCTCTGCTGCTCACAGCCAATACATTTTCCCTGCCCCTTTGCCATGGCAATGCCCTGGGACAGTTCTTCTGTGAAATCCCCCAGATCCTCAAACTCTCCTGCTCCAAATCCTATCTCAGGGAACTTGGGGTTCTTGTGTTTTCTATATTTTTAGCATTTTGTTGTTTTGTGTTCATAGTTTTCTCCTATGTGCAGATCTTCAGGGCTGTGCTGAGGATCCCCTCTGAGCAGGGACGGCACAAAGCCTTTTCCACCTGCTTCCCTCACCTGGCCGTGGTCTCTCTGTTTATCAGCACTGGTGTATTTACCTACCTAAAGCCCCCCTCAATGTCCTCCCCATCCCTGGATCTGGCCCTGTCAGTTCTGTACTCGGTGGTGCCTCCAGCCCTGAACCCCCTCATCTACAGCCTGAGGAACCAGGAGCTCAAGGCTGCAGTGTGGAGACTGATGACTGGATGCTTTCAGGAACATTAAACTGCTGGCCAATTTCTACAAATCTCTTGTAATAAAAGT
>TgORU_578g1PS
ATGTCCAACAGCAGCTCCATCAGCCACTTCCTCCTGCTGGCACTGGCAGACACGCGGCAGCTGCAGCTCCTGCACTTCTGCCTCTTCCTGGGATCTCCCTGGCTGCCCTCCTGGGCAACGGCCTCATCATCAGCGCCGTAGCCTGCGGCCACCACCTGCACACGCCCATGTTCTTCTTCCTGCTCAACCTGGCCCTCAGCGACCTGGGCTTCATCTTTACCACTGTCCCCAAAGCCATGCACAATTCCCTCTGGGACACCAGCACCATCTCCTACACAGGATGTGCTGCTCAGCTCTTTTTCTTTGTCTTCTTCATTGGAACAGAGTATTTCCTCCTGACCATCATGTGCTACGACCGCTACGTGTCCATCTGCAAACCCCTGCACTACGCGACCCTCCTGGGCAGCAGAGCTTGTGCCCACATGGCAGCAGCTGCCTGGGCCAGTGCCTTTCTCAATGCTCTGCTGCAAACAGCCAATACATTTTCCCTGCCCCTGTGCCATGGCAATGCCCTGGGCCAGTTCTTCTGTGAAATTCCCCAGATCCTCAAACTCTCCTGCTCCAAATCCTATCTCAGAGAACTTGGGTTTCTTGCGTTTTCTATATTTTTAGCATTTTGTTGTTTTGTGTTCATAGTTTTCTCCTATGTGCAGATCTTCAGGGCTGTGCTGAGGATCCCCTCTGAGCAGGGACAGCACAAAGCCTTTTCCACCTGCCTCCCTCACCTGGCTGTGGTCTCTCTGTTTATCAGCACTGGTGTATTTAACCACCTAAAGCCCCCTTTGATGTCCTCCCCATCCCTGGATCTGGCCCTGTCAGTTCTGTACTCGGTGGTGCCTCCAGCCCTGAACCCCCTCATCTACAGCCTGAGGAACCAGGAGCTCAAGGCTGCAGTGTGGGCACTGATGACTGGATGCTTTCAAGGACAT
>TgORE_17g1PS
TTCTGCTTCTTCCTGGGCATCTCCTGGCTGCCCTCCTGGGCAACGGCCTCACCATCAGCGCCGTAGCCTGCGGCCACCACCTGCACACACCCATGTTCTTCTTCCTGCTCAACCTGGCCCTCAGCGACCTGGGCTCCATCTGCACCATTGTCCCCAAAGCCATGCACAATTCCCTCTGGGACACCAGCACCATCTCCTACACAGGATGTGCTGCTCAGCTCTTTTTCTTTCTGCTCTTCATCTCAGCAGAGTATTTCCTCCTGACCATCATGTGCTACGACCGCTACGTGTCCATCTGCAAACCCCTGCACTACGGGACCCTCCTGGGCAGCAGAGCTTGTGCCCACATGGCAGCAGCTGCCTGGGCCAGTGCCTTTCTCAATGCTCTGCTGCACACAACCAATACATTTTCCCTGCCCCTGTGCCATGGCAATGCCCTGGGACAGTTCTTCTGTGATATCCCCCAGATCCTCAAACTCTCCTGCTCTAAATCCTATCTCAGAGAATTTGGGTTTCTTGTGTTTTCTATACTTTTTGCATTTTGTTGCTTTGTGTTCATTGTTTTCTCCTATGTGCAGATCTTCAGGGCTGTGCTGAGGATCCCCTCTGAGCAGGGACGGCACAAAGCCTTTTCCACCTGCTTCCCTCACCTGGCTGTGGTCTCTCTGTTTATCAGCACTGGTGTATTTACCTACCTAAAGCCCCCCTCGATGTCCTCCCCATCCCTGGATCTGGCCCTGTCAGTTTTGTACTCGGTGGTGCCTCCAGCCCTGAACCCCCTCATCTACAGCCTGAGGAACCAGGAGCTCAAGGCTGCAGTGTGGAGACTGGTGACTGGATGCTTTCAGAAACAT
>TgORU_15g1PS
ATGTCCAACAGCAGCTCCATCAGCCACTTCCTCCTGCTGGCACTGGCAGACACGCGGCAGCTGCAGCTCCTGCACTTCTGCCTCTTCCTGGGATCTCCCTGGCTGCCCTCCTGGGCAACGGCCTCATCATCAGCGCCGTAGCCTGCGGCCACCACCTGCACACGCCCATGTTCTTCTTCCTGCTCCACCTGGCCCTCAGCGACCTGGGCTCCATCTGCACCACTGTCCCCAAAGCCATGCACAATTCCCTCTGGGACACCAGGAACATCTCCTACACAGGTGCTGCTCAGCTCTTTTTCTTTCTGCTCTTCATCTCAGCAGAGTATTTCCTCCTGACCATCATGTGCTACGACCGCTACGTGTCCATCTGCAAACCCCTGCACTACGAGACCCTCCTGGGCAGCAGAGCTTGTGCCCACATGGCAGCAGCTGCCTGGGCCAGTGCCTTTCTCAATGCTCTGCTGCACACAGCCAATACATTTTCCCTGCCCCTGTGCCATGGCAATAGCCTGGGTCAGTTCTTCTGTGAAATCGCCCAGATCCTCAAGCTCTCCTGCTCCAAATCCTACCTCAGGGAACTTGGGCTGATTGCTGTTAGTGCTTGTTTGGTATTTGGATGTTTTGTGTTCATTGTGTTCTCCTATGTGCAGATCTTCAGGGCTGTGCTGAGGATCCCCTCTGAGCAGGGACGGCACAAAGCCTTTTCCACCTGCCTCCCTCACCTGGCTGTGGTCTCACTGTTCCTCAGCACTGTTGCATTTACCTACCTGAAGCCCCCCTCGATGTCCTCCCCATCCCTGGATCTGGCCCTGTCAGTTCTGTACTTGGTGGTGCCTCCAGCCCTGAACCCCCTCATCTACAGCCTGAGGAACCAGGAGCTCAAGGCTGCAGTGTGGACACTGATGACTGGATGCTTTCAGGAGCAT
>TgORU_172g1PS
ATGTCCAACAGCAGCTCCATCAGCCACTTCCTCCTGCTGGCACTGGCAGACACGCAGCAGCTGCAGCTCCTGCACTTCTGCCTCTTCCTGGGCATCTCCCTGGCTGCCCTCCTGGGCAACGGCCTCATCATCAGCGCCGTAGCCTGCGGCCACCACCTGCACACGCCCATGTTCTTCTTCCTGCTCAACCTGGCCCTCAGCGACCTGGGCTCCATCTGCACCACTGTCCCCAAAGCCATGCACAATTCCCTCTGGGACACCAGCACCATCTCCTACACAGGATGTGCTGCACAGGTTTTTTTCCTTCTGTTCTTCATCTCAGCAGAATTTTCTCTCCTGACCATCATGTGCTACGACCGCTACGTGTCCATCTGCAAACCCCTGCACTACGGGACCCTCCTGGGCAGCAGAGCTTGTGCCCACATGGCAGCAGCTGCCTGGGCCAGTGGCTTTCTCAATGCTCTGCTGCACACAGCCAATACATTTTCCCTGCCCCTGTGCCATGGCAATGCCCTGGGCTAGTTCTTCTGTGAAATCCCACAGATCCTCAAGCTCTCCTGCTCACACTCCAAACTCAGGGAAGTTTGGCTTATTGTCCTATGTGCTCTTCTATATTTTGGCTGTTTTGTGTTCATTGTTTTCTCCTATGTGCAGATCTTCAGGGCTGTGCTGAGGATCCCCTCTGAGCAGGGACGGCACAAAGCCTTTTCCACCTGCCTCCCTCACCTGGCCGTGGTCTCTCTGTTTTTCAGCACTGGCACATTTGCCTACATGAAGCCCCCCTCCATGTCCTCCCCATCCCTGGATCTGGCCCTGTCAGTTCTGTACTCGGTGGTGCCTCCAGCCCTGAACCCCCTCATCTACAGCCTGAGGAACCAGGAGCTCAAGGCTGCAGTGTGGAGACTGATGACTGGATGCTTTCAGGAACATTAAACTGCTGGCCAATTTCTAGAAAAGACTTGTAATAAAAGTCATCTTGATACTTCTTTTTGGTTTTATTTAGAGGTTCTTTTTCTTTGT
>TgORU_447g1PS
ATGTCCAACAGCAGCTCCATCAGCCACTTCCTCCTGCTGGCACTGGCAGACACGCGGCAGCTGCAGCTCCTGCACTTCTGCCTCTTCCTGGGCATCTCCCTGGCTGCCCTTCTGGGCAACGGCCTCATCATCAGCGCCGTAGCCTGCGGCCACCACCTGCACACGCCCATGTTCTTCTTCCTGCTCAACCTGGCCCTCAGCGACCTGGGCTCCATCTGCACCACTGTCCCCAAAGCCATGCACAATTCCCTCTGGGACACCAGGGACATCTCTTACACAGGTGCTGCTCAGCTCTTTTTCTTTGTCATCTTCATCTCAGCAGAGTTTTCCCTCCTGACCATCATGTGCTACGACCGCTACGTGTCCATCTGCAAACCCCTGCACTACGGGACCCTCCTGGGCAGCAGAGCTTGTGCCCACATGGCAGCAGCTGCCTGGGCCAGTGCCTTTCTCAATGCTCTGCTGCAAACAGCCAATACATTTTCCCTGCCCCTTACCATGGCAATGCCCTGG
>TgORU_571g1PS
ATGTCCAACAGCAGCTCCATCAGCCACTTCCTCCTGCTGGCACTGGCAGACACGCGGCAGCTGCAGCTCCTGCACTTCTGCCTCTTCCTGGGCATCTCCCTGGCTGCCCTCCTGGGCAACGGCCTCATCATCAGCGCCGTAGCCTGCGGCCACCACCTGCACACGCCCATGTTCTTCTTCCTGCTCAACCTGGCCCTCAGCGACCTGGGCTCCATCTGCACCACTGTCCCCAAAGCCATGCACAATTCCCTCTGGGACACCAGCACCATCTCCTACACAGGATGTGCTGCACAGCTCTTTTTCTTTGTCATCTTCATCTCAGCAGAGCTCTATCTCCTGACCATCATGTGCTACGACCGCTACGTGTCCATCTGCAAACCCCTGCACTACGGGACCCTCCTGGGCAGCAGAGCTTGTGCCCACATGGCAGCAGCTGCCTGGGCCAGTGCCTTTCTCAATGCTCTCATGCACACAGCCAATACATTTTCCCTGCCCCTGTGCCATGGCAATGCCCTGGGCCAGTTCTTCTGTGAAATCCCACAGATCCTCAAGCTCTCTTGCTCCAAATCCTATCACAGGGAACTTGGGCTCATTGCAGTTACTGCCTGTTTAGGACTTGGCTGTTTTGTATTCATTGTTTTCTCCTATGTGCAGATCTTAGGGCTGTGCTGAGGTCCCCCTCTGAGCAGGGACGGCACAAAAGCATTTTCCACCCTGCCCCCCTACACCTG
>TgOR2_17g1PS
ATGTCCAACAGCAGCTCCATCAGCCACTTCCTCCTGCTGGCACTGGCAGACACGTGGCAGCTGCAGCTCCTGCACTTCTGCCTCTTCCTGGGCATCTCCCTGGCTGCCCTCCTGGGCAACGGCCTCATCATCAGCGCCGTAGCCTGCGGCCACCACCTGCACACGCCCATGTTCTTCTTCCTGCTCCACCTGGCCCTCAGCGACCTGGGCTCCATCTGCACCACTGTCCCCAAAGCCATGCACAGTTTGCTCTGGGACACCAGCACCATCTCCTACGCAGGATGTGCGACCCAAAATCTTTTTTTTGTTTTTTGCGCTACTACAGAGTTTTGCCTCCTGACCATCATGTGCTACGACCGCTACGTGTCCATCTGCAAACCCCTGCACTACGGGACCCTCCTGGGCAGCAGAGCTTGTGCCCACATGGCAGCAGCTGCCTGGGCCAGTGCCTTTCTCAATGCTCTCATGCACACAGCCAGTACATTTTCCCTGCCCCTGTGCCATGGCAATGCCCGGGGCCAGTTCTTCTGTGAAATCCCACAGATCCTCAAACTCTCCTGCTCCAAATCCTACCTCAGGGAACATTGGGTTCTTGTGGTTACTGGTAGTTTATCATTGTGTTGCTTTGTGTTCATGGTTTTCTCCTATGTGCAGATCTTCAGGGCTGTGCTGAGGATCCCCTCTGAGCAGGGACGGCACAAAGCCTTTTCCACCTGCCTCCCTCACCTGGCCGTGGTCTCTCTGTTCATCAGCACTGCAGTGTTTACCTACCTGAAGCCCCCCTCGATGTCCTCCCCATCCCTGGATCTGGCCCTATCAGTTCTGTACTAGGTGGTGCCTCCAGCCCTGAACCCCCTCATCTACAGCCTGAGGAACCAGGAGCTCAAGGCTGAAGTGAGAAGAATGATGCCTGGATGCTTTCAGAA
>TgORU_564g1PS
ATGTCAAACAGCAGCTCCATCAGCCACTTCCTCCTGCTGGCACTGGCAGACACGCGGCAGCTGCAGCTCCTGCACTTCTGCCTCTTCCTGGGATCTCCCTGGCTGCCCTCCTGGGCAACGGCCTCATCATCAGCGCCGTAGCCTGTGGCCACCACCTGCACACGCCCATGTTCTTCTTCCTGCTCAACCTGGCCCTCAGCGACCTGGGCTCCATCTGCACCACTGTCCCCAAAGCCATGCACAGTTTGCTCTGGGACACCAGGAACATCTCCTACGCAGGATATGCGACCCAAAATCTTTTTTTTGTTTTTTGCGCTACTACAGAGTTTTCCCTCCTGACCATCATGTGCTACGACCGCTACGTGTCCATCTGCAAACCCCTGCACTACGGGACCCTCCTGGGCAGCAGAGCTTGTGCCCACATGGCAGCAGCTGCCTGGGCCAGTGGCTTTCTCAATGCTCTCATGCTCACGGCCAATACATTTTCCCTGCCCCTGTGCCATGGTAATGCCCTGGGCCAGTTCTTCTGTGAAATCCCACAGATCCTCAAACTCTCCTGCTCCAAATCCTACCTCAGGGAACATTGGGTTCTTGTGGTTACTGGTAGTTTATCATTGTGTTGCTTTGTGTTCATTGTTTTCTCCTATGTGCAGATCTTCAGGGCTGTGCTGAGGATCCCCTCTGAGCAGGGACGGCACAAAGCCTTTTCCACCTGCCTCCCTCACCTGGCTGTGGTCTCTCTGTTCATCAGCACTGCAGTGTTTACCTACCTGAAGCCCCCCTCGATGTCCTCCCCATCCCTGGATCTGGCCCTGTCAGTTCTGTACTCGGTGGTGCCTCCAGCCCTGAACCCCGTCATCTACAGCCTGAGGAACCAGGAGCTCAAGGCTGAAGTGAGAAGAATGATGCCTGGATGCTTTCAGAAACATTAAACTGCTGTCCAATTTCTGCAAATCATTTGTAATAAAAGTCATCTTTGGTA
>TgOR10r_1g1PS
ATGTCCAACAGCAGCTCCATCAGCCACTTCCTCCTGCTGGCGCTGGCAGACACGCGGCAGCTGCAGCTCCTGCACTTCTGCCTCTTCCTGGGCATCTCCCTGGCTGCCCTCCTGGGCAACGGCCTCATCATCAGCGCCGTAGCCTGCGGCCACCACCTGCACACGCCCATGTTCTTCTTCCTGCTCAACCTGGCCCTCAGCGACCTGGGCTCCATCTGCACCACTGTCCCCAAAGCCATGCACAGTTTGCTCTGGGACACCAGCACCATCTCCTATGCAGGATGTGCGACCCAAAATCTTTTTTTTGTTCTTTGCGCTACTACAGAGTTTTCCCTCCTGACCATCATGTGCTACGACCGCTACGTGTCCATCTGCAAACCCTCCTGGGCAGCAGAGCTTGTGCCCACATGGCAGCAGCTGCCTGGGCCAGTGCCTTTCTCAATGCTCTGCTGCACACAGCCAATACATTTTCCCTGCCCCTGTGCCATGGCAATGCCCTGGGCCAGTTCTTCTGTGAAATCCCACAGATCCTCAAACTCTCCTGCTCCAAATCCTACCTCAGGGAACATTGGGTTCTTGTGGTTACTGGTAGTTTATCATTGTGTTGCTTTGTGTTCATTGTTTTCTCCTATGTGCAGATCTTCAGGGCTGTGCTGAGGATCCCCTCTGAGCAGGGACAGCACAAAGCCTTTTCCACCTGCCTCCCTCACCTGGCCGTGGTCTCTCTGTTCATCAGCACTGCAGTGTTTGCCTACCTGAAGCCCCCCTCGATGTCCTCCCCATCCCTGGATCTGGCCCTGTCAGTTCTGTACTCGGTGGTGCCTCCAGCTCTGAACCCCCTCATCTACAGCCTGAGGAACCAGGAGCTCAAGGCTGAAGTGAGAAGAATGAT
>TgORE_7g1PS
ATGTCCAACAGCAGCTCCATCAGCCACTTCCTCCTGCTGGCACTGGCAGACACGCGGCAGCTGCAGCTCCTGCACTTCTGCCTCTTCCTGGGCATCTCCCTGGCTGCCCTCCTGGGCAACGGCCTCATCATCAGCGCCGTAGCCTGCAGCCACCACCTGCACACGCCCATGTTCTTCTTCCTGCTCCACCTGGCCCTCAGCGACCTGGGCTCCATCTGCACCACTGTCCCCAAAGCCCTGCACAGTTTGCTCTGGGACACAGG
>TgORU_582g1PS
ATGTCCAACAGCAGCTCCATCAGCCACTTCCTCCTGCTGGCACTGGCAGACACGCGGCAGCTGCAGCTCCTGCACTTCTGCCTCTTCCTGGGCATCTCCCTGGCTGCCCTCCTGGGCAACAGCCTCATCATCAGCGCCGTAGCCTGCGGCCACCACCTGCACACGCCCATGTTCTTCTTCCTGCTCAACCTGGCCCTCAGCGACCTGGGCTCCATCTGCACCACTGTCCCCAAAGCCATGCACAGTTTGCTCTGGGACACCAGCACCATCTCCTACGCAGGATGTGCGACCCAAAATCTTTTTTTGTTTTTTGCGCTACTACAGAGTTTGCCTCCTGACCATCATGTGCTACGACTGCT
>TgORU_753g1PS
ATGTCCAACAGCAGCTCCATCAGCCACTTCCTCCTGCTGGCACTGGCAGACACGCGGCAGCTGCAGCTCCTGCACTTCTGCCTCTTCCTGGGCATCTCCCTGGCTGCCCTCCTGGGCAACGGCCTCATCGTCAGCGCCGTAGCCTGCGGCCACCACCTGCACACACCCATGTTCTTCTTCCTGCTCAACCTGGCCCTCAGCGACCTGGGCTCCATCTGCACCACTGTCCCCAAAGCCATGCACAGTTTGCTCTGGGACACCAGCACCATCTCCTACGCAGGATGTGCAACCCAAAATCTTTTTTTTTGTTTTTTGCGCTACTACAGAGTTTTGCCTCCTGACCATCATGTGCTACGACCGCTACGTGTCCATCTGCAAACCCCTGCACTATGGGACCCTCCTGGGCAGCAGAGCTTGTGCCCACATGGCAGCAGCTGCCTGGGCCAGTGCCTTTCTCAATGCTCTCATGCTCACGGCCAATACATTTTCCCTGCCCCTGTGCCATGGGACAGTTCTTCTGTGAAATCCCACAGATCCTCAAACTCTCCTGCTCCAAATCCTACCTCAGGGAACATTGGGTTCTTGTGGTTACTGGTAGTTTATCATTGTGTTGCTTTGTGTTCATTGTTTTCTCCTATGTGCAGATCTTCAGGGCTGTGCTGAGGATCCCCTCTGAGCAGGGACGGCACAAAGCCTTTTCCACCTGCCTCCCTCACCTGTCCGTGGTCTCTCTGTTCATCAGCACTGCAGTGTTTACCTACCTGAAGCCCCCCTCAATGTCCTCCCCATTCCCTGGATCTGGCCCTGTCAGTTCTGTACTCGGTGGTGCCTCCAGCCCTGAACCCCCTCATCTACAGCCTGAGGAACCAGGAGCTCAAGGCTGAAGTGAGAAGAATGATGCCTGGATGCTTTCAGAAACATTAAACTGCTGTCCAATTTCTGCAAATCATTTGTAATAAAAGTCATCTTTGGTAC
>TgORU_55g1PS
ATGTCCAACAGCAGCTCCATCAGCCACTTCCTCCTGCTGGCACTGGCAGACACGCGGCAGCTGCAGCTCCTGCACTTCTGCCTCTTCCTGGGCATCTCCCTGGCTGCCCTCCTGGGCAACGGCCTCATCATCAGCGCCGTAGCCTGCGGCCACCACCTGCACACGCCCATGTTCTTCTTCCTGCTCCACCTGGCCCTCAGCGACCTGGGCTCCATCTGCACCACTGTCCCCAAAGCCATGCACAGTTTGCTCTGGGACACCAGGGACATCTCCTACACTGGATGTGCTGCTCAGGTTTTTTTCCTTCTGTTCTTCATTGGAGCAGAGTATTTCCTCCTGACCATCATGTGCTACGACCGCTACGTGTCCATCTGCAAACCCCTGCACTACGGGACCCTCCTGGGCAGCAGAGCTTGTGCCCACATGGCAGCAGCTGCCTGGGCCAGTGCCTTTCTCAATGCTCTGCTCCTCACAGCCAGTACATTTTCCCTGCCCCTGTGCCACGGCAATGCCCTGGGCCAGTTCTTCTGTGAAATCCCACAGATCCTGAAACTCTCCTGCTCCAAATCCTACCTCAGAGAACTTGGGCTCATTACTCTTTCTATGTCTTTCGGATTTGGTTGTTTTGTATTCATTGTTTTCTCCTATGTGCAGATTTTCAGGGCTGTGCTGAAGATCCCCTCTGAGCAGGGACGGCACAAAGCCTTTTCCACCTGCCTCCCTCACCTGGCCGTGGTCTCTCTGTTCCTCAGCACAGCAGTGTATGCCCATCTGAAGCCCCCCTCGATGTCCTCCCCATCCCTGGATCTGGCCCTGTCAGTTCTGTACTCAGTGGTGCCTCCAGCCCTTGAACCCCCTCATCTACAGCCTCAGGAACCAGGAGCTCAAGGCTGCAGTGTGTAGTATGATGACTGGAATGTTCAGGAACATTAAACTGCTGGCCAATTTCTGCCATCACTTAAAATAAAAGTTATCTTTGATCCTTCTTTTTGT
>TgORU_91g1PS
ATGTCCAACAGCAGCTCCATCAGCCACTTCCTCCTGCTGGCACTGGCAGACACGCGGCAGCTGCAGCTCCTGCACTTCTGCCTCTTCCTGGGCATCTCCCTGGCTGCCCTCCTGGGCAACAGCCTCACCATCAGCGCCGTAGCCTGCGGCCACCACCTGCACACGCCCATGTTCTTCTTCCTGCTCAACCTGGCCCTCAGCGACCTGGGCTCCATCTGCACCACTGTCCCCAAAGCCCTGCACAGTTTGCTCTGGGACACCAGCACCATCTCCTACTCAGGATGTGCTGCTCAGGTTTTTTTCCTTCTGTTCTTCCTTGGAGCAGAGTATTTCCTGCTGACCATCATGTGCTATGACCGCTACGTGTCCATCTGCAAACCCCTGCACTACGGGACCCTCCTGGGCAGCAGAGCTTGTGCCCACATGGCAGCAGCTGCCTGGGCCAGTGCCTTTCTCAATGCTCTGCTGCTCACAGCCAATACATTTTCCCTGCCCCTGTGCCATGGCAATAGCCTGGGCCAGTTCTTCTGTGAAATCCCCCAGATCCTCAAGATCTCCTGCTCCAAATCCCACCTCAGGGAACTTGGACTCATTGCTGTTAGTGTGTGTTTGGCATTTGGTTGTTTTGTGTTCACTGTTTTCTCCTATGTACAGATCTTCAGGGCTGTGCTGAGGATCCCCTCTGAGCAGGGACGGCACAAAGCCTTTTCCACCTGCATCCCTCACCTGGCCGTGGTCTCTGTTTATCAGCACTGGTGTATTTACCTACCTAAAGCCCCCCTCAATGTCCTCCCCATCCCTGGATCTGGCCCTGTCAGTTCTGTACTCGGTGGTGCCTCCAGCCCTGAACCCCCTCATCTACAGCCTGAGGAACCAGGAGCTCAAGGCTGCAGTGTGGACACTGATGACTGGATGCTTTCAGGAATATTAAACTGCTGGCCAATTTCTGCAAATCACTTGTAATAAAAGTCATCT
>TgORU_270g1PS
ATGCCCAACAGCAGCTCCATCAGCCACTTCCTCCTGCTGGCACTGGCAGACACGCGGCAGCTGCAGCTCCTGCACTTCTGCCTCTTCCTGGGCATCTCCCTGGCTGCCCTCCTGGGCAACGGCCTCATCATCAGCGCCGTAGCCTGCGGCCACCACCTGCACACGCCCATGTTCTTCTTCCTGCTCAACCTGGCCCTCAGTGACCTGGGCTCCATCTGCACCATTGTCCCCAAAGCCATGCACAATTCCCTCTGGGGCACCAGGAACATCTCCTACACAGGATGTGCTGCACAGCTCTTTTTCTTTCTCTTCTTCATTGGAGCAGAGTATTTCCTCCTAACTATCATGTGCTACGACCGCTACGTGTCCATCTGCAAACCCCTGCACTATGGGACCCTCCTGGGCAGCAGAGCTGTGCCCACATGGCAGCAGCTGCCTGGGCCAGTGCCTTTCTCTATTCATTGCTGCACACAGCCAATACATTTTCCCTGCCCCTGTGCCATGGCAATGCCCTGGGCCAGTTCTTCTGTGAAATCCCACAGATCCTCAAACTCTCCTGCTCCAAATCCTATCTCAGGGAACTTGGGCTTCTTGCTATTAGTGCCTGTTTGGTATCTGGTTGTTTTGTGTTCATTGTTTTCTCCTATGTGCAGATCTTCAGGGCAGTGCTGAGGATCCCCTCTGAGCAGGGACGGCACAAAGCCTTTTCCACCTGCCTCCCTCACCTGGCCGTGGTCTCACTGTTTATCAGCACTGGTGTATTTACCTACCTAAAGCCCCCCTCGATGTCCTCCCCATCTCTGGATCTGGCCCTGTCAGTTCTGTACTCGGTGGTGCCTCCAGCCCTGAACCCCCTCATCTACAGCCTGAGGAACCAGGAGCTCAAGGCTGCAGTGTGGACACTGATGACTGGATGCTTTCAGGAGCA
>TgORU_703g1PS
ATGTCCAACAGCAGCTCCATCAGCCACTTCCTCCTGCTGGCACTGGCAGACACGCGGCAGCTGCAGCTCCTGCACTTCTGCCTCTTCCTGGGCATCTCCCTGGCTGCCCTCCTGGGCAACGGCCTCATCATCAGCGCCGTAGCCTGCGGCCACCACCTGCACACGCCCATGTTCTTCTTCCTGCTCAACCTGGCCCTCAGCGACCTGGGCTCCATCTGCACCACTGTCCCCAAAGCCATGCACAATTCCCTCTGGGACACCAGCACCATCTCCTACACAGGATGTGCTGCTCAGCTCTTTTTCTTTCTCTTCTTCATCTCAGCAGAGTTTTGCCTCCTGACCATCATGTGCTATGACCGCTACGTGTCCATCTGCAAACCCCTGCACTACGGGACCCTCCTGGGCAGCAGAGCTTGTGCCCACATGGCAGCAGCTGCCTGGGCCAGTGCCTTTCTCTATTCACTGCTGCACACAGCCAATACATTTTCTCTGCCCCTGTGCCAGGACAATGCCCTGGGCCAGTTCTTCTGTGAAATCCCCCAGATCCTCAAGATCTCCTGCTCCAATTCCTATCTCAGGGAACTGGGGCTTCTTGCTATTAGTGCCTGTTTGGTATCTGGTTGTTTTGTGTTCATTGTTTTCTCCTATGTGCAGATCTTCAGGGCTGTGCTGAGGATCCCCTCTGAGCAGGGACGGCACAAAGCCTTTTCCACCTGCCTCCCTCACCTGGCTGTGCTCTCCTTGTTCCTCAGCACTATTATGTTTGCTCATCTGAAACCCCCCTCTATCTCCTCCCCATCCCTGGATCTGGCCCTGTCAGTTCTGTACTCGGTGGTGCCTCCAGCCCTTACCCCCTCATCTACAGCCTGAGGAACCAAGAGCTCAAGGCTGCAGTGTGGACACTGATGACTGGATGCTTTCAGGAACATTGAACTGCTGGCCAATTTCTGCAAATCACTTGTAATAAAAGT
>TgORU_148g1PS
ATGTCCAACAGCAGCTCCATCAGCCACTTCCTCCTGCTGGCACTGGCAGACACGCGGCAGCTGCAGCTCCTGCACTTCTGCCTCTTCCTGGGCATCTCCCTGGCTGCCCTCCTGGGCAACGGCCTCATCATCAGCGCCGTAGCCTGCGGCCACCACCTGCACACGCCCATGTTCTTCTTCCTGCTCAACCTGGCCCTCAGCGACCTGGGCTCCATCTGCACCACTGTCCCCAAAGCCATGCACAGTTTGCTCTGGGACACCAGCACCATCTCCTACACAGGATGTGCTGCACAGCTCTTTTTCCTTCTGTTCTTCATCTCAGCAGAGTTTTGCCTCCTGACTGTCATGTGCTACGACCGCTACGTGTCCATCTGCAAACCCCTGCACTACGGGACCCTCCTGGGCAGCAGAGCTTGTGCCCACATGGCAGCAGCTGCCTGGGCCAGTGCCTTTTTCAATGCTCTGATGCACACGGCCAATACATTTTCCCTGCCCCTGTGCCATGGCAATGCCGTGGGACAATTCTGTGAAATCCCCCAGATCCTCAAGATCTCCTGCTCCAATTCCTATCTCAGGGAACTTGGGCTCATTGCTGTTAGTGCCTGTTTGGTATTTGGTTGTTTTGTGTTCATTGTTTTCTCCTATGTGCAGATCTTCAGGCTGTGCTGAGGATCCCCTCTGAGCAGGGACGGCACAAAGCCTTTTCCACCTGCCTCCCTCACCTGGCTGTGGTCTCCTTGTTCCTCAGCACTATTATGTTTGCTCATCTGAAGCCCCCCTCTATCTCCTCCCCATCCCTGGATCTGGCCCTGTCAGTTCTGTACTCTGTGGTGCCTCCAGCCCTGAACCCCCTCATCTACAGCCTGAAGAACCAGGAGCTCAAGGCTGCAGTGTGGACACTGATGACTGGATGCTTTCAGGAACATTAAATTGCTGGCCAATTTCTGCAAGTCACTTGCAATTAAAGTAATCTTTGATACTTCTTGTTGGTT
>TgOR2_6g1PS
ATGTCCAACAGCAGCTCCATCAGCCACTTCCTCCTGCTGGCACTGGCAGACACGCGGCAGCTGCAGCTCCTGCACTTCTGCCTCTTCCTGGGCATCTCCCTGGCTGCCCTCCTGGGCAACGGCCTCATCATCAGCGCCGTAGCCTGCGGCCACCACCTGCACACGCCCATGTTCTTCTTCCTGCTCAACCTGGCCCTCAGCGACCTGGGCTCCATCTGCACCACTGTCCCCAAAGCCATGCACAATTCCCTCTGGGACACCAGGGACATCTCCTACACAGGATGTGCTGCACAGCTCTTTTTCTTTCTCTTCTTCATCTCAGCAGAGTTTTCCCTCCTGACTATCATGAGCTATGACCGCTACGTGTCCATCTGCAAACCCCTGCACTACGGGACCCTCCTGGGCAGCAGAGCTTGTGCCCACATGGCAGCAGCTGCCTGGGCCAGTGGCTTTCTCTATTCACTGCTGCACACAGACAATACATTTTCCCTGCCCCTGTGCCATGGCAATGCCCTGGGACAGTTCTTCTGTGAAATCCCACAGATCCTGAAACTCTCCTGCTCCAAATCCTATCTCAGGGAACTTGGACTCATTGCAGTTAGTGTCTGTTTCGGACTTGGCTGTTTTCTGTTCATTGTTTTCTCCTATGTGCAGATCTTCAGGGCTGTGCTGAGGATCCCCTCTGAGCAGGGACGGCACAAAGCCTTTTCCACCTGCCTCCCTCACCTGGCCGTGGTCTCCTTGTACCTCAGCACTATTATGTTTGCTTACCTGAAGCCTCCCTCGATGTCCTTTCATTCCCTGGATCTGGCCCTGTCAGTTCTGTACTCGGTGGTGCCTCCAGCCCTGAACCCCCTCATCTACAGCCTGAGGAACCAGGAGCTCAAGGCTGCAGTGTGGAGACTGATGACTGGGATGCTTTCAGAAACATTAAACTGT
>TgOR27_1g1PS
ATGTCCAACAGCAGCTCCATCAGCCACTTCCTCCTGCTGGCACTGGCAGACACGCGGCAGCTGCAGCTCGTGCACTTCTGCCTCTTCCTGGGCATCTCCCTGGCTGCCCTCCTGGGCAACGGCCTCATCATCAGCGCCGTAGCCTGCGGCCACCACCTGCACACGCCCATGTTCTTCTTCCTGCTCAACCTGGCCCTCAGCGACCTGGGCTCCATCTGCACCACTGTCCCCAAAGCCCTGCACAATTCCCTCTGGGACACCAGGAAAATCTCCTACACAGGATGTGCGGCACAGCTTTTTTTTTTTGTCTTTTTCATCTCGGCAGAGTATTTCCTCCTGACCATCATGTGCTACGACCGCTACGTGTCCATCTGCAAACCCCTGCACTACGGGACCCTCCTGGGCAGCAGAGCTTGTGCCCACATGGCAGCAGCTGCCTGGGCCAGTGCCTTTCTCTATTCACTACTGCACACAGCCAATACATTTTCCCTGCCCCTGTGCCATGGCAATGCCCTGGGCCAGTTCTTCTGTGAAATCCCACAGATCCTGAAACTCTCCTGCTCCAAATCCTATCTCAGGGAACTTGGGCTCACTGCTGTTAGTGTGTGTTTCGCATTTGGTTGTTTTGTGTTCATTGTTTTCTCCTATGTGCAGATCTTCAGGGCTGTGCTGAGGATTCCCTCTGAGCAGGGACGGCACAAAGCCTTTTCCACCTGCCTTCCTCACCTGGCCGTGGTCTCCTTGTACCTCAGCACTATTATGTTTGCTCATCTGAAGCCTCCCTCGATGTCCTCCCCATCCCTGGATCTGGCCCTGTCAGTTCTGTACTCGGTGGTGCCTCCAGCCCTGAACCCCCTCATCTACAGCCTGAGGAACCAGGAGCTCAAGGTTGCAGTGTGGATACTGATGACTGGATGCTTTCAGAAACA
>TgORU_408g1PS
ATGTCCAACAGCAGCTCCATCAGCCACTTCCTCCTGCTGGCACTGGCAGACACGCGGCAGCTGCAGCTCCTGCACTTCTGCCTCTTCCTGGGCATCTCCCTGGCTGCCCTCCTGGGCAATGGCCTCATCATCAGCGCCGTAGCCTGCGGCCACCACCTGCACACGCCCATGTTCTTCTTCCTGCTCAACCTGGCCCTCAGTGACCTGGGCTCCATCTGCACCATTGTCCCCAAAGCCATGCACAATTCCCTCTGGGACACCAGGAACATCTCCTACACAGGATGTGCTGCACAGCTCTTTTTCTTTATGTTCTTCATGTCAGCAGAGCTTTCCATCCTGACCATCATGTGCTACGACCGCTACGTGTCCATCTGCAAACCCCTGCACTACGGGACCCTCCTGGGCAGCAGAGCTTGTGCCCACATGGCAGCAGCTGCCTGGGCCAGTGCCTTACTCTATTCACTGCTGCACACAGCCAATACATTTTCCCTGCCCCTGTGCCACGGCAATGCCCTGGGACAGTTCTTCTGTGAAATCCCACAGATCCTGAAACTCTCCTGCTCCAAATCCTTTCTCAGGGAACTTGGACTCATTGCAGTTAGTGTGTGTTTCGGACTTGGTTGTTTCGTGTTCATTGTTTTCTCCTATGTGCAGATCTTCAGGGCTGTGCTGAGGATCCCCTCTGAGCAGGGACGGCACAAAGCCTTTTCCACCTGCCTCCCTCACCTGGCCGTGGTCTCCTTGTACCTCAGCACTATTATGTTTGCTTACCTGAAGCCTCCCTCGATGTCCTCCCCATCCCTGGATCTGGCCCTGTCAGTTCTGTACTCGGTGGTGCCTCCAGCCCTTAACCCCCTGATCTACAGCCTGAGGAATCAGGAGCTCAGGCTGCAGTGTGGAGACTGATGATTGGATGGTTTCAGAAAACATTAACTGCAGCCAATTTCTGCAAATCACTTGTATAAAGTATCTTTGATACTT
>TgORU_161g1PS
GGCAACGGCCTTCCATCATCAGCGCCGTAGCCTGCGGCCACCACCTGCACACGCCCATGTTCTTCTTCTTGCTCAACCTGGCCCTCAGCGACCTGGGCTCCATCTGCACCACTGTCCCCAAAGCCATGCACAATTCCCTCTGGGACACCAGGAACATCTCCTACACAGCATGTGCTGCACAGCTCTTTTTCTTTGCCATCTTCATCTCAGCAGAGTTTTGCCTCCTGACTATCATGTGCTACGACCGCTACGTGTCCATCTGCAAACCCCTGCACTACGGGACCCTCCTGGGCAGCAGAGCTTGTGCCCACATGGCAGCAGCTGCCTGGGCCAGTGCCTTTCTCAATGCTCTGCTGCACACAGCCAATACATTTTCCCTGCCCCTGTGCCATGGCAATGCCCTGGGCCAGTTCTTCTGTGAAATCCCCCAGATCATCAAGCTGTCCTGCTCCAAATCCTATCTCAGGGAACTGGGGCTCAGTGCTCTTAGTGTGTGTTTAGGATTCGGATGTTTTGTGTTCATAGTTTTCTCCTATGTGCAGATCTTCAGGGCTGTGCTGAGGATCCCCTCTGAGCAGGGACGGCACAAAGCCTTTTCCACCTGCCTCCCTCACCTGGCCGTGGTCTCTCTGTTCCTCAGCGCTATTATGTTTGCTCATCTGAAGCCTCCCTCGATGTCCTCCCCATCCCTGGATCTGGCCCTGTCACTTCTGTACTCGGTGGTGCCTCCAGCCCTGAACCCCCTCATCTACAGCCTGAGGAACCAGGAGCTCAAGGCTGCAGTGTGGAGACTGATGACTGGATGGTTTAGTAAACATTAAAGTGCTGGCCAATTTCTGCAGATCACTTGTAATAAA
>TgORU_420g1PS
ATGTCCAACAGCAGCTCCATCAGCCACTTCCTCCTGCTGGCACTGGCAGACACGCGGCAGCTGCAGCTCCTGCACTTCTGCCTCTTCCTGGGCATCTCCCTGGCTGCCCTCCTGGGCAACGGCCTCATCATCAGCGCCGTAGCCTGCGGCCACCACCTGCACACGCCCATGTTCTTCTTCCTGCTCCACCTGGCCCTCAGCGACCTGGGCTCCATCTGCACCACTGTCCCCAAAGCCATGCACAATTCCCTCTGGGACACCAGCACCATCTGCTACACAGGATGTGCTGCACAGCTCTTTTTCTTTGTCATCTTCATCTCAGCAGAGGTTTCCATCCTGACCATCATGTGCTACGACCGCTACGTGTCCATCTGCAAACCCCTGCACTACGGGACCCTCCTGGGCAGCAGAGCTTGTGCCCACATGGCAGCAGCTGCCTGGGCCAGTGCCTTTCTCAATGCTCTCATGCACACAGCCAATACATTTTCCCTGCCCCTGTGCCATGGCAATGCCCTGGGACAGTTCTTCTGTGAAATCGCCCAGATCCTCAAGCTCTCCTGCTCCAAATCCTATCTCAGGGAACTTGGGCTCAGTGCTCTTAGTGTGTGTTTAGGATTTGGATGTTTTGTGTTCATTGTTTTCTCCTATGTGCAGATCTTCAGGGCTGTGCTGAGGATCCCCTCTGAGCAGGGACGGCACAAAGCCTTTTCCACCTGCCTCCCTCACCTGGCTGTGGTCTCTCTGTTTTTCAGCACTGCAGTATTTGCTCACCTGAAGCCCCCTCGATGTCCTCCCCATCCCTGGATCTGGCCCTGTCAGTTCTGTACTCGGTGGTGCCTCCAGCCCTGAACCCCCTCATCTACAGCCTGAGGAACCAGGAGCTCAAGGCTGCAGTGTGGTCACTGATGACTGGATGCTTTCAGAAACATTAACCTGCTGAACAATTTCTCCAAATTACTTTGAATAAA
>TgORU_495g1PS
ATGTCCAACAGCAGCTCCATCAGCCACTTCCTCCTGCTGGCACTGGCAGACATGCGGCAGCTGCAGCTCCTGCACTTCTGCCTCTTCCTGGGATCTCCCTGGCTGCCCTCCTGGGCAACGGCCTCACCATCAGCGCCGTAGCCTGCGGCCACCACCTGCACACGCCCATGTTCTTCTTCCTGCTCAACCTGGCCCTCAGCGACCTGGGCTCCATCTGCACCACTGTCCCCAAAGCCATGCACAATTCCCTCTGGGACACCAGGGACATCTCCTACACAGGATGTGCTGCACAGCTCTTTTTCTTTGCCATCTTCATCTCAGCAGAGTTTTGCCTCCTGACCATCATGTGCTATGACCGCTACGTGTCCATCTGCAAACCCCTGCACTACGGGACCCTCCTGGGCAGCAGAGCTTGTGCCCACATGGCAGCAGCTGCCTGGGCCAGTGCCTTTCTCAATGCTCTCATGCTCATGGCCAATACATTTTCCCTGCCCCTGTGCCATGGCAATGTCCTGGGACAGTTCTTCTGTGAAATCGCCCAGATCCTCAAGCTCTCCTGCTCCAAATCCTATCTCAGGGAACTGGGGCTCAGTGCTCTTAGTGTGTGTTTAGGATTCGGATGTTTTGTGTTCATTGTTTTCTCCTATGTGCAGATCTTCAGGGCTGTGCTGAGGATCCCCTCTGAGCAGGGACAGCACAAAGCCTTTTCCACCTGCCTCCCTCACCTGGCTGTGGTTTCTCTGTTCCTCAGCACTGGCCTATTTGCTCATCTGAAGCCTCCCTCGATGTCCTCCCCATCCCTGGATCTGGCCCTGTCAGTTCTGTACTCGGTGGTGCCTCCAGCCCTGAACCCCCTCATCTACAGCCTGAGGAACCAGGAGCTCAAGGCTGCAGTGTGGAGACTGATGACTGGATGGTTTCAGGGACATTAAACTGCTGGCCAATTTCTCCAAATTACTTTGAATAA
>TgORU_192g1PS
ATGCCCAACAGCAGCTCCATCAGCCACTTCCTCCTGCTGGCACTGGCAGACACGCGGCAGCTGCAGCTCCTGCACTTCTGCCTCTTCCTGGGATCTCCCTGGCTGCCCTCCTGGGCAACGGCCTCATCATCAGCGCCGTAGCCTGCGGCCACCACCTGCACACGCCCATGTTCTTCTTCCTGCTCCACCTGGCCCTCAGCGACCTGGGCTCCATCTGCACCACTGTCCCCAAAGCCATGCACAATTCCCTCTGGGACACCAGGGACATCTCCTACAAGAGATGTGCTGCACAGCTCTTTTTCTTTCTGCTCTTCATCTCAGCAGAGCTTTCCATCCTGACCATCATGTGCTACGACCGCTACGTGTCCATCTGCAAACCCCTGCACTACGGGACCCTCCTGGGCAGCAGAGCTTGTGCCCACATGGCAGCAGCTGCCTGGGCCAGTGCCTTTCTCAATGCTCTGCTGCACACAGCCAATACATTTTCCCTGCCCCTGTGCCATGGCAATGCCCTGGGACAGTTCTTCTGTGAAATCGCACAGATCCTCAAGCTCTCCTGCTCCAAATCCTATCTCAGAGAACTTGGGCTCAGTGCTCTTAGTGTGTGTTTAGGATTTGGATGTTTTGTGTTCATGGTCTTCTCCTATGTGCAGATCTTCAGGGCTGTGCTGAGGATCCCCTCTGAGCAGGGACGGCACAAAGCATTTTCCACCTGCCTCCCTCACCTGGCTGTGGTCTCTCTGTTTTTCAGCACTGCAGTATTTGCTCACCTGAAGCCCCCCTCGATGTCCTCCCCATCCCTGGATCTGGCCCTGTCAGTTCTGTACTCGGTGGTGCCTCCAGCCCTGAACCCCCTCATCTACAGCCTGAGGAACCAGGAGCTCAAGGCAGCAGTGAAGAGACTGATGACTGGATGCTTTTAGGAACATTAAACTGCTGAAAAATTTTGCCACATCACTTCTAATAA
>TgORU_478g1PS
ATGTCCAACAGCAGCTCCATCAGCCACTTCCTCCTGCTGGCACTGGCAGACACGCGGCAGCTGCAGCTCCTGCACTTCTGCCTCTTCCTGGGATCTCCCTGGCTGCCCTCCTGGGCAACGGCCTCATCATCAGCGCCGTAGCCTGCGGCCACCACCTGCACACGCCCATGTTCTTCTTCCTGCTCAACCTGGCCCTCAGCGACCTGGGCTCCATCTGCACCACTGTCCCCACAGCCCTGCACAATTCCCTCTGGGACACCAGGGACATCTCCTACAAGAGATGTGCTGCACAGCTCTTTTTCTTTATGTTCTTCATCTCAGCAGAGCTTTCCATCCTGACCATCATGTGCTACGACCGCTACGTGTCCATCTGCAAACCCCTGCACTACGGGACCCTCCTGGGCAGCAGAGCTTGTGCCCACATGGCAGCAGCTGCCTGGGCCAGTGGCTTTCTCAATGCTCTGCTGCACACAGCCAATACATTTTCCCTGCCCCTGTGCCATGGCAATGCCTTAGGACAGTTCTTCTGTGAAATCCCACAGATCCTCAAGCTCTCCTGCTCCAAATCCTATCTCAGGGAACTTGGGCTCAGTGCTCTTAGTGTGTGTTTAGGATTTGGATGTTTTGTGTTCATTGTTTTCTCCTATGTGCAGATCTTCAGGGCTGTGCTGAGGATCCCCTCTGAGCAGGGACGGCACAAAGCCTTTTCCACCTGCCTCCCTCACCTGGCTGTGGTCTCTCTGTTCCTCAGCACTGCAATATTTGCCTACCTGAAGCCCCCCTCGATGTCCTCCCCATCCCTGGATCTGGCCCTGTCAGTTCTGTACTCGGTGGTGCCTCCAGCTCTGAACCCCCTCATCTACAGCCTGAGGAACCAGGATCTCAAGGCTGAAGTGAGAAGAATGATGCCTGGATGCTTTCAGGAACATTGAACTGCTGTCCAATTTCTGCAAATCATTTGTAATAAAAGTCATCTTTGGTA
>TgORU_517g1PS
ATGCCCAACAGCAGCTCCATCAGCCACTTCCTCCTGCTGGCACTGGCAGACACGCGGCAGCTGCAGCTCCTGCACTTCTGCCTCTTCCTGGGATCTCCCTGGCTGCCCTCCTGGGCAACGGCCTCATCATCAGCGCCGTAGCCTGCGGCCACCACCTGCACACGCCCATGTTCTTCTTCCTGCTCAACCTGGCCCTCAGCGACCTGGGCTCCATCTGCACCACTGTCCCCAAAGCCATGCACAATTCTCTCTGGGACACCAGCACCATCTCCTACACAGGATGTGCTGCACAGCTCTTTTTCTTTGCCATCTTCATCTCAGCAGAGCTTTCCATCCTGACCATCATGTGCTACGACCGCTACGTGTCCATCTGCAAACCCCTGCACTACGGGACCCTCCTGGGCAGCAGAGCTTGTGCCCACATGGCAGCAGCTGCCTGGGCCAGTGCCTTTCTCAATGCTCTGCTGCACACAGCCAATACATTTTCCCTGTCCCTGTGCCATGGCAATGCCCTGGGACAGTGCTTCTGTGAAATCCCACAGATCCTCAAGCTCTCCTGCTCCAAATCCTATCTCAGGGAACTTGGGCTCAGTGCTCTTAGTGTGTGTTTAGGATTCGGATGTTTTGTGTTCATGGTTTTCTCCTATGTGCAGATCTTCAGGGCCGTGCTGAGGATCCCCTCTGAGCAGGGACGGCACAAAGCCTTTTCCACCTGCCTCCCTCACCTGGCTGTGGTCTCTCTGTTTATCAGCACTGTTGCATTTACCTACCTGAAGCCTCCCTCCATCTCCTCCCCATCCCTGGATCTGGCCCTGTCAGTTCTGTACTCGGTGGTGCCTCCAGCCCTGAACCCCCTCATCTACAGCCTGAGGAACCAGGAGCTCAAGGCTGCAGTGCGGACACTGATGACTGGATGCTTTCAGGAACAT
>TgORU_301g1PS
ATGTCCAACAGCAGCTCCATCAGCCACTTCCTCCTGCTGGCACTGGCAGACATGCGGCAGCTGCAGCTCCTGCACTTCTGCCTCTTCCTGGGATCTCCCTGGCTGCCCTCCTGGGCAACGGCCTCATCATCAGCGCCGTAGCCTGCGGCCACCACCTGCACACGCCCATGTTCTTCTTCCTGCTCCACCTGGCCCTCAGCGACCTGGGCTCCATCTGCACCACTGTCCCCAAAGCCATGCACAATTCCCTCTGGGACACCAGGAACATCTCCTACACTGGATGTGCTGCACAACTATTTTTTTTTTACTTTCTTCATATCAGGAGAGTTTTGCCTCCTGACCATCATGTGCTACGACCGCTATGTGTCCATCTGCAAACCCCTGCACTACAGGACCCTCCTGGGCAGCAGAGCTTGTGCCCACATGGCAGCAGCTGCCTGGGCCAGTGCCTTTCTCTATTCACTGCTGCACACAGCCAATACATTTTCCCTGCCCCTGTGCCATGGCAATGCCCTGGGCCAGTTCTTCTGTGAAATCCCACAGATCCTCAAGCTCTCCTGCTCCAAATCCTATCTCAGGGAACTTGGGCTCAGTGCTCTTAGTGTGTGTTTAGGATTTGGTTGTTTTGTGTTCATTGTTTTCTCGTATGTGCAGATCTTCAGGGCTGTGCTGAGGATCCCCTCTGAGCAGGGACGGCACAAAGCATTTTCCACCTGCCTCCCTCACCTGGCTGTGGTCTCTCTGTTTCCTCAGCACTGCAATATTTGCCTACCTGAAGCCCCCCTCCATGTTCTCCCCATCCCTGGATCTGCCCCTGTCAGTTCTGTACTCGGTAGTGCCTCCAGTCCTGAACCCCCTCATCTACAGCCTGAGGAACCAGGAGCTCAAGGCTGCAGTGTGGAAACTGATGACTGGATGCTTTCAGGGACATTAAACTGCTGGCAAATTTCTGAAAATCACTTGTAACAAAAGTCATCTT
>TgORU_543g1PS
ATGTCCAACAGCAGCTCCATCAGCCACTTCCTCCTGCTGGCACTGGCAGACACGCGGCAGCTGCAGCTCCTGCACTTCTGCCTCTTCCTGGGATCTCCCTGGCTGCCCTCCTGGGCAACGGCCTCACCATCAGCACCGTAGCCTGCGGCCACCACCTGCACACGCCCATGTTCTTCTTCCTGCTCCACCTGGCCCTCAGCGACCTGGGCTCCATCTGCACCACTGTCCCCAAAGCCATGCACAATTCCCTCTGGGACACCAGGAACATCTACTCAGGATGTGCTGCACAGCTCTTTTTCTTTATGCTCTTCATTGGAACAGAGCTTTCCATCCTGACCATCATGTGCTACGACCGCTACGTGTCCATCTGCAAACCCCTGCACTACGGGACCCTCCTGGGCAGCAGAGCTTGTGCCCACATGGCAGCAGCTGCCTGGGCCAGTGCCTTTCTCAATGCTCTGCTGCACACAGCCAATACATTTTCCCTGCCCCTGTGCCATGGCAATGCCCTAGGACAGTTCTTCTGTGAAATCCCACAGATCCTCAAGCTCTCCTGCTCCAATTCCTATCTCAGGGAACTTGGGCTCATTACTGTTAGTGTGTGTTTAGGATTTGGTTGTTTTGTGTCCATTGTTTTCTCCTATGTGCAGATCTTCAGGGCTGTGCTGAGGATCCCCTCTGAGCAGGGACGGCACAAAGCATTTTCCACCTGCCTCCCTCACCTGGCTGTGGTCTCTCTGTTCCTCAGCACTGCAATATTTGCCTACCTGAAGCCCCCCTCCATGTTCTCCCCATCCCTGGATCTGGCCCTGTCAGTTCTGTACTCGGTGGTGCCTCCAGTCCTGAACCCCCTCATCTACAGCCTGAGGAACCAGGAGCTCAAGGCTGCAGTGTGGACACTGATGACTGGATGCTTTCAGGAACATTAAACTGCCGGCAAATTTCTGAAAATCACTTGTAACAAAAGTCATCT
>TgORU_555g1PS
ATGTCCAACAGCAGCTCCTCCAGCCACTTCTTCTTCCTGGCAGTGGCAGACACGCGGCAGCTGCAGCTCCTCCACTTCTGCCTCTTCCTGGGATCTCCCTGGCTGCCCTCCTGGGCAACGGCCTCATCATCAGCGCCGTAGCCTGCGGCCACCACCTGCACACACCCATGTTCTTCTTCCTGCTCAACCTGGCCCTCAGCGACCTGGGCTCCATCTGCACCACTGTCCCCAAAGCCATGCACAATTCCCTCTGGGACACCAGGAACATCTACTCAGGATGTGCTGCACAGCTCTTTTTCTTTATGCTCTTCATTGGAACAGAGCTTTCCATCCTGACCATCATGTGCTACGACCGCTACGTGTCCATCTGCAAACCCCTGCACTACGGGACCCTCCTGGGCAGCAGAGCTTGTGCCCACATGGCAGCAGCTGCCTGGGCCAGTGCCTTTCTCAATGCTCTGCTAAACACAGCCAATACATTTTCCCTGCCCCTGTGCCATGGCAATGCCCTAGGACAGTTCTTCTGTGAAATCCCACAGATCCTCAAGCTCTCCTGCTCCAATTCCTATCTCAGGGAACTTGGGCTCATTACTGTTAGTGTGTGTTTAGGATTTGGTTGTTTTGTATTCATTGTTTTCTCCTATGTGCAGATCTTCAGGGCTGTGCTGAGGATCCCCTCTGAGCAGGGACGGCACAAAGCCTTTTCCACCTGCCTCCCTCACCTGGCTGTGGTCTCTCTGTTCCTCAGCACTGCAATATTTGCCTACCTGAAGCCCCCCTCCATGTTCTCCCCATCCCTGGATCTGCCCCTGTCAGTTCTGTACTCGGTGGTGCCTCCAGTCCTGAACCCCCTCATCTACAGCCTGAGGAACCAGGAGCTCAAGGCTGCAGTGTGGAAACTGATGCCTGGATGCTTTCAGAAACATTAAACTGCTGGCAAATTTCTGAAAATCACTTGTAACAAAAGTCATCTT
>TgORU_729g1PS
ATGTCCAACAGCAGCTCCATCAGCCACTTCCTCCTGCTGGCACTGGCAGACACGCGGCAGCTGCAGCTCCTGCACTTCTGCCTCTTCCTGGGATCTCCCTGGCTGCCCTCCTGGGCAACGGCCTCATCATCAGCGCCGTAGCCTGCGGCCACCACCTGCACACGCCCATGTTCTTCTTCCTGCTCAACCTGGCCCTCAGCGACCTGGGCTCCATCTGCACCACTGTCCCCAAAGCCATGCACAATTCCCTCTGGGACACCAGGAACATCTCCTACAAGAGATGTGCTGCACAGCTCTTTTTCTTTATGCTCTTCATTGGAACAGAGCTTTCCATCCTGACCATCATGTGCTACGACCGCTACGTGTCCATCTGCAAACCCCTGCACTACGGGACCCTCCTGGGCAGCAGAGCTTGTGCCCACATGGCAGCAGCTGCCTGGGCCAGTGCCTTTCTCAATGCTCTCATGCACACAGCCAATACATTTTCCCTGCCCCTGTGCCATGGCAATGCCGTGGACCAGTTCTTCTGTGAAATCCCCCAGATCATCAAGCTCTCCTGCTCCAATTCCTATCTCAGGGAACTTGGGCTCATTACTGTTAGTGTGTGTTTAGGATTCGGATGTTTTGTGTTCATTGTTTTCTCCTATGTGCAGATCTTCAGGGCTGTGCTGAGGATCCCCTCTGAGCAGGGACGGCACAAAGCCTTTTCCACCTGCCTCCCTCACCTGGCTGTGGTCTCTCTGTTCCTCAGCACTGCAATATTTGCCTACCTGAAGCCCCCCTTCATGTTCTCCCCATCCCTGGATCTGGCCCTGTCAGTTCTGTACTCGGTAGTGCCTCCAGTCCTGAACCCCCTCATCTACAGCCTGAGGAACCAGGAGCTCAAGGCTGCAGTGTGGAAACTGATGACTGGATGGTTTCAGGGACATTAAACTGCTGGCAAATTTCTGAAAAATCA
>TgORU_580g1PS
CTGCACTTCTGCCTCTTCCTGGGATCTCCCTGGCTGCCCTCCTGGGCAACGGCCTCATCATCAGCGCCGTAGCCTGCGGCCACCACCTGCACACGCCCATGTTCTTCTTCCTGCTCCACCTGGCCCTCAGCGACCTGGGCTCCATCTGCACCACTGTCCCCAAAGCCATGCACAATTCCCTCTGGGACACCAGGAACATCTCCTACACAGGATGTGCTGCACAGCTCTTTTTCTTTGCCATCTTCATCTCAGCAGAGTTTTGCCTCCTGACCATCATGTGCTATGACCGCGACGTGTCCATCTGCAAACCCCTGCACTACGGGACCCTCCTGGGCAGCAGAGCTTGTGCCCACATGGCAGCAGCTGCCTGGGCCAGTGCCTTTCTCAATGCTCTGCTGCACACAGCCAATACATTTTCCCTGCCCCTGTGCCATGGCAATGCCCTGGGACAGTTCTTCTGTGAAATCCCCCAGATCCTCAAGCTCTCCTGCTCCAAATCCTACCTCAGGGACTTTGGGCTCAATGCAGTTAGTGCCTGTTTAGCATTTGGCTGTTTTGTGTTCATGGTTTTCTCCTATGTGCAGATCTTCAGGGCTGTGCTGAGGATCCCCTCTGAGCAGGGACGGCACAAAGCCTTTTCCACCTGCCTCCCTCACCTGGCTGTGGTCTCCCTGTTTGTCAGCACTGTCATGTTTGCTCACCTGAAGCCCCCCTCCATGTCATCCCCATCCCTGGATCTGACCCTGTCAGTTCTGTACTCGGTGGTGTCTCCAGCCCTGAACCCCCTCATCTACAGCCTGAGGAACCAGGAGCTCAAGGCTGCAGTGAGGAGACTGATGCCTGGATGCTTTCAGGGACATTAAACTGCTGGCCAATTTCTGCAAATCATTGTA
>TgORU_717g1PS
AAGTACAACAGCAGCTCCATCAGCCACTTCTCTGCTGGCACTGGCAGACACGCGGCAGCTGCAGCTCCTGCACTTCTGCCTCTTCCTGGGCATCTCCCTGGCTGCCCTCCTGGGCAACAGCTCATCATCAGCGCCGTAGCTTGCGGCCACCACCTGCACACGCCCATGTTCTTCTTCCTGCTCAACCTGGCCCTCAGCGACCTGGGCTCCATCTGCACCACTGTCCCCAAAGCCATGCACAGTTTGCTCTGGGACACCAGGACCATCTCCTAAACAGGATGTGCGGCACAGCTCTTTTTTCTTTCTCATCTTCATCTCAGCAGAGGTTTCCATCCTGACCATCATGTGCTACGACCGCTACGTGTCCATCTGCAAACCCCTGCACTACGGGACCCTCCTGGGCAGCAGAGCTTGTGCCCACATGGCAGCAGCTGCCTGGGCCAGTGGCTTTCTCAATGCTCTCATGCACACAGCCAGTACATTTTCCCTGCCCCTGTGCCATGGCAATGCCCTAGGACAGTTCTTCTGTGAAATCGCCCAGATCCTCAAGCTCTCCTGCTCCAAATCCTATCTCAGGGAACTTGGGCTCAGTGCTCTTAGTGTGTGTTTAGGATTTGGATGTTTTGTGTTCATTGTTTTCTCCTATGTGCAGATCTTCAGGGCTGTGCTGAGGATCCCCTCTGAGCAGGGACGGCACAAAGCTTTTTCCACCTGCCTCCCTCACCTGGCTGTGGTCTCTCTGTTCCTCAGCACTGGCACATTTGCTCACCTGAAGCCCCCCTCGATGTCCTCCCCATCCCTGGATCTGGCCCTGTCAGTTCTGTACTCGGTGGTGCCTCCAGCCCTGAACCCCCTCATCTACAGCCTGAGGAACCAGGAGCTCAAGGCTGCAGTGTGGAGACTGATGACTGGATGCTTTCAGGAGCAT
>TgORU_76g1PS
ATGTCCAACAGCAGCTCCATCAGCCACTTCCTCCTGCTGGCACTGGCAGACACGTGGCAGCTGCAGCTCCTGCACTTCTGCCTCTTCCTGGGCATCTCCCTGGCTGCCCTCCTGGGCAACGGCCTCATCATCAGCGCCGTAGCCTGCGGCCACCACCTGCACACACCCATGTTCTTCTTCCTGCTCAACCTGGCCCTCAGTGACCTGGGCTCCATCTGCACCACTGTCCCCAAAGCCATGCACAATTCCCTCTGGGACACCAGGGACATCTCCTACACAGGATGTGCTGCACAGCTCTTTTTCTTTCTCTTCTTCATCTCAGCAGAGTTTTCTCTCCTGACCATCATGTGCTATGACCGCTACGTGTCCATCTGCAAACCCCTGCACTACGGGACCCTCCTGGGCAGCAGAGCTTGTGCCCACATGGCAGCAGCTGCCTGGGCTAGTGCCTTTCTCAATGCTCTGCTGCACACAGCCAATACATTTTCCCTGCCCCTGTGCCACGGCAATGCCCTGGGCCAGTTCTTCTGTGAAATCCCACAGATCCTCAAGCTCTCTTGCTCACACCCAACTCCCTCAAGGAATTTGTGCTCATTGCTGTTAGTGTGTGTGCTGTATTTGGTTGTTTTGTGTTCATAGTTTTCTCCTATGTGCAGATCTTTAGGGCCGTGCTGAAGATTCCCTCTGAGCAGGGACGGCACAAAGCCTTTTCCACCTGCCTCCCTCACCTGGCCGTGGTCTCTCTGTTCCTCAGCACTGCAGTGTTTGCCTACCTGAAGTCCCCCTCAATGTCTTCCCCATCTCTGGATCTGGCCCTGTCAGTTCTGTACTCGGTGGTGCCTCCAGCCCTGAACCCCCTCATCTACAGCCTGAGGAACCAGGAGCTCAAGGCTGCAGTGTGGACACTGATGACTGGATGCTTTCAGGGACATTGAACTGCTGGCAAATTTCTGCAAATCATTTGTAATAAAAGTCATCTTTGGTA
>TgORU_216g1PS
CTGCCCTCCTGGGCACCGACATCATCATCAGCTCCGTAGCCTGCGGCCACCACCTGCACACGCCCATGTTCTTCTTCCTGCTCAACCTGGCCCTCAGCGACCTGGGCTCCATCTGCACCACTGTCCCCAAAGCCATGCACAATTCCCTCTGGGACACCAGGGACATCTCCTACACAGGATGTGCTGCACAGCTCTTTTTCTTTCTCTTCTTCATCTCAGCAGAGTTTTCTCTCCTGACCATCATGTGCTATGACCGCTACGTGTCCATCTGCAAACCCCTGCACTATGAGACCCTCCTGGGCAGCAGAGCTTGTGCCCACATGGCAGCAGCTGCCTGGGCCAGTGCCTTTCTCTATTCACTGCTGCACACAGCCAATACATTTTCCCTGCCCCTGTGCCATGGCAATGACCTGGGCCAGTTCTTCTGTGAAATCCCACAGATCCTCAAGCTCTCTTGCTCACACCCCAACTCCCTCAAGGAATTTGTGCTCATTGCTGTTAGTGTGTGTGCTGCATTTGGCTGTTTTGTGTTCATTGTTTTCTCCTATGTGCAGATCTTCAGGGCTGTGCTGAGGATTCCCTCTGAGCAGGGACGGCACAAAGCCTTTTCCACCTGCCTCCCTCACCTGGCCGTGGTCTCTCTGTTCTTCAGCACTGCAGTGTTTGCCTACCTGAAGTCCCCCTCAATGTCTTCCCCATCCCTGGATCTGGCCCTGTCAGTTCTGTACTCGGTGGTGCCTCCAGCCCTGAACCCCCTCATCTACAGCCTGAGGAACCAGGAGCTCAAGGCTGCAGTGTGGAGACTGATGACTGGGTGCTTTCAGGGACATTAAACTGCTGGCCAATTT
>TgORU_817g1PS
TCCAACAGCAGCTCCATCAGCCACTTCCTCCTGCTGGCACTGGCAGACACGCGGCAGCTGCAGCTCCTCCACTTCTGCGTCTTTCTGGGCATCTCCCTGGCTGCCCTCCTGGGCAACGGCCTCATCATCAGCGCCGTAGCCTGCGGCCACCACCTGCACATGCCCATGTTCTTCTTCCTGCTCAACCTGGCCCTCAGCGACCTGGGCTCCATCTGCACCACGGTCCCCAAAGCCCTGCACAATTCCCTCTGGGACACCAGGAACATCTCCTACACAGGATGTGCTGCACAGCTCTTTTTCTTCATGTTTTTCATCTCAGCAGAGTTTTCCCTCCTGACCATCATGTGCTATGACCGCTACGTGTCCATCTGCAAACCCCTGCACTACGGGACCCTCCTGGGCAGCAGAGCTTGTGCCCACATGGCAGCAGCTGCCTGGGCCAGTGCCTTTCTCAATGCTCTGCTGAACACAGCCAATACATTTTCCCTGCCCCTGTGCCATGGCAATGCCGTGGGACAGTTCTTCTGTGAAATCCCCCAGATCCTCAAGATCTCCTGCTCACACTCCAAATCCCTCAGGGAACTTGGTCTCATTGCAATTAGTGTCTTTTTAGCACTTGGTTGTTTTGTGTTCATAGTTTTCTCCTATGTGCAGATCTTCAGGGCTGTGCTGAGGATCCCCTCTGAGCAGGGACGGCACAAAGCCTTTTCCACCTGCCTCCCTCACCTGGCCGTGGTCTCTCTGTTCATCAGCACTGCAGTGTTTGCCTACCTGAAGCCCCCCTCGATGTCCTCCCATTCCCTGGATCTGGCCCTGTCAGTTCTGTACTCGGTGGTGCCTCCAGCCCTGAACCCCCTCATCTACAGCCTGAGGAACCAGGAGCTCAAGGCTGC
>TgORU_281g1PS
ATGTCCAACAGCAGCTCCATCAGCCACTTCCTCCTGCTGGCACTGGCAGACACGCGGCAGCTGCAGCTCCTGCACTTCTGCCTCTTCCTGGGCATCTCCCTGGCTGCCCTCCTGGGCAACGGCCTCATCATCAGCGCCGTAGCCTGAGGCCACCACCTGCACACGCCCATGTTCTTCTTCCTGCTCAACCTGGCCCTCAGCGACCTGGGCTCCATCTGCACCACTGTCCTCAAAGCCATGCACAATTCCCTCTGGGACACCAGGAACATCTCCTACACAGGATGTGCTGCTCAGCTCTTTTTCTTTATGTTCTTCATTGGAGCAGAGATTTCCATCCTGACCATCATGAGCTACGACCGCTACGTGTCCATCTGCAAACCCCTGCACTACGGGACCCTCCTGGGCAGCAGAGCTTGTGCCCACATGGCAGCAGCTGCCTGGGCCAGTGCCTTTCTCAATGCTCTGCTCCACACAGCCAGTACATTTTCCCTGCCCCTGTGCCATGGCAATGCCCTGGGACAGTTCTTCTGTGAAATCCCACAGATCCTCAAACTCTCCTGCTCCAAATCCTATCTCAAGGAACTTGGGCTCATTGCTGTTAGTGCCTGTTTGGTATTAGGATGTTTTGTGTTCATTATTTTCTCCTATGTGCAGATCTTCAGGGCTGTGCTGAGGATCCCCTCTGAGCAGGGACAGCACAAAGCCTTTTCCACCTGCCTCCCTCACCTGGCCGTGGTCTCTCTGTTCATCAGTACTGCTATATTTTACTATCTGAAGCCTCCCTCCATGTTCTCCCCATCCCTGGATCTGGCCCTGTCAGTTCTGTACTCGGTGGTGCCTTCAGCCCTGAACCCCCTCATCTACAGCCTGAGGAACCAGGAGCTCAAGGCTGCAGTGTGGAGACTCATGACTGGGTGCTTTAAAGGACATTGAACTACTGGCAAATTTCTGCAAATCATTTGTAATAAAAGTTGTCT
>TgORU_570g1PS
ATGTCCAACAGCAGCTCCATCAGCCACTTCCTCCTGCTGGCACTGGCAGACACGCGGCAGCTGCAGCTCCTGCACTTCTGCCTCTTCCTGGGCATCTCCCTGGCTGCCCTCCTGGGCAACGGCCTCATCATCAGCGCCGTAGCCTGCGGCCACCACCTGCACACGCCCATGTTCTTCTTCCTGCTCAACCTGGCCCTCAGCGACCTGGGCTCCATCTGCACCACTGTCCCCAAAGCCATGCACAATTCCCTCTGGGACACCAGGAACATCTCCTACACAGCATGTGCTGCACAGCTCTTTTTCTTTCTGCTCTTCATCTCAGCAGAGTATTTCCTGCTGACCATCATGTGCTACGACCGCTACGTGTCCATCTGCAAACCCCTGCACTACGGGACCCTCCTGGGCAGCAGAGCTTGTGCCCACATGGCAGCAGCTGCCTGGGCCAGTGCCTTTCTCAATGCTCTGCTGCACACAGCCAATACATTTTCCCTGCCCCTGTGCCAT
>TgORU_477g1PS
ATGTCCAACAGCAGCTCCATCAGCCACTTCCTCCTGCTGGCACTGGCAGACACGCGGCAGCTGCAGCTCCTGCACTTCTGCCTCTTCCTGGGCATCTCCCTGGCTGCCCTCCTGGGCAACGGCCTCATCATCAGCGCCGTAGCCTGTGGCCACCACCTGCACACGCCCATGTTCTTCTTCCTGCTCAACCTGGCCCTCAGCGACCTGGGCTCCATCTGCACCACTGTCCCCAAAGCCATGCACAATTCCCTCTGGGACACCAGGAACATCTCCTACAAGAGATGTGCTGCTCAGCTCTTTTTCTTTGTCATCTTCCTCTCAGCAGAGCTTTCCATCCTGACCATCATGTGCTACGACTGCTACGTGTCCATTGCAAACCCCTGCACTACGAGACCCTCCTGGGCAGCAGAGCTTGTGCCCACATGGCAGCAGCTGCCTGGGCCAGTGCCTTTCTCTATTCACTGCTGCACACAGCCAATACATTTTCCCTGCCCCTGTGCCACGGCAATGCCCTAGGACAGTTCTTCTGTGAAATCCCACAGATCCTGAAACTCTCCTGCTCCAAATCCTATCTCAGGGAACTTGGGCTCATTGCTGTTAGTGCCTGTTTCGGACTTGGCTGTTTTGTGTTCATAGTTTTCTCCTATGTGCAGATCTTCAGGGCTGTGCTGAGGATCCCCTCTGAGCAGGGACGGCACAAAGCCTTTTCCACCTGCCTCCCTCACGTGGCCGTGGTCTCCCTGTTTGTCAGCACTGGCCTATTTGCTCACCTGAAGCCCCCCTTGATGTCCTCCCCATCCCTGGATCTGGCCCTGTCAGTTCTGTACTCGGTGGTGCCTCCAGCCCTGAACCCCCTCATCTACAGCCTGAGGAACCAGGAGCTCAAGGCTGCAGTGTGGACACTCATGACTGGGTGGTTTTTGGAACATTAAACTGCCGGCCAATTTCAGCAAATCGCTTGCAATAAAGATCATCT
>TgORU_590g1PS
ATGTCCAACAGCAGCTCCATCAGCCACTTCCTCCTGCTGGCACTGGCAGACACGCGGCAGCTGCAGCTCCTGCACTTCTGCCTCTTCCTGGGCATCTCCCTGGCTGCCCTCCTGGGCAACGGCCTCATCATCAGCGCCGTAGCCTGCGGCCACCACCTGCACACGCCCATGTTCTTCTTCCTGCTCAACCTGGCCCTCAGCGACCTGGGCTCCATCTGCACCACTGTCCCCAAAGCCATGCACAATTCCTTCTGGGGCACTAGGAACATCTCCTACATAGGATGTGTTGCACAGCTTTTTTTTTTGTCTTTTTCATCTCAGCAGAGTATTTCCTCCTGACCGTCATGTGCTACGACCGCTACGTGTCCATCTGCAAACCCCTGCACTACGGGACCCTCCTGGGCAGCAGAGCTTGTGCCCACATGGCAGCAGCTGCCTGGGCCAGTGCCTTTCTCAATGCTCTGCTGCACACAGCCAATACATTTTCCCTGCCCCTGTGCCATGGCAATGCCCTGGGACAATTCTTCTGTGAAATCCCACAGATCCTCAAACTCTCCTGCTCCAAATCCTATCTCAGAGAACTTGGGTTTCTTGTGTTTTCTATATTTTTATCATTTTGTTGTTTTGTGTTCATTGTTTTCTCGTATGTGCAGATCTTCAGGGCTGTGCTGAGGATCCCCTCTGAGCAGGGACGGCACAAAGCCTTTTCCACCTGCCTCCCTCACCTGGCCGTGGTCTCCCTGTTCGTCAGCAGTATTGTGTTTGCCTATTTGAAGCCCCCCTCTATCTTGTCCCCATCTCTGGATCTGGCCCTGTCAATTCTATACTCAGTGGTGCCTCCATCCCTGAACCCCCTCATCTACAGCCTGAGGTACCAGGAGCTCAAGGCTGCAGTGAAGAGACTG
>TgOR27_3g1PS
ATGTCCAACAGCAGCTCCATCAGCCACTTCCTCCTGCTGGCACTGGCAGACACGCAGCAGCTGCAGCTCCTGCACTTCTGCCTCTTCCTGGGATCTCCCTGGCTGCCCTCCTGGGCAACGGCCTCATCATCAGCGCCGTAGCCTGCGGCCACCACCTGCACACGCCCATGTTCTTCTTCCTGCTCAACCTGGCCCTCAGCGACCTGGGCTCCATCTGCACCACTGTCCCCAAAGCCATGCACAATTCCCTCTGGGACACCAGCACCATCTCCTACAICAGGATGTGCTGCACAGCTCTTTTTCTTTCTCTTCTTCATTGGAGCTGAGTATTTCCTGCTGACCATCATGTGCTACGACCGCTACGTGTCCATCTGCAAACCCCTGCACTACGGGACCCTCCTGGGCAGCAGAGCTTGTGCCCACATGGCAGCAGCTGCCTGGGCCAGTGCCTTTCTCAATGCTCTCATGCACACGGCCAATACATTTTCCCTGCCCCTGTGCCATGGCAATGCCCTGGGCCAGTTCTTCTGTGAAATCGCCAAGATCCTCAAGCTCTCCTGCTCCAAATCCTATCTCAGAGAACTTGGGTTTCTTGTGTTTTCTATATTTTTATCATTTTGTTGTTTTGTGTTCATTGTTTTCTCGTATGTGCAGATCTTCAGGGCTGTGCTGAGGATCCCCTCTGAGCAGGGACGGCACAAAGCCTTTTCCACCTGCCTCCCTCACCTGGCCGTGGTCTCTCTGTTTGTCAGCACTGTAATATTTGCCTACCTGAAGCCCCCCTTGATGTCCTCCCCATCCCTGGATCTGGCCCTGTCAGTTCTGTACTCGGTGGTGCCTCCAGCCCTGAACCCCCTCATCTACAGCCTGAGGAACCAGGAGCTCAAGGCTGCAGTGTGGAGACTGATGACTGGATGCTTTCAGGAACA
>TgORU_69g1PS
ATGTCCAACAGCAGCTCCATCAGCCACTTCCTCCTGCTGGCACTGGCAGACACGCGGCAGCTGCAGCTCCTGCACTTCTGCCTCTTCCTGGGCATCTCCCTGGCTGCCCTCCTGGGCAACGGCCTCATCATCAGCGCCGTAGCCTGCGGCCACCACCTGCACACGCCCATGTTCTTCTTCCTGCTCAACCTGGCCCTCAGCGACCTGGGCTCCATCTGCACCACTGTCCCCAAAGCCATGCACAGTTTGCTCTGGGACACCAGGAACATCTCCTACACAGGATGTGTTGCACAGCTTTTTTTTTTGTCTTTTTCATCTCAGCAGAGTATTTCCTCCTGACTGTCATGTGCTACGACCGCTACGTGTCCATCTGCAAACCCCTGCACTACGGGACCCTCCTGGGCAGCAGAGCTTGTGCCCACATGGCAGCAGCTGCCTGGGCCAGTGCCTTTCTCAATGCTCTCATGCACACAGCCAGTACATTTTCCCTGCCCCTGTGCCATGGCAATGCCCTGGGCCAGTTCTTCTGTGATATCTCCCAGATCCTCAAACTCTCCTGCTACAAATCCTATCTCAGAGAACTTGGGTTTCTTGTGTTTTCTATATTTTTAGCATTTTGTTGTTTTGTGTTCATTGTTTTCTCCTATGTGCAGATCTTCAGGGCCGTGCTGAGGATTCCCTCTGAGCAGGGACGGCACAAATCCTTTTCCACCTGCCTCCCTCACCTGGCTGTGGTCTCTCTGTTTATCAGCACTGTTGCATTTACCTACCTAAAGTCCCCCTCAATGTCCTCCCGATCCCTGGATCTGGCCCTGTCAGTTCTGTACTCGGTGGTGCCTCCAGCCCTGAACCCCCTCATCTACAGCCTGAGGAACCAGGAGCTCAAGGCTGCAGTGTGGAGACTGATGACTGGTTGCTTTCAGGAACATTAACCTGCTGGCAAATTTCTGCAAATCACTTGTAATAA
>TgORU_245g1PS
ATGTCCAACAGCAGCTCCATCAGCCACTTCCTCCTGCTGGCACTGGCAGACACGCGGCAGCTGCAGCTCCTGCACTTCTGCCTCTTCCTGGGCATCTCCCTGGCTGCCCTCCTGGGCAACGGCCTCATCATCAGCGCCGTAGCCTGCGGCCACCACCTGCACACGCCCATGTCCTTCTTCCTGCTCAACCTGGCCCTCAGCGACCTGGGCTCCATCTGCACCACTGTCCCCAAAGCCATGCACAATTCCCTCTGGGACACCAGGAACATCTCCTACACAGGATGTGTTGCACAGCTTTTTTTTTTGTCTTTTTCATCTCAGCAGAGTATTTCCTCCTGACTGTCATGTGCTACGACCGCTACGTGTCCATCTGCAAACCCCTGCACTACGGGACCCTCCTGGGCAGCAGAGCTTGTGCCCACATGGCAGCAGTTGCCTGGGCCAGTGCCTTTCTCAATGCTCTCATGCACACAGCCAATACATTTTCCCTGCCCCTGTGCCATGGCAATGCCCTGGGCCAGTTCTTCTGTGATATCTCCCAGATCCTCAAACTCTCCTGCTCCAATTCCTATCTCAGGGAACTTGGGTTTCTTGTGTTTTCTATATTTTTAGCATTTTGTTGTTTTGTGTTCATTGTTTTCTCCTATGTGCAGATCTTCAGGGCCGTGCTGAGGATTCCCTCTGAGCAGGGACGGCACAAATCCTTTTCCACCTGCCTCCCTCACCTGGCTGTGGTCTCTCTGTTTATCAGCACTGTTGCATTTACCTACCTGAAGCCTCCCTCCATCTCCTCCCCATCCCTGGATTTGGCCCTGTCAGTTCTGTACTCGGTGGTGCCTCCAGCCCTGAACCCCCTCATCTACAGCCTGAGGAACCAGGAGCTCAAGGCTGCAGTGTGGAGACTGATGACTGGTTGCTTTCAGGAACATTAACCTGCTGGCCAGTTTCTGCAAATTACTTGCAATAAAAGTCTTCTT
>TgORU_395g1PS
ATGTCCAACAGCAGCTCCATCAGCCACTTCCTCCTGCTGGCACTGGCAGACACGCGGCAGCTGCAGCTCCTGCACTTCTGCCTCTTCCTGGGCATCTCCCTGGCTGCCCTCCTGGGCAACGGCCTCATCATCAGCGCCGTAGCCTGCGGCCACCACCTGCACACGCCCATGTTCTTCTTCCTGCTCAACCTGGCCCTCAGCGACCTGGGCTCCATCTGCACCACTGTCCCCAAAGCCATGCACAATTCCCTCTGGGACACCAGCACCATCTCCTACACAGGATGTGTTGCACAGCTTTTTTTTTTGTCTTTTTCATCTCAGCAGAGTATTTCCTTCTGACTGTCATGTGCTACGACCGCTACGTGTCCATCTGCAAACCCCTGCACTACGGGACCCTCCTGGGCAGCAGAGCTTGTGCCCACATGGCAGCAGCTGCCTGGGCCAGTGCCTTTCTCAATGCTCTCATGCACACAGCAAATACATTTTCCCTGCCCCTGTGCCATGGCAATGCCCTGGGCCAGTTCTTCTGTGATATCTCCCAGATCCTCAAACTCTCCTGCTCCAATTCCTATCTCAGGGAACTTGGGTTTCTTGTGTTTTCTATATTTTTAGCATTTTGTTGTTTTGTGTTCATTGTTTTCTCCTATGTGCAGATCTTCAGGGCCGTGCTGAGGATTCCCTCTGAGCAGGGACGGCACAAAGCCTTTTCCACCTGCCTCCCTCACCTGGCTGTGGTCTCTCTGTTTATCAGCACTGTTGCATTTACCTACCTGAAGCCTCCCTCCATCTCCTCCCCATCCCTGGATCTGGCCCTGTCAGTTCTGTACTCGGTGGTGCCTCCAGCCCTGAACCCCCTCATCTACAGCCTGAGGAACCAGGAGCTCAAAGCTGCAGTGTGGAGACTGATGACTGGTTGCTTTCAGGAACATTAACCTGCTGGCCAGTTTCTGCAAATTACTTGCAATAAAAGTCTTCTT
>TgORU_349g1PS
ATGTCCAACAGCAGCTCCATCAGCCACTTCCTCCTGCTGGCACTGGCAGACACGCGGCAGCTGCAGCTCCTGCACTTCTGCCTCTTCCTGGGCATCTCCCTGGCTGCCCTCCTGGGCAACGGCCTCATCATCAGCGCCGTAGCCTGCGGCCACCACCTGCACACGCCCATGTTCTTCTTCCTGCTCAACCTGGCCCTCAGCGACCTGGGCTCCATCTGCACCACTGTCCCCAAAGCCATGCACAATTCCCTCTGGGACACCAGGGACATCTCCTACACAGGATGTGTTGCACAGCTTTTTTTTTTGTCTTTTTCATCTCGGCAGAGTATTTCCTCCTGACCATCATGTGCTACGACCGCTACGTGTCCATCTGCAAACCCCTGCACTACGGGACCCTCCTGGGCAGCAGAGCTTGTGCCCACATGGCAGCAGCTGCCTGGGCCAGTGCCTTTCTCAATGCTCTGCTGCACACAGCCAATACATTTTCCCTGCCCCTGTGCCATGGCAATGCCCTGGGCCAGTTCTTCTGTGATATCTCCCAGATCCTCAAACTCTCCTGCTCCAAATCCTATCTCAGAGAACTTGGGTTTCTTGTGTTTTCTATATTTTTAGCATTTTGTTGTTTTGTGTTCATTGTTTTCTCCTATGTGCAGATCTTCAGGGCTGTGCTGAGGATCCCCTCTGAGCAGGGACGGCACAAATCCTTTTCCACCTGCCTCCCTCACCTGGCTGTGGTCTCTCTGTTTATCAGCACTGTTGCATTTACCCACCTGAAGCCTCCCTCCATCTCCTCCCCATCCCTGGATTTGGCCCTGTCAGTTCTGTACTCGGTGGTGCCTCCAGCCCTGAACCCCCTCATCTACAGCCTGAGGAACCAGGAGCTCAAGGCTGCAGTGTGGAGACTGATGACTGGTTGCTTTCAGGAACATTAACCTGCTGGCCAGTTTCTGCAAATTACTTGCAATAAAAGTCTTCT
>TgOR10r_2g1PS
ATGTCCAACAGCAGCTCCATCAGCCACTTCCTCCTGCTGGCACTGGCAGACACGCGGCAGCTGCAGCTCCTGCACTTCTGCCTCTTCCTGGGCATCTCCCTGGCTGCCCTCCTGGGCAACGGCCTCATCATCAGCGCCGTAGCCTGCGGCCACCACCTGCACACGCCCATGTTCTTCTTCCTGCTCAACCTGGCCCTCAGCGACCTGGGCTCCATCTGCACCACTGTCCCCAAAGCCATGCACAATTCCCTCTGGGACACCAGGCACATCTCCTACACAGGATGTGTTGCACAGCTTTTTTTTTTGTCTTTTTCATCTCAGCAGAGTATTTCCTCCTGACTGTCATGTGCTACGACCGCTACGTGTCCATCTGCAAACCCCTGCACTACGGGACCCTCCTGGGCAGCAGAGCTTGTGCCCACATGGCAGCAGCTGCCTGGGCCAGTGCCTTTCTCAATGCTCTCATGCACACAGCCAGTACATTTTCCCTGCCCCTGTGCCATGGCAATGCCCTGGGCCAGTTCTTCTGTGATATCTCCCAGATGCTCAAACTCTCCTGCTCCAAATCCTATCTCAGAGAACTTGGGTTTCTTGTGTTTTCTATATTTTTAGCATTTGGTTGTTTTGTGTTCATTGTTTTCTCCTATGTGCAGATCTTCAGGGCCGTGCTGAGGATTCCCTCTGAGCAGGGACGGCACAAATCCTTTTCCACCTGCTTCCCTCACCTGGCTGTGGTCTCTCTGTTTATCAGCACTGTTGCATTTGCCTACCTGAAGCCTCCCTCCATCTCCTCCCCATCCCTGGATTTGGCCCTGTCAGTTCTGTACTCGGTGGTGCCTCCAGCCCTGAACCCCCTCATCTACAGCCTGAGGAACAAGGAGCTCAAGGCTGCAGTGTGGAGACTGAT
>TgORU_529g1PS
ATGTCCAACAGCAGCTCCATCAGCCACTTCCTCCTGCTGGCACTGGCAGACACGCGGCAGCTGCAGCTCCTGCACTTCTGCCTCTTCCTGGGCATCTCCCTGGCTGCCCTCCTGGGCAACGGCCTCATCATCAGCGCCGTAGCCTGCGGCCACCACCTGCACACGCCCATGTTCTTCTTCCTGCTCAACCTGGCCCTCAGCGACCTGGGCTCCATCTGCACCACTGTCCCCAAAGCCATGCACAATTCCCTCTGGGACACCAGGAACATCTCCTACACAGGATGTGTTGCTCAGCTTTTTTTTTGTCTTTTTCATCTCAGCAGAGTATTTCCTCCTGACTGTCATGTGCTATGACCGCTACGTGTCCATCTGCAAACCCCTGCACTACGGGACCCTCCTGAGCAGCAGAGCTTGTGCCCACATGGCAGCAGCTGCCTGGGCCAGTGCCTTTCTCAATGCTCTCATGCACACAGCCAATACATTTTCCCTGCCCCTGTGCCATGGCAATGCCCTGGGCCAGTTCTTCTGTGATATCTCCCAGATCCTCAAACTCTCCTGCTCCAAATTCTATCTCAGAGAACTTGGGTTTCTTGTGTTTTCTATATTTTTAGCATTTGGTTGTTTTGTGTTCATTGTTTTCTCCTATGTGCAGATCTTCAGGGCCGTGCTGAGGATTCCCTCTGAGCAGGGACGGCACAAATCCTTTTCCACCTGCCTCCCTCACCTGGCTGTGGTCTCTCTGTTTATCAGCACTGTTGCATTTACCTACCTGAAGCCTCCCTCCATCTCCTCCCCATCCCTGGATTTGGCCCTGTCAGTTCTGTACTCGGTGGTGCCTCCAGCCCTGAACCCCCTCATCTACAGCCTGAGGAACCAGGAGCTCAAGGCTGCAGTGTGGAGACTGATGACTGGTTGCTTTCAGGAACATTAACCTGCTGGCCAATTTCTGCAAATCACTTGTAATAAAAGTTGTCTTTTGTA
>TgORU_455g1PS
ACAGCAGCTCCATCAGCCACTTCCTCCTGCTGGCACTGGCAGACACGCGGCAGCTGCAGCTCCTGCACTTCTGCCTCTTCCTGGGCATCTCCCTGGCTGCCCTCCTGGGCAACGGCCTCATCATCAGCGCCGTAGCCTGCGGCCACCACCTGCACACGCCCATGTTCTTCTTCCTGCTCAACCTGGCCCTCAGCGACCTGGGCTCCATCTGCACCACTGTCCCCAAAGCCCTGCACAATTCCCTCTGGGACACCAGGAACATCTCCTACACAGGATGTGTTGCAAAGCTTTTTTTTTGTCTTTTTCATCTCGGCAGAGTATTTCCTCCTGACCATCATGTGCTACGACCGCTACGTGTCCATCTGCAAACCCCTGCACTACGGGACCCTCCTGGGCAGCAGAGCTTGTGCCCACATGGCAGCAGCTGCCTGGGCCAGTGCCTTTCTCAATGCTCTCATGCACACAGCCAATACATTTTCCCTGCCCCTGTGCCATGGCAATGCCCTGGGACAGTTCTTCTGTGATATCTCCCAGATCCTCAAACTCTCCTGCTCCAAATCCTATCTCAGAGAACTTGGGTTTCTTGTGTTTTCTATATTTTTAGCATTTTGTTGTTTTGTGTTCATGGTTTTCTCCTATGTGCAGATCTTCAGGGCCGTGCTGAGGATTCCCTCTGAGCAGGGACGGCACAAAGCCTTTTCCACCTGCCTCCCTCACCTGGCTGTGGTCTCTCTGTTTATCAGCACTGTTGCATTTACCTACCTGAAGCCTCCCTCGATGTCCTTCCATTCCCTGGATCTGGCCCTGTCAGTTCTGTACTCGGTGGTGCCTCCAGCCCTGAACCCCCTCATCTACAGCCTGAGGAACCAGGAGCTCAAGGCTGCAGTGTGGAGACTGATGACTGGATGCTTTCAGGAACATTAACCTGCTGGCCAGTTTCTGCAAATTACTTGCAATAAAAGTCTTCTT
>TgORU_666g1PS
ACTGTCCCCAAAGCCATGCACAATTCCCTCTGGGACACCAGCACCATCTCTACAAAGGATGTGCTGCACAGCTTTTTTTTTTGTCTTTTTCATCTCAGCAGAGTATTTCCTGCTGACCATCATGTGCTACGACCGCTACGTGTCCATCTGCAAACCCCTGCACTACGGGACCCTCCTGGGCAGCAGAGCTTGTGCCCACATGGCAGCAGCTGCCTGGGCCAGTGGCTTTCTCACTGCTCTGCTGCTCACAGCCAGTACATTTTCCCTGCCCCTGTGCCATGGCAATGCCCTGGGCCAGTTCTTCTGTGATATCTCCCAGATCCTCAAACTCTCCTGCTCCAAATCCTATCTCAGAGAACTTGGGTTTCTTGTGTTTTCTATATTTTTAGCATTTTGTTGTTTTGTGTTCATAGTTTTCTCCTATGTGCAGATCTTCAGGGCCGTGCTGAGGATTCCCTCTGAGCAGGGACGGCACAAAGCCTTTTCCACCTGCCTCCCTCACCTGGCTGTGGTCTCTCTGTTTATCAGCACTGTTGCATTTACCTACCTGAAGCCTCCCTCCATCTCCTCCCCATCCCTGGATTTGGCCCTGTCAGTTCTGTACTCGGTGGTGCCTCCAGCCCTGAACCCCCTCATCTACAGCCTGAGGAACCAGGAGCTCAGCGCTGCAGTGTGGAGACTGATGACTGGTTGCTTTCAGGAACATTAACCTGCTGGCCAGTTTCTGCAAATTACTTGCAATAAAAGTCTTCT
>TgORU_140g1PS
ATGTCCAACAGCAGCTCCATCAGCCACTTCCTCCTGCTGGCACTGGCAGACACGCGGCAGCTGCAGCTCCTGCACTTCTGCCTCTTCCTGGGATCTCCCTGGCTGCCCTCCTGGGCAACGGCCTCATCATCAGCGCCGTAGCCTGCGGCCACCACCTGCACACGCCCATGTTCTTCTTCCTGCTCAACCTGGCCCTCAGCGACCTGGGCTTCATCTGCACCACTGTCCCCAAAGCCATGCACAATTCCCTCTGGGACACCAGCACCATCTCCTACACAGGATGTGCTGCACAGCTCTTTTTCTTTCTCTTCTTCATTGGAGCAGAGTATTTCCTCCTGACCATAATGTGCTACGACCGCTACGTGTCCATCTGCAAACCCCTGCACTACGGGACCCTCCTGGGCAGCAGAGCTTGTGCCCACATGGCAGCAGCTGCCTGGGCCAGTGCCTTTCTCAATGCTCTGATGCACACAGCCAATACATTTTCCCTGCCCCTGTGCCATGGCAATGCCCTGGGCCAGTTCTTCTGTGATATCTCCCAGATCCTCAAACTCTCCTGCTCCAAATCCTATCTCAGAGAACTTGGGTTTCTTGTGTTTTCTATATTTTTAGCATTTTGTTGTTTTGTGTTCATTGTTTTCTCCTATGTGCAGATCTTCAGGGCCGTGCTGAGGATTCCCTCTGAGCAGGGACGGCACAAATCCTTTTCCACCTGCCTCCCTCACCTGGCCGTGGTCTCTCTGTTCCTCAGCACCGTTGCATTTACCTACATGAAGCCCCCCTCTATGTCCTCCCCATCCCTGGATCTGGCCCTGTCAGTTCTGTACTCGGTGGTGCCTCCAGCCCTGAACCCCCTCATCTACAGCCTGAGGAACCAGGAGCTCAAGGCTGCAGTGTGGAGACTGATGACTGGTTGCTTTCAGGAACATTAACCTGCTGGCCAGTTTCTGCAAATTACTTGTAATAAAAGTCTTCT
>TgORU_97g1PS
TCTCCTGCTCCAAATCCTATCTCAGAGAACTTGGGTTTCTTATGTTTTCTATATTTTTAGCATTTTGTTGTTTTGTGTTCACTGTTTTCTCCTATGTGCAGATCTTCAGGGCCGTGCTGAGGATCCCCTCTGAGCAGGGACGGCATAAATCCTTTTCCACCTGCCTCCCTCACCTGGCTGTGGTCTCTCTGTTTATCAGCACTGTTGCATTTACCTACCTGAAGACCCCCTCCATCTCCTCCCCATCCCTGGATCTGGCCCTGTCAGTTCTGTACTCGGTGGTGCCTCCAGCCCTGAACCCCCTCATCTACAGCCTGAGGAACCAGGAGCTCAAGGCTGCAGTGTGGACACTGATGACTGGATGCTTTCAGGAACATTAAACTGCTGGCCAATTTCTGCAAATCACTTGTAATAAATGTCATCTTTGATACTTCTTGTTGGTT
>TgORU_250g1PS
CTCTCCTGCTCCAAATCCTATCTCAGAGAACTTGGGTTTCTTATGTTTTCTATATTTTTAGCATTTTGTTGTTTTGTGTTCACTGTTTTCTCCTATGTGCAGATCTTCAGGGCCGTGCTGAGGATCCCCTCTGAGCAGATACGGCACAAATCCTTTTCCACCTGCCTCCCTCACCTGGCTGTGGTCTCTCTGTTTATCAGCACTGTTGCATTTACCTACCTGAAGACCCCCTCCATCTCCTCCCCATCCCTGGATCTGGCCCTGTCAGTTCTGTACTCGGTGGTGCCTCCAGCCCTGAACCCCCTCATCTACAGCCTGAGGAACCAGGAGCTCAAGGCTGCAGTGTGGACACTGATGACTGGATGCTTTCAGGAACATTAACCTGCTGGCCAGTTTCTGCAAATTACTTGCAATAAAAGTCTTCT
>TgORU_265g1PS
TCTCCTGCTCCAAATCCTATCTGAGAGAACTTGGGTTTCTTGTGTTTTCTATATTTTTAGCATTTTGTTGTTTTGTGTTCATGGTTTTCTCCTATGTGCAGATCTTCAGGGCCGTGCTGAGGATCCCCTCTGAGCAGGGACGGCATAAATCCTTTTCCACCTGCCTCCCTCACCTGGCTGTGGTCTCTCTGTTTATCAGCACTGTTGCATTTACCTACCTGAAGACCCCCTCCATCTCCTCCCCATCCCTGGATCTGGCCCTGTCAGTTCTGTACTCGGTGGTGCCTCCAGCCCTGAACCCCCTCATCTACAGCCTCAGGAACCAGGAGCTCAAGGCTGCAGTGTGGAGACTGATGACTGGATGCTTTCAGGAACATTAACCTGCTGGCCAGTTTCTGCAAATTACTTGCAATAAAAGTCTTCTT
>TgORU_266g1PS
TCTCCTGCTCCAAATCCTATCTGAGAGAACTTGGGTTTCTTGTGTTTTCTATATTTTTAGCATTTTGTTGTTTTGTGTTCATGGTTTTCTCCTATGTGCAGATCTTCAGGGCCGTGCTGAGGATCCCCTCTGAGCAGGGACGGCATAAATCCTTTTCCACCTGCCTCCCTCACCTGGCTGTGGTCTCTCTGTTTATCAGCACTGTTGCATTTACCTACCTGAAGACCCCCTCCATCTCCTCCCCATCCCTGGATCTGGCCCTGTCAGTTCTGTACTCGGTGGTGCCTCCAGCCCTGAACCCCCTCATCTACAGCCTCAGGAACCAGGAGCTCAAGGCTGCAGTGTGGAGACTGATGACTGGATGCTTTCAGGAACATTAACCTGCTGGCCAGTTTCTGCAAATTACTTGCAATAAAAGTCTTCTT
>TgORU_268g1PS
TCTCCTGCTCCAAATCCTATCTGAGAGAACTTGGGTTTCTTGTGTTTTCTATATTTTTAGCATTTTGTTGTTTTGTGTTCATGGTTTTCTCCTATGTGCAGATCTTCAGGGCCGTGCTGAGGATCCCCTCTGAGCAGGGACGGCATAAATCCTTTTCCACCTGCCTCCCTCACCTGGCTGTGGTCTCTCTGTTTATCAGCACTGTTGCATTTACCTACCTGAAGACCCCCTCCATCTCCTCCCCATCCCTGGATCTGGCCCTGTCAGTTCTGTACTCGGTGGTGCCTCCAGCCCTGAACCCCCTCATCTACAGCCTCAGGAACCAGGAGCTCAAGGCTGCAGTGTGGAGACTGATGACTGGATGCTTTCAGGAACATTAACCTGCTGGCCAGTTTCTGCAAATTACTTGCAATAAAAGTCTTCTT
>TgORU_392g1PS
TCTCCTGCTCCAAATCCTATCTGAGAGAACTTGGGTTTCTTGTGTTTTCTATATTTTTAGCATTTTGTTGTTTTGTGTTCATGGTTTTCTCCTATGTGCAGATCTTCAGGGCCGTGCTGAGGATCCCCTCTGAGCAGGGACGGCATAAATCCTTTCCCACCTGCCTCCCTCACCTGGCTGTGGTCTCTCTGTTTATCAGCACTGTTGCATTTACCTACCTGAAGACCCCCTCCATCTCCTCCCCATCCCTGGATCTGGCCCTGTCAGTTCTGTACTCGGTGGTGCCTCCAGCCCTGAACCCCCTCATCTACAGCCTGAGGAACCAGGAGCTCAAGGCTGCAGTGTGGACACTGATGACTGGATGCTTTCAGGGACATTAAACTGCTGGCCAATTTCTGCAAATTACTTGCAATAAAAGTCTTCTT
>TgORU_386g1PS
TCTCCTGCTCCAAATCCTATCTCAGAGAACTTGGGTTTCTTGTGTTTTCTATATTTTTAGCATTTTGTTGTTTTGTGTTCATTGTTTTCTCCTATGTGCAGATCTTCAGGGCCGTGCTGAGGATCCCCTCTGAGCAGGGACGGCACAAATCCTTTTCCACCTGCCTCCCTCACCTGGCTGTGGTCTCTCTGTTTGTCAGCACTGCTGCATTTACCTACCTGAAGACCCCCTCCATCTCCTCCCCATCCCTGGATCTGGCCCTGTCAGTTCTGTACTCGGTGGTGCCTCCAGCCCTGAACCCCCTGATCTACAGCCTGAGGAACCAGGAGCTCAAGGCTGCAGTGTGGAGACTGATGACTGGATGCTTTCAGGAACATTAACCTGCTGGCCAGTTTCTGCAAATTACTTGCAATAAAAGTCTTCTT
>TgORU_415g1PS
TCTCCTGCTCCAAATCCTATCTCAGAGAACTTGGGTTTCTTGTGTTTTCTATATTTTTAGCATTTTGTTGTTTTGTGTTCATTGTTTTCTCCTATGTGCAGATCTTCAGGGCCGTGCTGAGGATCCCCTCTGAGCAGGGACGGCATAAATCCTTTTCCACGTGCCTCCCTCACCTGGCTGTGGTCTCTCTGTTTATCAGCACTGCTGCATTTACCTACCTGAAGACCCCCTCCATCTCCTCCCCATCCCTGGATCTGGCCCTGTCAGTTCTGTACTCGGTGGTGCCTCCAGCCCTGAACCCCCTCATCTACAGCCTGAGGAACCAGGAGCTCAAGGCTGCAGTGTGGAGACTGATGACTGGATGCTTTCAGGAACATTAACCTGCTGGCCAGTTTCTGCAAATTACTTGCAATAAAAGTCTTCTT
>TgORU_368g1PS
TCTCCTGCTCCAAATCCTATCTCAGAGAACTTGGGTTTCTTATGTTTTCTATATTTTTAGCATTTTGTTGTTTTGTGTTCACTGTTTTCTCCTATGTGCAGATCTTCAGGGCCGTGCTGAGGATCCCCTCTGAGCAGATACGGCACAAATCCTTTTCCACCTGCCTCCCTCACCTGGCTGTGGTCTCTCTGTTTATCAGCACTGTTGCATTTACCTACCTGAAGACCCCCTCCATCTCCTCCCCATCCCTGGATCTGGCCCTGTCAGTTCTGTACTCGGTAGTGCCTCCAGCCCTGAACCCCCTCATCTACAGCCTCAGGAACCAGGAGCTCAAGGCTGCAGTGTGGAGACTGATGACTGGATGCTTTCAGGAACATTAACCTGCTGGCCAGTTTCTGCAAATTACTTGCAATAAAAGTCTTCTT
>TgORU_273g1PS
ATGTCCAACAGCAGCTCCATCAGCCACTTCCTCCTGCTGGCACTGGCAGACACGCGGCAGCTGCAGCTCCTGCACTTCTGCCTCTTCCTGGGCATCTCCCTGGCTGCCCTCCTGGGCAACGGCCTCATCATCAGCGCCGTAGCCTGCGGCCACCACCTGCACACGCCCATGTTCTTCTTCCTGCTCAACCTGGCCCTCAGCGACCTGGGCTCCATCTGICACCACTGTCCCCAAAGCCATGCACAATTCCCTCTGGGACACCAGCACCATCTCCTACACAGGATGTGCTGCTCAGCTCTTTTTCTTTATGCTCTTCATGTCAGCAGAGTATTTCCTCCTGACTATCATGTGCTACGACCGCTACGTGTCCATCTGCAAACCCCTGCACTACGGGACCCTCCTGGGCAGCAGAGCTTGTGCCCACATGGCAGCAGCTGCCTGGGCCAGTGCCTTTCTCAATGCTCTCATGCACACAGCCAATACATTTTCCCTGCCCCTGTGCCATGGCAATGCCCTGGGCCAGTTCTTCTGTGAAATTCCCCAGATCCTCAAGATCTCCTGCTCCAAATCCTATCTCAGAGAACTTGGGTTTCTTGCATTTTCTATATTTTTAGCATTTTGTTGTTTTGTGTTCATAGTTTTCTCCTATGTGCAGATCTTCAGGGCTGTGCTGAGGATTCCCTCTGAGCAGGGACGGCATAAATCCTTTTCCACCTGCCTCCCTCACCTGGCTGTGGTCTCTCTGTTTATCAGCACTGTTGCATTTACCTACCTGAAGCCTCCCTCCATCTCCTCCCCATCCCTGGATCTGGCCCTGTCAGTTCTGTACTCGGTGGTGCCTCCAGCCCTGAACCCCCTCATCTACAGCCTGAGGAACCAGGAGCTCAAGGCTGCAGTGTGGAGACTGATGACTGGATGCTTTCAGGAACATTAACCTGCTGGCCAGTTTCTGCAAATTACTTGCAATAAAAGTCTTCTT
>TgORU_264g1PS
TCTCCTGCTCCAAATCCTATTTCAGAGAACTGGTTTCTTGTGTTTTCTATATTTTTAGCATTTTGTTGTTTTGTGTTCATTGTTTTCTCCTATGTGCAGCTCTTCAGGGCCGTGCTGAGGATCCCCTCTGAGCAGGGACGGCACAAAGCCTTTTCCACCTGCCTCCCTCACCTGGCTGTGGTCTCTCTGTTTATCAGCACTGTTGCATTTACCTACCTGAAGACCCCCTCCATCTCCTCCCCATCCCTGGATCTGGCCCTGTCAGTTCTGTACTCGGTGGTGCCTCCAGCCCTGAACCCCCTCATCTACAGCCTGAGGAACCAGGAGCTCAAGGCTGCAGTGTGGACACTGATGACTGGGTGCTTTCAGGAACATTAACCTGCTGGCCAGTTTCTGCAAATTACTTGCAAT
>TgORU_179g1PS
CTCTCCTGCTGCAAATCCTATCTCAGAGAACTTGGGTTTCTTATGTTTTCTATATTTTTAGCATTTTGTTGTTTTGTGTTCATTGTTTTCTCCTATGTGCAGATCTTCAGGGCCGTGCTGAGGATCCCCTCTGAGCAGATACGGCACAAATCCTTTTCCACCTGCTTCCCTCACCTGGCCGTGGTCTCTCTGTTCCTCAGCACTGTTGCATTTACCTACCTGAAGCCCCCCTCCATCTCCTCCCCATCCCTGGATCTGGCCCTGTCAGTTCTGTACTCGGTGGTGCCTCCAGCCCTGAACCCCTCATCTACAGCCTCAGGAACCAGGAGCTCAAGGCTGCAGTGTGGAGACTGATGACTGGATGCTTTCAGGAACATTAACCTGCTGGCCAGTTTCTGCAAATTACTTGCAATAAAAGTCTT
>TgORU_288g1PS
TCTGCACTTATGCTCTCTGGCATCTCCTGGCTGCTCCTGAGCCACGGCTCATCATCAGCGCGTAGCTGCGGTCACCACTGCACACGCCATGTTCTTCTTCTGCTCCACCTGGCCCTCAGCGACCTGGGCTCCATCTGCACCACTGTCCCCAAAGCCATGCACAATTCCCTCTGGGACACCAGGAACATCTCCTACACCAGGATGTGCTACACAGCTTTTTTTTTTGTCTTTTTCATCTCGGCAGAGTATTTCCTCCTGACTGTCATGTGCTACGACCGCTACGTGTCCATCTGCAAACCCCTGCACTACGGGACCCTCCTGGGCAGCAGAGCTTGTGCCCACATGGCAGCAGCTGCCTGGGCCAGTGCCTTTCTCAATGCTCTGATGCACACAGCCAATACATTTTCCCTGCCCCTGTGCCATGGCAATGCCCTGGGCCAGTTCTTCTGTGATATCCCCCAGATCCTCAAACTCTCCTGCTCCAAATCCTATCTCAGAGAACTTGGGTTTCTTGTGTTTTCTATATTTTTAGCATTTTGTTGTTTTGTGTTCATTGTTTTCTCCTATGTGCAGATCTTCAGGGCTGTGCTGAGGATCCCCTCTGAGCAGGGACGGCACAAAGCCTTTTCCACCTGCCTCCCTCACCTGGCTGTGGTCTCTCTTTTTATCAGCACTGTTGCATTTACCTACCTGAAGCCTCCCTCCATCTCCTCCCCATCCCTGGATCTGGCCCTGTCAGTTCTGTACTCGGTGGTGCCTCCAGCCCTGAACCCCCTCATCTACAGCCTGAGGAACCAGGAGCTCAAAGCTGCAGTGTGGAGACTGATGACTGGATGCTTTCAGGAACATTAACCTGCTGGCCAGTTTCTGCAAATTACTTGCAATAAAAGTCTTCT
>TgORU_229g1PS
ATGTCCAACAGCAGCTCCATCAGCCACTTCCTCCTGCTGGCACTGGCAGACACGCGGCAGCTGCAGCTCCTGCACTTCTGCCTCTTCCTGGGATCTCCCTGGCTGCCCTCCTGGGCAACGGCCTCATCATCAGCGCCGTAGCCTGCGGCCACCACCTGCACACCCCCATGTTCTTCTTCCTGCTCCACCTGGCCCTCAGCGACCTGGGCTCCATCTGCACCACTGTCCCCACAGCCATGCACAATTCCCTCTGGGACACTAGGAACATCTCCTACACAGGATGTGCTGCTCAGGTTTTTTTGCTTATCTTCTTTCTTGGATCAGAGTATTTCCTCCTGACCATCATGTGCTACGACCGCTACGTGTCCATCTGCAAACCCCTGCACTACGGGACCCTCCTGGGCAGCAGAGCTTGTGCCCACATGGCAGCAGCTGCCTGGGCCAGTGCCTTTCTCAATGCTCTGCTGCAAACAGCCAATACATTTTCCCTGCCCCTTTGCCATGGCAATGCCGTGGACAAGTTCTTCTGTGAAATCCCCCAGATCCTCAAACTCTCCTGCTCCAAATCCTATCTCAGGGAACTTGGGGTTCTTGTGTTTTCTATATTTTTAGCATTTTGTTGTTTTGTGTTCATAGTTTTCTCCTATGTGCAGATCTTCAGGGCTGTGCTGAGGATCCCCTCTGAGCAGGGACGGCACAAAGCATTTTCCACCTGCCTCCCTCACCTGGCTGTGGTCTCTCTGTTCCTCAGCACTGCAATATTTGCCTACCTGAAGCCCCCCTCCATGTTCTCCCCATCCCTGGATCTGGCCCTGTCAGTTCTGTACTCGGTGGTGCCTCCAGTCCTGAACCCCCTCATCTACAGCCCGAGGAACCAGGAGCTCAAGGCTGCAGTGTGGAAACTGATGACTGGATGCTTTCAGGGACATTAAACTGCTGGCAAATTTCTGAAAATCACTTGTAACAAAAGTCATCTT
>TgORU_626g1PS
GCCCTCCTGGGCAACGGCACATCATCAGCGCCGTAGCCTGCGGCCACCACCTGCACACGCCCATGTTCTTCTTCCTGCTCAACCTGGCCCTCAGCGACCTGGGCTCCATCTGCACCACTGTCCCCAAAGCCATGCACAATTCCCTCTGGGACACCAGGGACATCTCCTACACAGGATGTGCTGCACAGCTTTTTCTGCTTATCTTCTTCCTTGGAACAGAGTTTTCCCTCCTGACCATCATGTGCTACGACCGCTACGTGTCCATCTGCAAACCCCTGCACTACGGGACCCTCCTGGGCAGCAGAGCTTGTGCCCACATGGCAGCAGCTGCCTGGGCCAGTGCCTTTCTCAATGCTCTGCTGCAAACAGCCAATACATTTTCCCTGCCCCTGTGCCATGGCAATGCCATGGACCAGTTCTTCTGTGAAATCCCCCAGATCCTCAAGCTCTCCTGCTCCAAATCCTATCTCAGAGAACTTGGGTTTCTTGTGTTTTCTATATTTTTAGCATTTTGTTGTTTTGTGTTCATAGTTTTCTCCTATGTGCAGATCTTCAGGGCTGTGCTGAGGATCCCCTCTGAGCAGGGACGGCACAAAGCCTTTTCCACCTGCCTCCCTCACCTGGCTGTGGTCTCTCTGTTTATCAGCACTGGTGTATTTACCTACCTAAAGCCCCCCTCGATGTCCTCCCCATCCCTGGATCTGGCCCTGTCAGTTCTGTACTCGGTGGTGCCTCCAGCCCTGAACCCCCTCATCTACAGCCTGAGGAACCAGGAGCTCAAGGCTGCAGTGTGGAGACTGATGACTGGATGCTTTCAGGAGCATTAAACTGCTGTCAAATTTCTGCAAATCACTTGTAATAAAAGTCATCTTTCATAC
>TgORU_651g1PS
ATGTCCAACAGCAGCTCCATCAGCCACTTCCTCCTGCTGGCACTGGCAGACACGCGGCAGCTGCAGCTCCTGCACTTCTGCCTCTTCCTGGGATCTCCCTGGCTGCCCTCCTGGGCAACGGCCTCATCATCAGCGCCGTAGCCTGCGGCCACCACCTGCACACGCCCATGTTCTTCTTCCTGCTCCACCTGGCCCTCAGCGACCTGGGCTCCATCTGCACCACTGTCCCCAAAGCCATGCACAATTCCCTCTGGGACACCAGGAACATCTCCTACAAGAGATGTGCTGCACAGCTCTTTTTCTTTATGCTCTTCATTGAACAGAGCTTTCCATCCTGACCATTATGTGCTACGACCGCTACGTGTCCATCTGCAAACCCCTGCACTACGGGACCCTCCTGGGCAGCAGAGCTTGTGCCCACATGGCAGCAGCTGCCTGGGCCAGTGCCTTTCTCAATGCTCTGCTGCAAACAGCCAATACATTTTCCCTGCCCCTGTGCCATGGCAATGCCCTGGGCCAGTTCTTCTGTGAAATCCCACAGATCCTCAAGCTCTCCTGCTCCAAATCCTATCTCAGGGAACTTGGGTTTCTTGCATTTTCTATATTTTTAGGATTTGGTTGTTTTGTGTTCATAGTTTTCTCCTATGTGCAGATCTTCAGGGCTGTGCTGAGGATCCCCTCTGAGCAGGGACGGCACAAAGCCTTTTCCACCTGCTTCCCTCACTTGGCTGTGGTCTCACTGTTCCTCAGCACTGGTGCATTTACCTACCTAAAGCCCCCCTCGATGTCCTCCCCATCCCTGGATCTGGCCCTGTCAGTTCTGTACTCGGTGGTGCCTCCAGCCCTGAACCCCCTCATCTACAGCCTGAGGAACCAGGAGCTCAAGTCTACAGTGTGGACACTGATGACTGGGTGCTTTCAGAAACATTAAACTGCTGGCCAATTTCTACAAATCACTTGTAATAAAAGTCATCT
>TgORU_166g1PS
ACGCGGCAGCTGCAGCTCCTGCACTTCTGCCTCTTCCTGGGCATCTCCCTGGCTGCCCTCCTGGGCAACGGCCTCATCATCAGCGCCGTAGCCTGCGGCCACCACCTGCACACGCCCATGTTCTTCTTCCTGCTCAACCTGGCCCTCAGTGACCTGGGCTCCATCTGCACCACTGTCCCCAAAGCCATGCACAATTCCCTCTGGGACACCAGGAACATCTCCTACACAGGATGTGCTGCACAGCTCTTTTTCTTTGTCATCTTCATCTCAGCAGAGTTTTATCTCCTGACCATCATGTGCTACGACCGCTACGTGTCCATCTGCAAACCCCTGCACTACGGGACCCTCCTGGGCAGCAGAGCTTGTGCCCACATGGCAGCAGCTGCCTGGGCCAGTGCCTTTCTCAATGCTCTGCTGCACACGGCCAATACATTTTCCCTGCCCCTGTGCCATGGCAATGCCGTGGGCCAGTTCTTCTGTGAAATCCCACAGATCCTCAAGATCTCCTGCTCCAAATCCTACCTCAGGGAACTCGGGCTCATTGCTGTTAGTGTGTGTTTGGCATTTTGTTGTTTTGTGTTCATTGTTTTCTCCTATGTGCAGATCTTCAGGGCAGTGCTGAGGATCCCCTCTGAACAGGGACGGCACAAAGCCTTTTCCACCTGCTTCCCTCACCTGGCTGTGGTCTCTCTGTTTATCAGCACTGGTGTATTTAACTACCCTAAACCCCCCTCGATGTCCTCCCCATCCCTGGATCTGGGCCCTGTCAGTTCTGTACTCGGTGGTGTCTCAGCCCTGAACCCCCT
>TgORU_451g1PS
ATGTCCAACAGCAGCTCCATCAGCCACTTCCTCCTGCTGGCACTGGCAGACACGCGGCAGCTGCAGCTCCTGCACTTCTGCCTCTTCCTGGGATCTCCCTGGCTGCCCTCCTGGGCAACGGCCTCATCATCAGCGCCGTAGCCTGCGGCCACCACCTGCACACGCCCATGTTCTTCTTCCTGCTCCACCTGGCCCTCAGCGACCTGGGCTCCATCTGCACCACTGTCCCCAAAGCCATGCACAATTCCCTCTGGGACACCAGGAACATCTCCTACACAGGATGTGCTGCTCAGCTCTTTTTCTTCATGTTCTTCATCTCAGCAGAGTTTTATCTCCTGACCATCATGTGCTACGACTGCTACGTGTCCATCTGCAAACCCCTGCACTACGGGACCCTCCTGGGCAGCAGAGCTTGTGCCCACATGGCAGCAGCTGCCTGGGCCAGTGCCTTTCTCAATGCTCTCATGCACACGGCCAATACATTTTCCCTGCCCCTGTGCCATGGCAATGTCCTGGGTCAGTTCTTCTGTGAAATCCCCCAGATCCTCAAGCTCTCCTGCTCCAAATCCTACCTCAGGAAATTTGGGCTTCTTCTTATTAGTGTGTGTTTGGCATTTGGTTGTTTTGTGTTCATTGTTTTCTCCTATGTGCAGATTTTCAGGGCTGTGCTGAGGATCCCTTCTGAGCAGGGACGGCACAAAGCCTTTTCCACCTGCCTCCCTCACCTGGTTGTGGTCTCCCTGTTTGTCAACACTGCAGCATTTGCCAATCTCAAGCCTCCCTCGATGTCCTCCCCATCCCTGGATCTGTCCCTGTCAGTTCTGTACTCGGTGGTGCCTCCAGCCCTGAACCCCCTCATCTACAGCCTGAGGAACCAGGAGCTCAAGGCTGCAGTGTGGAAACTGATGACTGCATGGTTTCAGAACAGTAATTCCTAGCCTTTTTCTGCAAATCACTT
>TgORU_146g1PS
ATGTCCAACAGCAGCTCCATCAGCCTCTTCCTCCTGCTGGCACTGGCAGACACGTGGCAGCTGCAGCTCCTGCACTTCTGCCTCTTCCTGGGATCTCCCTGGCTGCCCTCCTGGGCAACGGCCTCATCATCAGAGCCATAGCCTGTGGCCACCACCTGCACACGCCCATGTTCTTCTTCCTGCTCCACCTGGCCCTCAGCGGCCTGGGCTCCATCTGCACCACTGTCCCCACAGCCATGCACAATTCCCTCTGGGACACCAGGGACATCTACTCAGGATGTGCTGCTCAGGTTTTTCTGCTTATCTTCTTTCTTAGATCAGAGTATTTCCTCCTGACCATCATGTGCTACGACTGCTGCGTGTCCATCTGCAAACCCCTGCACTACGGGACCCTCCTGGGCAGCAGAGCTTGTGCCCACATGGCAGCAGCTGCCTGGGCCAGTGGCTTTCTCACTGCTCTGCTGCTCACAGCCAATACATTTTCCCTGCCCCTGTGCCATGGCAATGCCCTGGGCCAGTTCTTCTGTGAAATCCCACAGATCCTCAAGCTCTCCTGCTCCAAGTCCTACCTCAGGGAACTTGGGCTCATTGCTGTTAGTGCCTGTTTCGGACTTGGTTGTTTTGTGTTCATTGTTTTCTCCTATGTGCAGATCTTCCGGGCTGTGCTGAGGATCCCCTCTGAGCAGGGACGGCACAAAGCCTTTTCCACCTGCCTCCCTCACCTGGCCGTGGTCTCCCTTTTCTTAAGCACTGTCATGTTTGCTCACCTGAAGCCCTCTCCATCTCCTCCCCATCCCTGGATCTGGGCCCTGTCAGTTCCTGTACTTGGGTGCTCCAGCCTTGATCCCCTCATCTACAGCCTGAGAACAGGAGCTCAAGGC
>TgORU_663g1PS
ATGTCCAACAGCAGCTCCATCAGCCACTTCCTCCTGCTGGCACTGGCAGACACGCGGCAGCTGCAGCTCCTGCACTTCTGCCTCTTCCTGGGCATCTCCCTGGCTGCCCTCCTGGGCAACGGCCTCATCATCAGCACCGTAGCCTGCGGCCACCACCTGCACACGCCCATGTTCTTCTTCCTGCTCAACCTGGCCCTCAGTGACCTGGGCTCCATCTGCACCACTGTCCCCAAAGCCATGCACAATTCCCTCTGGGACACCAGGGACATCTACTCAGGATGTGCTGCTCAGGTTTTTCTGCTTATCTTCTTTCTTGGATCAGAGTATTTCCTCCTGACCATCATGTGCTACGACCGCTACGTGTCCATCTGCAAACCCCTGCACTACGGGACCCTCCTGGGCAGCAGAGCTTGTGCCCACATGGCAGCAGCTGCCTGGGCCAGTGGCTTTCTCACTGCTCTGCTGCTCACAGCCAATACATTTTCCCTGCCCCTGTGCCATGGCAATGCCCTGGGCCAGTTCTTCTGTGAAGTCCCACAGATCCTCAAGCTCTCCTGATCCAAGTCCTACCTCAGGGAACTTGGGCTCATTGCTGTTAGTGCCTGTTTCGGACTTGGTTGTTTTGTGTTCATTGTTTTCTCCTATGTGCAGATCTTCCGGGCTGTGCTGAGGATCCCCTCTGAGCAGGGACGGCACAAAGCCTTTTCCACCTGCCTCCCTCACCTGGCCGTGGTCTCCCTTTTCTTAAGCACTGTCATGTTTGCTCACCTGAAGCCCCTCTCCATCTCCTCCCCATCCCTGGATCTGGCCCTGTCAGTTCTGTACTTGGTGGTGCCTCCAGCCCTGAACCCCCTCATCTACAGCCTGAGGAACCAGGAGCTCAAGGCTGCAGTGTGGACACTGATGAATGGATGCTTTCAGGGACAT
>TgORU_813g1PS
ATGTCCAACAGCAGCTCCATCAGCCACTTCCTCCTGCTGGCACTGGCAGACACGCGGCAGCTGCAGCTCCTGCACTTCTGTCTCTTCCTGGGCATCTCCCTGGCTGCCCTCCTGGGCAACGGCCTCATCATCAGCGCCGTAGCCTGCGGCCACCACCTGCACACACCCATGTTCTTCTTCCTGCTCAACCTGGCCCTCAGCGACCTGGGCTCCATCTGCACCACTGTCCCCAAAGCCATGCACAATTCCCTCTGGGACACCAGGAACATCTCCTACAAAGGATGTGCTGCTCAGGTTTTTCTGCTTATCTTCTTTCTTGGATCAGAGTATTTCCTCCTGACCATCATGTGCTACGACCGCTACGTGTCCATCTGCAAACCCCTGCACTACGGGACCCTCCTGGGCAGCAGAGCTTGTGCCCACATGGCAGCAACTGCCTGGGCCAGTGGCTTTTTCTATTCACTGCTGCACACGGCCAATACATTTTCCTTGCCCCTGTGCCATGGCAATGCCCTGGGCCAGTTCTTCTGTGAAATCCCCCAGATCCTCAAGCTCTCCTGCTCTATATCTTATCTCAGGGAACTGGGGCTCATTGCTGTTAGTGCCTGTTTGGTATTTGGTTGTTTTGTGTTCATGGTTTTCTCCTATGTGCAGATCTTCAGGGCTGTGCTTGAGGATCCCCTCTGAGCAGGGACGGCACAAAGCCTTTTCCACCTGCCTCCCTCACCTGGCTGTGGTCTCTCTGTTTGTCAGCAGTCTCATGTTTGCCTACCTGAAGCCCCTCTCCATGTCCTCCCCATCCCTGGATCTGTCAGTGTCAGTTCTGTACTCGGTGGTGCCTCCAGCCCTGAACCCCCTCATTTACAGCCTGAGGAACCAGGAGCTCAAGGCTGCAGTGTGGACACTGATGACTGGATGCTTTCAAGGACATTAAACTGCTGGCCAATTTCTGAAAATCACTTGTAACAAAAGTCATCTA
>TgORU_325g1PS
CACTGGCAGACACGCGGCAGCTGCAGCTCCTGCACTTCTGCCTCTTCCTGGGCATCTCCCTGGCTGCCCTCCTGGGCAACGGCCTCATCATCAGCGCCGTAGCCTGCGGCCACCACCTGCACACGCCCATGTTCTTCTTCCTGCTCCACCTGGCCCTCAGCGACCTGGGCTCCATCTGCACCACTGTCCCCACAGCCATGCACAATTCCCTCTGGGACACCAGGGACATCTCCTACACAGGATGTGCTGCACAGCTCTTTTTCCTTCTGATCTTCATGTCAGCAGAGTATTTCCTCCTGACCATCATGTGCTACGACCGCTACGTGTCCATCTGCAAACCCCTGCACTACGGGACCCTCCTGGGCAGCAGAGCTTGTGCCCACATGGCAGCAGCTGCCTGGGCCAGTGCCTTTCTCAATGCTCTCATGCTCACAGCCAATACATTTTCCCTGCCCCTGTGCCATGGCAATGCCCTGGGCCAGTTCTTCTGTGAAATCCCACAGATCCTCAAACTCTCCTGCTCCAAATCTTACCTCAGGGAACATTGGGTTCTTGTGGTTACTGTCAGTTTATCGTTGTGTTGTTTTGTTTTCATTGTTTTCTCCTATGTGCAGATCTTCAGGGTCGTACTGAGGATCCCCTCTGAGCAGGGACGGCACAAAGCCTTTTCCACCTGCCTCCCTCACCTGGCCGTGGTCTCTCTGTTCCTCAGCACTGCAGTGTTTGCTCACCTGAAGTCTCCCTCCATGTCCTCCCCATCCCTGGATCTGGCCCTGTCAGTTCTGTACTCGGTGCTGCCTCCAGCCCTGAACCCCCTCATCTACAGCCTGAGGAACCAGGAGCTCAAGGCTGCAGTGTGGACACTGATGACTGGATGCTTTCAGGAACATTAAACTGCTGGCCAATTTCTGCAAATCACTTGTAATAAAAGTCATCTT
>TgORU_334g1PS
TCTGCCTCCTTCCCTGGGCATTCTCCCTGGCTGCCCTCCTGGGCAACGGCCTCATCATCAGCGCCGTAGCCTGCGGCCACCACCTGCACACGCCCATGTTCTTCTTCCTGCTCCACCTGGCCCTCAGCGACCTGGGCTCCATCTGCACCACTGTCCCCAAAGCCCTGCACAATTCCCTCTGGGACACCAGGGACATCTCCTACACAGGATGTGCTGCTCAGCTCTTTTTCCTTCTGATCTTCATGTCAGCAGAGTATTTCCTCCTGACCATCATGTGCTACGACCGCTACGTGTCCATCTGCAAACCCCTGCACTACGGGACCCTCCTGGGCAGCAGAGCTTGTGCCCACATGGCAGCAGCTGCCTGGGCCAGTGCCTTTCTCAATGCTCTGCTGCTCACAGCCAATACATTTTCCCTGCCCCTGTGCCATGGCAATGCCCTGGGCCAGTTCTTCTGTGAAATCCCCCAGATCCTCAAACTCTCCTGCTCCAAATCCTACCTCAGGGAACATTGGGTTCTTGTGGTTACTGTCAGTTCATCGTTGTGTTGTTTTGTGTTCATTGTTTTCTCCTATGTGCAGATCTTCAGGGTCATACTGAGGATCCCCTCTGAGCAGGGACGGCACAAAGCCTTTTCCACCTGCCTCCCTCACCTGGCCGTGGTCTCTCTGTTCCTCAGCACTGCAGTGTTTGCTCCCCTGAAGTCTCCCTCCATGTCCTCCCCATCCCTGGATCTGGCCCTGTCAGTTCTGTACTCGGTGCTGCCTCCAGAGCTGAGCCCCCTCATCTACAGCCTGAGGAACCAGGAGCTCAAGGCTGCAGTGTGGACACTGATGACTGGATGCTTTCAGGAGCATTAAACTGCTGGCCAATTTCTGCAAATCATTGTA
>TgORU_354g1PS
ATGTCCAACAGCAGCTCCATCAGCCACTTCCTCCTGCTGGCACTGGCAGACACGCGGCAGCTGCAGCTCCTGCACTTCTGCCTCTTCCTGGGATCTCCCTGGCTGCCCTCCTGGGCAACGGCCTCATCATCAGCGCCGTAGCCTGCGGCCACCACCTGCACACGCCCATGTTCTTCTTCCTGCTCCACCTGGCCCTCAGCGACCTGGGCTCCATCTGCACCACTGTCCCCACAGCCCTGCACAATTCCCTCTGGGACACCAGCACCATCTCCTACTCAGGATGTGCTGCTCAGCTCTTTTTCCTTCTGATCTTCATCTCAGCAGAGTATTTCCTCCTGACCATCATGTGCTACGACCGCTACGTGTCCATCTGCAAACCCCTGCACTACGAGACCCTCCTGGGCAGCAGAGCTTGTGCCCACATGGCAGCAGCTGCCTGGGCCAGTGCCTTTCTCAATGCTCTGCTCCTCACAGCCAATACATTTTCCCTGCCCCTGTGCCATGGCAATGCCCTGGGCCAGTTCTTCTGTGTAGTCCCACAGATCCTCAAGCTCTCTTGCTCCAAATCCTATCACAGGGAACTTGGGCTCATTGCAGTTACTGCCTGTTTAGGACTTGGCTGTTTTGTGTTCATTGTTTTCTCCTATGTGCAGATCTTCAGGGCCGTGCTGAGGATCCCCTCTGAGCAGGGACGGCACAAAGCCTTTTCCACCTGCCTCCCTCACCTGGTTGTGGTCTCTCTGTTTGTCAGCAGTGTAATATTTGCCTACCTGAAGCCCCCCTCGATGTCCTCCCCATCCCTGGATCTGGCCCTGTCAGTTCTGTACTCGGTGGTGCCTCCAGCCCTGAACCCCCTCATCTACAGCCTGAGGAACCAGGAGCTCAAGGCTGCAGTGTGGACACTGATGACTGGATGGTTTTGGAAACATTAAACTGCTGGCCAATTTCTGCAAATCACTTGCAATAAACGT
>TgORU_379g1PS
ATGTCCAACAGCAGCTCCATCAGCCACTTCCTCCTGCTGGCACTGGCAGACACGCGGCAGCTGCAGCTCCTGCACTTCTGCCTCTTCCTGGGATCTCCCTGGCTGCCCTCCTGGGCAACAGCCTCATCATCAGCGCCGTAGCCTGCGGCCACCACCTGCACACGCCCATGTTCTTCTTCCTGCTCCACCTGGCCCTCAGCGACCTGGGCTCCATCTGCACCACTGTCCCCAAAGCCATGCACAGTTTGCTCTGGGACACCAGCACCATCTCCTACTCAGGATGTGCTGCTCAGCTCTTTTTCCTTCTGATCTTCATCTCAGCAGAGTATTTCCTGCTGACCATCATGTGCTACGACCGCTACGTGTCCATCTGCAAACCCCTGCACTACGAGACCCTCCTGGGCAGCAGAGCTTGTGCCCACATGGCAGCAGCTGCCTGGGCCAGTGCCTTTCTCTATTCACTGCTGCACACAGCCAATACATTTTCCCTGCCCCTGTGCCATGGTAATGCCCTGGGCCAGTTCTTCTGTGAAATCCCACAGATCCTCAAGCTCTCTTGCTCCAAATCCTATCACAGGGAACTTGGGCTCATTGCAGTTACTGCCTGTTTAGGACTTGGCTGTTTTGTGTTCATGGTTTTCTCCTATGTGCAGATCTTCAGGGCCGTGCTGAGGATCCCCTCTGAGCAGGGACGGCACAAAGCCTTTTCCACCTGCCTCCCTCACCTGGTTGTGGTCTCTCTGTTTGTCAGCACTGGCATATTTGCTTACCTGAAGCCCCCCTCCATGTCCTCCCCATCCCTGGATCTGGCCCTGTCAGTTCTGTACTCGGTGGTGCCTCCCGCCCTGAACCCCCTCATCTACAGCGTGAGGAACCAGGAGCTCAAGGCTGCAGTGAGGAGACTGATGACTGGATGGTTTTGGAAACATTAAACTGCTGGCCAATTTCTGCAAATCACTTGCAATAAACGT
>TgORU_540g1PS
ATGTCCAACAGCAGCTCCATCAGCCACTTCCTCCTGCTGGCACTGGCAGACACGCGGCAGCTGCAGCTCCTGCACTTCTGCCTCTTCCTGGGATCTCCCTGGCTGCCCTCCTGGGCAACGGCCTCACCATCAGCGCCGTAGCCTGCGGCCACCACCTGCACACGCCCATGTTCTTCTTCCTGCTCAACCTGGCCCTCAGCGACCTGGGCTCCATCTGCACCACTGTCCCCAAAGCCATGCACAGTTTGCTCTGGGACACCAGCACCATCTCCTACTCAGGATGTGCTGCTCAGCTCTTTTTCCTTCTGATCTTCATCTCAGCAGAGTATTTCCTGCTGACCATCATGTGCTACGACCGCTACGTGTCCATCTGCAAACCCCTGCACTACGAGACCCTCCTGGGCAGCAGAGCTTGTGCCCACATGGCAGCAGCTGCCTGGGCCAGTGCCTTTCTCTATTCACTGCTGCACACAGCCAATACATTTTCCCTGCCCCTGTGCCATGGCAATGCCCCGGGCCAGTTCTTCTGTGAAATCCCACAGATCCTCAAGCTCTCTTGCTCCAAATCCTATCACAGGGAACTTGGGCTCATTGCAGTTACTGCCTGTTTAGCATTTGGCTGTTTTGTGTTCATGGTTTTCTCCTATGTGCAGATCTTCAGGGCCGTGCTGAGGATCCCCTCTGAGCAGGGACGGCACAAAGCCTTTTCCACCTGCCTCCCTCACCTGGTTGTGGTCTCTCTGTTTGTCAGCAGTGTAATATTTGCCTACCTGAAGCCCCCCTCGATGTCCTCCCCATCCCTGGATCTGGCCCTGTCAGTTCTGTACTCGGTGGTGCCTCCAGCCCTGAACCCCCTCATCTACAGCCTGAGGAACCAGGAGCTCAAGGCTGCAGTGTGGAGACTGATGACTGGATGGTTTTGGAAACATTAAACTGCTGGCCAATTTCTGCAAATCACTTGCAATAAACG
>TgORU_539g1PS
CCCTCAGCGACTGGCTCCATCTGCACACTGTCCCTAAGCGAACTTGGCTCCATCTTGCCACCACTGTCCCCAAAGCCATGCACAGTTTGCTCTGGGACACCAGCACCATCTCCTACTCAGGATGTGCTGCTCAGCTCTTTTTCCTTCTGATCTTCATCTCAGCAGAGTATTTCCTGCTGACCATCATGTGCTACGACCGCTACGTGTCCATCTGCAAACCCCTGCACTACGAGACCCTCCTGGGCAGCAGAGCTTGTGCCCACATGGCAGCAGCTGCCTGGGCCAGTGCCTTTCTCTATTCACTGCTGCACACAGCCAATACATTTTCCCTGCCCCTGTGCCATGGCAATGCCCTGGGCCAGTTCTTCTGTGAAATCCCACAGATCCTCAAGCTCTCTTGCTCCAAATCCTATCACAGGGAACTTGGGCTCATTGCAGTTACTGCCTGTTTAGGACTTGGCTGTTTTGTGTTCATGGTTTTCTCCTATGTGCAGATCTTCAGGGCCGTGCTGAGGATCCCCTCTGAGCAGGGACGGCACAAAGCCTTTTCCACCTGCCTCCCTCACCTGGTTGTGGTCTCTCTGTTTGTCAGCAGTGTAATATTTGCCTACCTGAAGCCCCCCTCGATGTCCTCCCCATCCCTGGATCTGGCCCTGTCAGTTCTGTACTCGGTGGTGCCTCCAGCCCTGAACCCCCTCATCTACAGCGTGAGGAACCAGGAGCTCAAGGCTGCAGTGTGGAGACTGATGACTGGATGGTTTTGGAAACATTAAACTGCTGGCCAATTTCTGCAAATCACTTGCAATAAACG
>TgORU_396g1PS
AAATGTCACAGCAGCTCCATCAGCCACTTCCTCTGCTGGCACTGGCAGACACGCGGCAGCTGCAGCTCCTGCACTCTGCCTCTCCTGGGCATCTCCCTGGCTGCCCTCCTGGGCAACGGCCTCATCATCAGCGCCGTAGCCTGCGGCCACCACCTGCACACGCCCATGTTCTTCTTCCTGCTCAACCTGGCCCTCAGCGACCTGGGCTCCATCTGCACCACTGTCCCCAAAGCCATGCACAATTCCCTCTGGGACACCAGCACCATCTCCTACACAGGATGTGCTGCACAGCTCTTTTTCTTTCTCTTCTTCATTGGAGCAGAGTATTTCCTGCTGACCATCATGTGCTACGACCGCTACGTGTCCATCTGCAAACCCCTGCACTATGGGACCCTCCTGGGCAGCAGAGCTTGTGCCCACATGGCAGCAGCTGCCTGGGCCAGTGCCTTTCTCTACTCACTGCTGCACACAGCCAATACATTTTCCCTGCCCCTGTGCCACAGCAATGTCCTGGGCCAGTTCTTCTGTGAAATCCCACAGATCCTGAAACTCTCCTGCTCCAAATCCTATCACAGGGAACTTGGGCTTCTTGCTATTAGTGCCTGTTTGGTATCTGGTTGTTTTTTATTCATTGTTTTCTCGTATGTGCAGATCTTCAGGGCTGTGCTGAGGATCCCCTCTGAGCAGGGACGGCACAAAGCCTTTTCCACCTGCCTCCCTCACCTGGTTGTGGTCTCTCTGTTCATCAGCACTGCAGTGTTTGCCTACCTGAAGCCCCCCTCGATGTCCTCCCCATCCCTGGATCTGGCCCTGTCAGTTCTGTACTCGGTGGTGCCTCCAGCCCTGAACCCCCTTATCTACAGCCTGAGGAACCAGGAGCTCAAGGCTGCAGTGTGGAAACTGATGACTGGATGCTTTCAGGAACATTAACCTGCTGGCCAGTTTCTGCAAATCGCTTGTAATAAA
>TgORU_68g1PS
ATGTCCAACAGCAGCTCCATCAGCCACTTCCTCCTGCTGGCACTGGCAGACACGCGGCAGCTGCAGCTCCTGCACTTCTGCCTCTTCCTGGGATCTCCCTGGCTGCCCTCCTGGGCAACGGCCTCATCATCAGCGCCGTAGCCTGCGGCCACCACCTGCACACGCCCATGTTCTTCTTCCTGCTCAACCTGGCCCTCAGCGACCTGGGCTCCATCTGCACCACTGTTCCCACAGCCATGCACAGTTTGCTCTGGAACACCAGCACCATCTCCTACTCAGGATGTGCTGCTCAGGTTTTTCTGGTTTCCTTCTTTCTTGGATCAGAGTATTTCCTCCTGACCATCATGTGCTACGACCGCTACGTGTCCATCTGCAAACCCCTGCACTACGGGACCCTCCTGGGCAGCAGAGCTTGTGCCCACATTGGCAGCAGCTGCCTGGGCCAGTGCCTTTCTCAATGCTCTGCTGCACACAGCCAATACATTTTCCCTGCCCCTGTGCCATGGCAATGCCCTGGGACAGTTCTTCTGTGAAATCCCACAGATCCTCAAGATCTCCTGCTCCAATTCCTATCTCAGGGAACTGGGGCTTCTTGCTATTAGTGCCTCTTTGGTATCTGGTTGTTTTGTGTTCATTGTTTTCTCCTATGTGCAGATTTTCAGGGCTGTGCTGAGGATCCCCTCTGAGCAGGGACAGCACAAAGCCTTTTCCACCTGCGTCCCTCACCTGGCCGTGCTCTCCTTGTTCCTTAGCACTATTATGTTTGCTCATCTGATGCCCCCCTCCATCTCCTCCCCATCCCTGGATCTGGCCCTGTCAGTTCTGTACTCGGTGGTACCTCCAGCCCTGAACCCCCTCATCTACAGCCTGAGGAACCAGGAGCTCAAGGCTGCAGTGAGGAGACTGATGACTGGATGCTTTCAGGGACATTAAAGTGCTGAACAATTTATCTAAATCACATGTAAT
>TgORU_675bg1PS
ATGTCCAACAGCAGCTCCATCAGCCACTTCCTCCTGCTGGCACTGGCAGACACGCGGCAGCTGCAGCTCCTGCACTCTGCCTCTCCCTGGGCATCTCCCTGGCTGCCCTCCTGGGCAACGGCCTCATCATCAGCGCCGTAGCCTGCGGCCACCACCTGCACACGCCCATGTTCTTCTTCCTGCTCAACCTGGCCCTCAGTGACCTGGGCTCCATCTGCACCACTGTCCCCACAGCCCTGCACAATTCCCTCTGGGACACCAGGGACATCTCCTACACAGGATGTGCTGCACAGCTCTTTTTCCTTCTGATCTTCATGTCAGCAGAGTATTTCCTCCTGACCATCATGTGCTACGACCGCTACGTGTCCATCTGCAAACCCCTGCACTACGGGACCCTCCTGGGCAGCAGAGCTTGTGCCCACATGGCAGCAGCTGCCTGGGCCAGTGCCTTTCTCAATGCTCTCATGCACACAGCCAATACATTTTCCCTGCCCCTGTGCCATGGCAATGCCCTGGGCCAGTTCTTCTGTGAAATCCCACAGATCCTCAAGATCTCCTGCTCCAATTCCTATCTCAGGGAACTGGGGCTTCTTGCTATCAGTGCCTGTTTGGTATCTGGTTGTTTTGTGTTCATTGTTTTCTCCTATGTGCAGATCTTCAGGGCTGTGCTGAGGATCCCCTCTGAGCAGGGACGGCACAAAGCCTTTTCCACCTGCCTCCCTCACCTGGCCGTGGTCTCCTTGTTCCTTAGTACTATTATGTTTGCTCATCTGATGCCCCCCTCCATCTCCTCCCCATCCCTGGATCTGGCCCTGTCAGTTCTGTACTCGGTGGTACCTCCAGCCCTGAACCCCCTCATCTACAGCCTGAGGAACCAGGAGCTCAAGGCTGCAGTGTGGAGACTGATGACTGGATGCTTTCAGGGACATTAAAGTGCTGAACAATTTATCTAAATCACATGTAA
>TgORU_40g1PS
CTGGCAGACACGCGGCAGCTGCAGCTCCAGCACTTCTGCCTCTTCCTGGGCATCTCCCTGGCTGCCCTCCTGGGCAACGGCCTCATCATCAGCGCCGTAGCCCGCGGCCACCACCTGCACACGCCCATGTTCTTCTTCCTGCTCAACCTGGCCCTCAGTGACCTGGGCTCCATCTGCACCACTGTCCCCAAAGCCATGCACAATTCCCTCTGGGACACCAGGAACATCTCCTACACAGGATGTGCTGCACAGGTTTTTCTGCTTATCTTCTTCCTTGGAACAGAGCTTGCCCTCCTGACCATCATGTGCTACGACCGCTACGTGTCCATCTGCAAACCCCTGCACTACGGGACCCTCCTGGGCAGCAGAGCTTGTGCCCACATGGCAGCAGCTGCCTGGGCCAGTGCCTTTCTCAATGCTCTCATGCACACAGCCAATACATTTTCCCTGCCCCTGTGCCATGGCAATGCCCTGGGCCAGTTCTTCTGTGAAGTCCCCCAGATCCTCAAGCTCTCCTGCTCCAAATCCTACCTCAGGAAATTTGGGCTTCTTCTTATTAGTGTGTGTTTAGCACTTGGTTGTTTTGTGTTCATTGTTTTCTCCTATGTGCAGATCTTCAGGGCTGTGCTGAGGATCCCCTCTGAGCAGGGACAGCACAAAGCCTTTTCCACCTGCCTCCCTCACCTGGCCGTGGTCTCTCTGTTTTTCAGCACTGGCATACTTGCTCACATGAAGCCCTCCGCCATCTCCTCCCCATCCCTGGATCTGGCCCTGTCAGTTCTGTACTCGGTGGTGCCTCCAGCCCTGAACCCCCTCATCTACAGCCTGAGGAACCAGGAGCTCAAGGCTGCAGTGTGGAGACTCTTGATTGGATGGTTTCAGAAACATTAAAATGATGGCCAGTTTCTGAAAATCACTTGTAACAAAAGTCATCT
>TgORU_261g1PS
ATGTCCAACAGCAGCTCCATCAGCCACTTCCTCCTGCTGGCACTGGCAGACACGCGGCAGCTGCAGCTCCTGCACTTCTGCCTCTTCCTGGGATCTCCCTGGCTGCCCTCCTGGGCAACGGCCTCATCATCAGCGCCGTAGCCTGCGGCCACCACCTGCACACGCCCATGTTCTTCTTCCTGCTCCACCTGGCCCTCAGTGACCTGGGCTCCATCTGCACCATTGTCCCCAAAGCCATGCACAATTCCCTCTGGGACACCAGCACCATCTCCTACTCAGGATGTGCTGCTCAGCTCTTTTTCTTTGTCATCTTCATCTCAGCAGAGTTTTATCTCCTGACTATCATGTGCTACGACCGCTACGTGTCCATCTGCAAACCCCTGCACTACGGGACCCTCCTGGGCAGCAGAGCTTGTGCCCACATGGCAGCAGCTGCCTGGGCCAGTGCCTTTCTCAATGCTCTGCTGCACACAGCCAATACATTTTCCCTGCCCCTGTGCCATGGCAATGCCATGGACCAGTTCTTCTGTGAAGTCCCACAGATCCTCAAGCTCTCCTGCTCCAAATCCTACCTCAGGAAATTTGGGCTTCTTCTTATTAGTGTGTGTTTAGCACTTGGTTGTTTTGTGTTCATTGTTTTCTCCTATGTGCAGATCTTCAGGGCTGTGCTGAGGATTCCCTCTGAGCAGGGACGGCACAAAGCCTTTTCCACCTGCCTTCCTCACCTGGCCGTGGTCTCTCTGTTTTTCAGCACTGGCATACTTGCTCACATGAAGCCCTCCGCCATCTCCTCCCCATCCCTGGATCTGGCCCTGTCAGTTCTGTACTCGGTGGTGCCTCCAGCCCTGAACCCCCTCATCTACAGCCTGAGGAACCAGGAGCTCAAGGCTGCAGTGTGGAGACTCTTGATTGGATGGTTTCAGAAACATTAAAATGATGGCCAGTTTCTGAAAATCACTTGTAACAAAAGTCATCTT
>TgORU_783g1PS
AAGTCCAACAGCAGCTCCATCAGCCACTTCCTCCTGGCTGGCACTGGCAGACACGCGGCAGCTGCAGCTCCTGCACTTTTGCCTATTCCTGGGCATCTCCTGGCTGCCCTCCTGGGCAACGGCCTCATCATCAGCGCCGTAGCCTGCGGCCACCACCTGCACACGCCCATGTTCTTCTTCCTGCTCAACCTGGCCCTCAGCGACCTGGGCTCCATCTGCACCACTGTCCCCAAAGCCATGCACAATTCCCTCTGGGACACCAGCACCATCTCCTACACAGGATGTGCTGCACAGCTCTTTTTCTTTGTCATCTTCATCTCAGCAGAGCTTTATCTCCTGACCATCATGTGCTATGACCGCTACGTGTCCATCTGCAAACCCCTGCACTACGGGACCCTCCTGGGCAGCAGAGCTTGTGCCCACATGGCAGCAGCTGCCTGGGCCAGTGCCTTTCTCAATGCTCTGCTGCAAACAGCCAATACATTTTCCCTGCCCCTGTGCCATGGCAATGTCCTGGGCCAGTTCTTCTGTGAAGTCCCACAGATCCTCAAGCTCTCCTGCTCCAAATCCTACCTCAGGAAATTTGGGCTTCTTCTTATTAGTGTGTGTTTAGCACTTGGTTGTTTTGTGTTCATTGTTTTCTCCTATGTGCAGATCTTCAGGGCTGTGCTGAGGATTCCCTCTGAGCAGGGACAGCACAAAGCCTTTTCCACCTGCCTTCCTCACCTGGCCGTGGTCTCTCTGTTTTTCAGCACTGTTGCATTTACCTACATGAAGCCCCCCTCTATGTCCTCCCCATCTCTGGATCTGGCCCTGTCAGTTCTGTACTCGGTGGTGCCTCCAGCCCTGAACCCCCTCATCTACAGCCTGAGGAACCAGGAGCTCAAGGCTGCAGTGTGGAGACTGTTGATTGGATGGTTTCAGAAACATTAAAATGATGGCCAGTTTCTGAAAATCACTTGTAACAAATGT
>TgORU_418g1PS
CGCCCATGTTCTTCTTCCTGCTCAACCTGGCCCTCAGCGACCTGGGCTCCATCTGCACCACTGTCCCCAAAGCCATGCACAATTCCCTCTGGGACACCAGCACCATCTCCTACACAGGATGTGCTGCTCAGCTCTGGTTTTTTGCCTTTTTCATCACTGCAGAGTTTTCCCTCCTGACCATCATGTGCTATGACCGCTACGTGTCCATCTGCAAACCCCTGCACTACGGGACTCTCCTGGGCAGCAGAGCTTGTGCCCACATGGCAGCAGCTGCCTGGGCCAGTGCCTTTCTCAATGCTCTCATGCTCACGGCCAATACATTTTCCCTGCCCCTGTGCCATGGCAATGCCCTGGGCCAGTTCTTCTGTGAAATCCCACAGATCCTCAAGCTCTCCTGCTCCAAATCCTACCTCAGGAAATTTGGGCTTCTTCTTATTAGTGTGTGTTTAGGATTTGGTTGTTTTGTGTTCATGGTTTTCTCCTATGTGCAGATCTTCAGGGCTGTGCTGAGGATCCCCTCTGAGCAGGGACGGCACAAAGCCTTTTCCACCTGCCTTCCTCACCTGGCCGTGGTCTCTCTGTTTTTCAGCACTGGCATACTTGCTCACATGAAGCCCTCCGCCATCTCCTCCCCATCCCTGGATCTGGCCCTGTCAGTTCTGTACTCGGTGGTGCCTCCAGCCCTGAACCCCCTCATCTACAGCCTGAGGAACCAGGAGCTCAAGGCTGCAGTGTGGAGACTGATGACTGGATGCTTTCAGAAACATTAAACTGCAGGCCAATTTCTGCAAATCACTTGTAAT
>TgORU_221g1PS
TGGCTGCCCTCCTGGGCAACGGCCTCATCATCAGCGCCGTAGCCTGCGGCCACCACCTGCACACACCCATGTTCTTCTTCCTGCTCAACCTGGCCCTCAGCGACCTGGGCTCCATCTGCACCACTGTCCCCAAAGCCATGCACAATTCCCTATGGGACACCAGCACCATCTCCTACAAAGGATGTGCTGCACAGCTCTTTTTCTTTATGTTCTTCATTGGAGCAGAGTATTTCCTCCTGACCATCATGTGCTACGACCGCTACGTGTCCATCTGCAAACCCCTGCACTACGGGACCCTCCTGGGCAGCAGAGCTTGTGCCCACATGGCAGCAGCTGCCTGGGCCAGTGCCTTTCTCAATGCTCTGCTGCACACAGCCAATACATTTTCCCTGCCCCTGTGCCATGGCAATGCCCTGGGCCAGTTCTTCTGTGAAATCCCACAGATCCTCAAGCTCTCCTGCTCCAAATCCTACCTCAGGAAATTTGGGCTTCTTCTTATTAGTGTGTGTTTAGGATTTGGTTGTTTTGTGTTCATAGTTTTCTCCTATGTGCAGATCTTCAGGGCTGTGCTGAGGATCCCCTCTGAGCAGGGACAGCACAAAGCCTTTTCCACCTGCCTCCCTCACCTGGCCGTGGTCTCCTTGTTCCTCAGCACTATTATGTTTGCTCATCTGAAGCCTCCCTCGATGTCCTCCCCATCCCTGGATCTGGCCCTGTCAGTTCTGTACTCGGTGGTGCCTCCAGCCCTGAACCCCCTCATCTACAGCCTGAGGAACCAGGAGCTCAAGGCTGCAGTGTGGAGACTGATGATTGGATGGTTTCAGAAACACTGAACTGCTGGCAAATTTCTGCAAATCACTTGTAAT
>TgORU_296bg1PS
CTGCAGCTCCTGCACTTCTGCCTCTTCCTGGGCATCTCCCTGGCTGCCCTCCTGGGCAACGGCCTCATCATCAGCGCCGTAGCCTGCGGCCACCACCTGCACACGCCCATGTTCTTCTTCCTGCTCAACCTGGCCCTCAGCGACCTGGGCTCCATCTGCACCACTGTCCCCAAAGCCATGCACAATTCCCTCTGGGACACCAGCACCATCTCCTACACAGGATGTGCTGCTCAGCTCTTTTTCTGATTATCTTCTTCCTTGGAACAGAATTTTCCCTCCTGACCATCATGTGCTACGACCGCTACGTGTCCATCTGCAAACCCCTGCACTACGGGACGCTCCTGGGCAGCAGAGCTTGTGCCCACATGGCAGCAGCTGCCTGGGCCAGTGCCTTTCTCAATGCTCTGCTGCACACAGCCAATACATTTTCCCTGCCCCTGTGCCATGGCAATGCCCTGGGACAATTCTTCTGTGAAATCCCACAGATCCTCAAGCTCTCCTGCTCCAAATCTTATCTCAGGGAACTGGGGCTTCTTCTTATTAGTGTGTGTTTGGCATTTTGTTGTTTTGTGTTCATAGTTTTCTCCTATGTGCAGATCTTCAGGGCTGTGCTGAGGATCCCCTCTGAGCAGGGACGGCACAAAGCCTTTTCCACCTGCCTCCCTCACCTGGCCGTGGTCTCTCTGTTTTTCAGCACTGCAGTATTTGCTCACCTGAAGCCCCCCTCGATGTCCTCCCCATCCCTGGATTTGGCCCTGTCAGTTCTGTACTCGGTGGTGCCTCCAGCCCTGAACCCCCTCATCTACAGCCTGAGAAACCAGGAGCTCAAGGCTGCAGTGTGGACACTGATGACTGGATGGTTTCAGAAACATTAAACTGCAGGCCAATTTCTGCAAATCACTTGTAAA
>TgORU_644g1PS
ACAGCAGCTCCATCAGCCACTTCCTCCTGCTGGCACTGGCAGACACGCGGCAGCTGCAGCTCCTGCACTTCTGCCTCTTCCTGGGCATCTCCCTGGCTGCCCTCCTGGGCAACAGCCTCACCATCAGCGCCGTAGCCTGCGGCCACCACCTGCACACGCCCATGTTCTTCTTCCTGCTCAACCTGGCCCTCAGTGACCTGGGCTCCATCTGCACCACTGTCCCCACAGCCATGCACAGTTTGCTCTGGGACACCAGGGACATCTCCTACTCAGGATGTGCTGTTCAGGTTTTTCTGGTTTTCTTCTTTCTTGGATCAGAGTATTTCCTCCTGACCATCATGTGCTACGACCGCTACGTGTCCATCTGCAAACCCCTGCACTACGGGACCCTCCTGGGCAGCAGAGCTTGTGCCCACATGGCAGCAGCTGCCTGGGCCAGTGCCTTTCTCAATGCTCTGCTCCTCACAGCCAATACATTTTCCCTGTCCCTGTGCCATGGCAATGCCCTGGGACAGTTCTTCTGTGAAGTCCCACAGATCCTCAAGCTGTCCTGCTCCAAATCCTACCTCAGGAAATTTGGGCTTCTTCTTATTAGTGTGTGTTTAGGATTTGGTTGTTTTGTGTTCATGGTTTTCTCCTATGTACAGATCTTCAGGGCTGTGCTGAGGATCCCCTCTGAGCAGGGACAGCACAAAGCCTTTTCCACCTGCCTCCCTCACCTGGCCGTGGTCTCTCTGTTTTTCAGCACTGGCATACTTGCTCACGTGAAGCCCCCCTCGATGTCCTCCCCATCCCTGGATCTGGCCCTGTCAGTTCTGTACTCGGTGGTGCCTCCAGCCCTGAACCCCCTCATCTACAGCCTGAGGAACCAGGAGCTCAAGGCTGCAGTGTGGAGACTGATGACTGGATGCTTTCAGGGACATTAAACTGCTGGCCAGTTTCTGCAAATCACTTGTAATAAAAGTAATTTT
>TgORU_747g1PS
ATGCACAGTTTGCTCTGGGGCACCAGGGACATCTCCTACTCAGGATGTGCTGCTCAGGTTTTTCTGGTTTTCTTCTTTCTTGGATCAGAGTATTTCCTCCTTACCATCATGTGCTATGCCTGCTACGTGTCCATCTGCAAACCCCTGCACTACGGGACCCTCCTGGGCAGCAGAGCTTGTGCCCACATGGCAGCAGCTGCCTGGGCCAGTGCCTTTCTCTATTCACTGCTGCACACAGCCAATACATTTTCCCTGCCCCTGTGCCATGGCAATGCCCTGGGCCAGTTCTTCTGTGAAATCCCACAGATCCTCAAGCTCTCCTGCTCCAGTTCCTATCTCAGGGAACTTGGGCTCATTACTGTTAGTGTGTGTTTAGGATTTGGTTGTTTTGTGTTCATTGTTTTCTCGTATGTGCAGATCTTCAGAGCTGTGCTGAGGATCCCCTCTGAGCAGGGACGGCACAAAGCCTTTTCCACCTGCCTCCCTCACCTGGCCGTGGTCTCTCTGTTCCTCAGCACAGCAGTGTATGCCCATCTGAAGCCCCCCTCCATGTTCTCCCCATCCCTGGATCTGCCCCTGTCAGTTCTGTACTCGGTAGTGCCTCCAGTCCTGAACCCCCTCATCTACAGCCTGAGGAACCAGGAGCTCAAGGCTGCAGTGTGGAAACTGATGACTGGATGGTTTCAGGGACATTAAACTGCTGGCCAGTTTCTGCAAATCACTTGTAACAAAAGTAATCT
>TgORU_244g1PS
TGACCATCATGTGCTACGACCGCTACGTGTCCATCTGCAAACCCCTGCACTACGGGACCCTCCTGGGCAGCAGAGCTTGTGCCCACATGGCAGCAGCTGCCTGGGCCAGTGCCTTTCTCAAGGCTCTGCTGCTCACAGCCAATACATTTTCCCTGCCCCTGTGTCATGGCAATGCCCTGGGCCAGTTCTTCTGTGAAATCTCCCAGATCCTCAAACTCTTGTGCTCCAAATCCTACCTCAGGGAACTTGGGCTTCTTGATGTTAGTGTGTGCTTAGGACTTGGATGTTTTGTGTTCATTGTTTTCTCCTATGTGCAGATCCTCAGGGCTGTGCTGAGGATCCCCTCTGAGCAGGGATGGCACAAAGCCTTTTCCACCTGCCTCCCTCACCTGGCTGTGGTCTCTCTGTTCCTCAGCACTGGCACATTTACCTACCTAAAGCCTCCCTCCATGTTCTCCCCATCCCTGGATCTGGCCCTGTCAGTTCTGTACTCGGTGGTGCCTCCAGCCCTGAACCCCCTCATCTACAGCCTGAGGAACCAGGAGATCAAGGCTGCAGTGTGGACACTGATGACTGGATGACTTCAGAAACATTAAACTGCTGGGCAATTTCTGCAAATCACTTGTAATAAAAGTAATCTT
>TgORU_750g1PS
ATGTCCAACAGCAGCTCCATCAGCCACTTCCTCCTGCTGGCACTGGCAGACACGCGGCAGCTGCAGCTCCTGCACTTCTGCCTCTTCCTGGGATCTCCCTGGCTGCCCTCCTGGGCAACGGCCTCATCATCAGCGCCGTAGCCTGCGGCCACCACCTGCACACGCCCATGTTCTTCTTCCTGCTCCACCTGGCCCTCAGCGACCTGGGCTTCATCTGCACCACTGTCCCCAAAGCCCTGCACAATTCCCTCTGGGACACCAGCACCATCTGCTACACAGGATGTGCTGCACAGCTATTTCTGATTTTCTTCTTCATGGGAGCAGAGTTTTCCCTCCTGACCIATCATGTACTACAACAGCTACGTGACATCTGCAAACCCCTGCACTACGGGACCCTCCTGGGCAGCAGAGCTTGTGCCCACATGGCAGCAGCTGCCTGGGCCAGTGCCTTTCTCAAGGCTCTGCTGCTCACAGCCAATACATTTTCCCTGCCCCTGTGTCATGGCAATGCCCTGGGCCAGTTCTTCTGTGAAATCTCCCAGATCCTCAAACTCTTGTGCTCCAAATCCTACCTCAGGGAACTTGGGCTTCTTGATGTTAGTGTGTGCTTAGGACTTGGAAGTTTTGTGTTCATTGTTTTCTCCTATGTGCAGATCCTCAGGGCTGTGCTGAGGATCCCCTCTGAGCAGGGACGGCACAAAGCCTTTTCCGCCTGCCTCCCTCACCTGGCTGTGGTCTCTCTGTTCCTCAGCACTGGCACATTTACCTACCTAAAGCCTCCCTCCATGTTCTCCCCATCCCTGGATCTGGCCCTGTCAGTTCTGTACTCGGTGGTGCCTCCCGCCCTGAACCCCCTCATCTACAGCCTGAGGAACCAGGAGCTCAAGGCTGCAGTGTGGACACTGATGACTGGATGACTTCAGAAACATTAAACTGCTGGGCAATTTCTGCAAATCACTTGTAATAAAAGTAATCT
>TgORU_704g1PS
ATGTCCAACAGCAGCTCCATCAGCCACTTCCTCCTGCTGGCACTGGCAGACACGCGGCAGCTGCAGCTCCTGCACTTCTGCCTCTTCCTGGGCATCTCCCTGGCTGCCCTCCTGGGCAACGGCCTCATCATCAGCGCCGTAGCCTGTGGCCACCACCTGCACACGCCCATGTTCTTCTTCCTGCTCAACCTGGCCTTCAGTGACCTGGGCTCCATCTGCACCACTGTCCCCAAAGCCCTGCACAATTCCCTCTGGGGCACCAGCACCATCTGCTACACAGGATGTGCCGCACAGCTATTTCTGATTTTCTTCTTCATGGGAGCAGAATTTTCCCTCCTGACCATCATGTACTACAACTGCTACGTGTCCATCTGCAAACCCCTGCACTACGGGACCCTCCTGGGCAGCAGAGCTTGTGCCCACATGGCAGCAGCTGCCTGTGCCAGTGCCTTTCTCAATGCTCTGCTGCTCACAGCCAATACATTTTCCCTGCCCCTGTGTCATGGCAATGCCCTGGGCCAGTTCTGTGAAATCTCCCAGATCCTCAAACTCTCGTGCTCCAAATCCTACCTCAGGGAACTTGGGCTTCTTGATGTTAGTGTGTGCTTAGGACTTGGATGTTTTGTGTTCATTGTTTTCTCCTATGTGCAGATCCTCAGGGCTGTGCTGAGGATCCCCTCTGAGCAGGGACAGCACAAAGCCTTTTCCACCTGCCTCCCTCACCTGGCTGTGGTCTCTCTGTTCCTCAGCACTGGCACATTTACCTACCTGAAGCCTCCCTCCATGTTCTCCCCATCCCTGGATCTGGCCCTGTCAGTTCTGTACTCGGTGGTGCCTCCCGCCCTGAACCCCCTCATCTACAGCCTGAGGAACCAGGAGCTCAAGGCTGAGTGTGGACACTGATGACTGGATGACTTCAGAAACATTAAACTG
>TgORU_246g1PS
CAATGGCAGACACGGGGCAGCTGCAGCTCTGCAACTCTGCTCTCTGGGCATCTCCCTGGCTGCCTTCCTGGGCAACGGCTCATCATCAGCGCCGTAGCTGCGGCCACCAACTGCACACGCCCATGTTCTTCTTCCTGCTCAACCTGGCCCTCAGCGACCTGGGCTCCATCTGCACCACTGTCCCCAAAGCCATGCACAATTCCCTCTGGGACACCAGGAAAATCTCCTACACAGGATGTGCTGCTCAGCTCTTTTTCTTTGTCATCTTCATCTCAGCAGAGTATTTCCTGCTGACCATCATGTGCTACGACCGCTACGTGTCCATCTGCAAACCCCTGCACTACGGGACCCTCCTGGGCAGCAGAGCTTGTGCCCACATGGCAGCAGCTGTCTGGGCCAGTGCCTTTCTCAATGCTCTGCTGCAAACAGCCAATACATTTTCCCTGCCCCTGTGCCATGGCAATGTCCTGGATCAGTTCTTCTGTGAAATCCCACAGATCCTCAAGCTCTCCTGCTCCAAATCCCACCTCAGGGAACAATGGTTTCTTGCTGTTAGTGTCTGTTTGGCATTTGGTTGTTTTGTGTTCATAGTTTTCTCCTATGTGCAGATCTTCAGGGTTGTGCTGAGGATCCCCTCTGAGCAGGGACGGCACAAAGCCTTTTCCACCTGCTTCCCTCACCTGGCTGTGGTCTCTCTGTTTATCAGCACTGGTGTATTTACCTACCTAAAGCCCCCCTCGATGTCCTCCCCATCCCTGGATCTGGCCCTGTCAGTTCTGTACTCGGTGGTGTCTCCAGCCCTGAACCCCCTCATCTACAGCCTGAGGAACCAGGAGCTCAAGGCTGCAGTGTGGACACTGATGACTGGATGCTTTCAGGAACATGAAACTGCTGGCCAATTTCTGCAAATCACTTGTAATAAACGTCATCTT
>TgORU_728g1PS
TCCTGGGCAACGGCCTCATCATCAGCGCCGTAGCCTGCGGCCACCACCTGCACACGCCCATGTTCTTCTTCCTGCTCAACCTGGCCCTCAGCGACCTGGGCTCCATCTGCACCATTGTCCCCAAAGCCATGCACAATTCCTTCTGGGACAGCAGGAACATCTCCTACACAGGATGTGCTGCTCAGCTCTTTTTCTTTATGTTCTTCATGTCAGCAGAGCTTTCCATCCTGACCATCATGTGCTACGACCGCTACGTGTCCATCTGCAAACCCCTGCACTACGGGACCCTCCTGGGCAGCAGAGCTTGTGCCCACATGGCAGCAGCTGCCTGGGCCAGTGCCTTTCTCAATGCTCTGCTGCACACAGCCAATACATTTTCCCTGCCCCTGTGCCATGGCAATAGCCTGGGCCAGTTCTTCTGTGAAATCCCACAGATCCTCAAGCTCTCCTGCTCCAAATCCCACCTCAGGGAACAATGGTTTCTTGCTGTTAGTGTCTGTTTGGCATTTGGTTGTTTTGTGTTCATTGTTTTCTCCTATGTGCAGATCTTCAGGGCAGTGCTGAGGATCCCCTCTGAGCAGGGACGGCACAAAGCCTTTTCCACCTGCCTCCCTCACCTGGCCGTGGTCTCTCTGTTTATCAGCACTGGTGTATTTACCTACCTAAAGCCCCCCTCGATGTCCTCCCCATCCCTGGATCTGGCCCTGTCAGTTCTGTACTCGGTGGTGCCTCCAGCCCTGAACCCCCTCATCTACAGCCTGAGGAACCAGGAGCTCAAGGCTGCAGTGTGGACACTGATGACTGGATGCTTTCAGGAACATTAAACTGCTGGCCAATTTCTGCAAATCGCTTGCAATAAACGTCATCTTTGGTACTTCTTGGTTTCATTTGGG
>TgORU_826g1PS
GACCTGGGCTCCATCTGCACCACTGTCCCCAAAGCCATGCACAATTCCCTGTGGGACACCAGGAACATCTCCCTACACAGGATGTGCTGCACAGCTCTTTTTCTTTATGTTCATTCATGTCAGCAGAGCTTTCCATCCTGACCATCGTGTGCTACGACCGCTACGTGTCCATCTGCAAACCCCTGCACTACGGGACCCTCCTGGGCAGCAGAGCTTGTGCCCACATGGCAGCAGCTGCCTGGGCCAGTGCCTTTCTCTATTCACTACTGCACACGGCCAATACATTTTCCCTGCCCCTGTGCCATGGCAATGTCCTGGGTCAGTTCTTCTGTGAAATCCCCCAGATCCTCAAGCTCTCCTGCTCCAAATCCCACCTCAGGGAACAATGGTTTCTTGCTGTTAGTGTCTGTTTGGCATTTGGTTGTTTTGTGTTCATTGTTTTCTCCTATGTGCAGATCTTCAGGGCTGTGCTGAGGATCCCCTCTGAGCAGGGACGGCACAAAGCCTTTTCCACCTGCCTCCCTCACCTGGCCGTGGTCTCTCTGTTTATCAGCACTGGTGTATTTACCTACCTAAAGCCCCCCTCGATGTCCTCCCCATCCCTAGATCTGGCCCTGTCAGTTCTGTACTCGGTGGTGTCTCCAGCCCTGAACCCCCTCATCTACAGCCTGAGGAACCAGGAGCTCAAGGCTGCGATGTGGACACTGATGACTGGATGCTTTCAGGAACATTAAACTGCTGGCCAATTTCTGCAAATCGCTTGCAATAAACGTCATCT
>TgORU_583g1PS
CACACGCCCATGATCTACTTCTGCTCAACCTTGGCCCTCAGCGACCTGGGCTCCATCTGCACCACTGTCCCCAAAGCCATGCACAGTTTGCTCTGGGGCACCCGCACCATCTCCTACAAAGGATGTGCTGCACAGCTTTTTCTGCTTATCTTCTTCCTTGGAACAGAGTTTTCCCTCCTGACCATCATGTGCTACGACCGCTACGTGTCCATCTGCAAACCCCTGCACTACGGGACCCTCCTGGGCAGCAGAGTTTGTGCCCACATGGCAGCAGCTGCCTGGGCCAGTGCCTTTCTCACTGCTCTGCTGCTCACAGGCAATACACTTTCCCTGCCCCTGTGCCATGGCAATGCCCTGGGCCAGTTCTTCTGTGAAATCCCCCAGATCCTCAAGCTCTCCTGCTCCAAATCCCACCTCAGGGAACAATGGTTTCTTGCTGTTAGTGTCTGTTTGGCATTTGGTTGTTTTGTGTTCATTGTTTTCTCCTATGTACAGATCTTCAGGGCTGTGCTGAGGATCCCCTCTGAGCAGGGACGGCACAAAGCCTTTTCCACCTGCCTCCCTCACCTGGCTGTGGTCTCTCTGTTTATCAGCACTGGTGCATTTACCTACCTAAAGCCCCCCTCGATGTCCTCCCCATCCCTGGATCTGGCCCTGTCAGTTCTGTACTCGGTGGTGCCTCCAGCCCTGAACCCCCTCATCTACAGCCTGAGGAACCAGGAGCTCAAGGCTGCAGTGAGGGCACTGATGACTGGATGCTTTCAGAAACA
>TgORU_138g1PS
ATGTCCAACAGCAGCTCCATCAGCCACTTCCTCCTGCTGGCACTGGCAGACACGCGGCAGCTGCAGCTCCTGCGCTTCTGCCTCTTCCTGGGATCTCCCTGGCTGCCCTCCTGGGCAACGGCCTCATCATCAGCGCCGTAGCCTGCGGCCACCACCTGCACACGCCCATGTTCTTCTTCCTGCTCAACCTGGCCCTCAGCGACCTGGGCTCCATCTGCACCACTGTCCCCAAAGCCCTGCACAATTCCCTCTGGGACACGAGCACCATCTCCTACTCAGGATGTGCTGCACAGCTGCTTCTGTTTGTCTTTTTCATTTCAGCAAAGGTTTCCCTTCTCACTGTCATGTGCTGCGACCGCTACGTGTCCATCTGCAAACCCCTGCACTACGGGACCCTCCTGGGCAGCAGAGCTTGTGCCCACATGGCAGCAGCTGCCTGGGCCAGTGCCTTTCTCAATGCTCTGCTGCACACAGCCAATACATTTTCCCTGCCCCTGTGCCATGGCAATAGCCTGGGACAGTTCTTCTGTGAAATCCCACAGATCCTCAAGCTGTCCTGCTCCAAATCCCACCTCAGGGAACTTGGGCTCATTGCTGTTAGTGTGTGTTTGGCATTTGGTTGTTTTGTGTTCACTGTTTTCTCCTATGTACAGATCTTCAGGGCTGTGCTGAGGATCCCCTCTGAGCAGGGACGGCACAAAGCCTTTTCCACCTGCTTCCCTCACCTTGCCGTGGTCTCTGTTTATCAGCACTGTTGCATTTACCTACCTGAAGCCCCCCTCCATCTCCTCCCCATCCCTGGATCTGGCCCTGTCAGTTCTGTACTCGGTGGTGCCTCCAGCCCTGAACCCCCTCATCTACAGCCTGAGGAACCAGGAGCTCAAGGCTGCAGTGTGGACACTGATGACTGGATGCTTTCAGGAACATTAACCTGCTGGCCAGTTTCTGCAAATTACTTGCAATAAAAGTCTTCTT
>TgORU_442g1PS
ATGTCCAACAGCAGCTCCATCAGCCACTTCCTCCTGCTGGCACTGGCAGACACGCGGCAGCTGCAGCTCCTGCACTTCTGCCTCTTCCTGGGATCTCCCTGGCTGCCCTCCTGGGCAACGGCCTCATCATCAGCGCCGTAGCCTGCGGCCACCACCTGCACACGCCCATGTTCTTCTTCCTGCTCCACCTGGCCCTCAGCGACCTGGGCTCCATCTGCACCACTGTCCCCACAGCCCTGCACAATTCCCTCTGGGACACCAGCACCATCTCCTACACAGGATGTGCTGCACAGCTGCTTCTGTTTGTCTTTTTCATTTCAGCAGAGGTTTCCCTTCTCACTGTCATGTGCTACGACTGCTGCGTGTCCATCTGCAAACCCCTGCACTACGGGACCCTCCTGGGCAGCAGAGCTTGTGCCCACATGGCAGCAGCTGCCTGGGCCAGTGGCTTTCTCACTGCTCTGCTGCTCACAGCCAATACATTTTCCCTGCCCCTGTGCCACGGCAATGCCCTGGGCCAGTTCTTCTCTGATGTTCCCCAGATCCTCAAGATCTCCTGCTCCAAATCCCACCTCAGGGAACTCGGGCTCATTGCTGTTAGTGTGTGTTTGGCATTTGGTTGTTTTGTGTTCACTGTTTTCTCCTATGTGCAGATCTTCAGGGCTGTGCTGAGGATCCCCTCTGAGCAGGGACGGCACAAAGCCTTTTCCACCTGCTTCCCTCACCTTGCCGTGGTCTCTGTTTATCAGCACTGGTGTATTTACCTACCTAAAGCCCCCCTCGATGTCCTCCCCATCCCTGGATCTGGCCCTGTCAGTTCTGTACTCGGTGGTGCCTCCAGCCCTGAACCCCCTCATCTACAGCCTGAGGAACCAGGAGCTCAAGGCTGCAGTGTGGACACTGATGACTGGATGCTTTCAGGAATATTAAACTGCTGGCCAATTTCTGCAAATCACTTGTAATAAAAGTCATCTT
>TgORU_808g1PS
ATGTCCAACAGCAGCTCCATCAGCCACTTCCTCCTGCTGGCACTGGCAGACATGCGGCAGCTGCAGCTCCTGCACTTCTGCCTCTTCCTGGGATCTCCCTGGCTGCCCTCCTGGGCAACGGCCTCATCATCAGCGCCGTAGCCTGCGGCCACCACCTGCACACGCCCATGTTCTTCTTCCTGCTCCACCTGGCCCTCAGCGACCTGGGCTCCATCTGCACCACTGTCCCCAAAGCCCTGCACAATTCCCTCTGGGACACCAGGGACATCTCGTACTCAGGATGTGCTGCACAGCTGCTTTTGTTTGTCTTTTTCATTTCAGCAGAGGTTTCCCTTCTCACTGTCATGTGCTACGACCGCTACGTGTCCATCTGCAAACCCCTGCACTACGGGACCCTCCTGGGCAGCAGAGCTTGTGCCCACATGGCAGCAGCTGCCTGGGCCAGTGCCTTTCTCAATGCTCTACTGCACATGGCCAATACATTTTCCCTGCCCCTGTGCCACGGCAATGCCCTGGGCCAGTTCTTCTGTGAAATCCCCCAGATCCTCAAGCTCTCCTGCTCCAAATCCTATCTCAGGGAACTCGGGCTCAATGCAGTTAGTGCCTGTTTGGTATTTGGTTGTTTTGTATTCATTGTTTTCTCCTATGTGCAGATCTTCAGGGCTGTGCTGAGGATCCCCTCTGAGCAGGGACGGCACAAAGCCTTTTCCACCTGCCTCCCTCACCTGGCCGTGGTCTCCCTGTTTGTCAGCACTGGCATATTTGCTTACCTGAAGCCCGCCTCGATGTCCTCCCCATCCCTGGATCTGGCCCTGTCAGTTCTGTACTCAGTGGTGCCTCCAGCCCTGAACCCCCTCATCTACAGCCTGAGGAACCAGGAGCTCAAGGCTGCAGTGAGGGCACTGATGACTGGGTAGTTTTGGGAACATTAAACTGCCGGCCAATTTCTGCAAATTGCTTGCAATAAACGT
>TgORU_89g1PS
TGTCCAACAGCAGCTCCATCAGCCACTTCCTCCTGCTGGCACTGGCAGACACGCGGCAGCTGCAGCTCCTGCACTTCTGCCTCTTCCTGGGATCTCCCTGGCTGCCCTCCAGGGCAACAGCCTCACCATCAGCGCCATAGCCTGCGGCCACCACCTGCACACGCCCATGTTCTTCTTCCTGCTCAACCTGGCCCTCAGCGACCTGGGCTCCATCTGCACCACTGTCCCCAAAGCCCTGCACAATTCCCTCTGGGACACCAGCACCATCTCCTACTCAGGATGTGCTGCACAGCTGCTTCTGTTTGTCTTTTTCATTTCAGCAGAGGTTTCCCTTCTCACTGTCATGTGCTACGACCGCTACGTGTCCATCTGCAAACCCCTGCACTACGGGACACTCCTGGGCAGCAGAGCTTGTGCCCACATGGCAGCAGCTGCCTGGGCCAGTGCCTTTCTCTATTCGCTGCTGCACACAGCCAATACATTTTCCCTGCCCCTGTGCCATGGCAATAGCCTGGGACAGTTCTTCTGTGAAATCCCACAGATCCTCAAGCTCTCCTGCTCCAAATCCTATCTCAGGCAGCTTGGGCTCATTGCAGTTAGTGCCTCTTTAGGACTTGGATGTTTTGTGTTCACTGTTTTCTCCTATGTGCAGATCTTCAGGGCAGTGCTGAGGATCCCCTCTGAGCAGGGACGGCACAAAGCCTTTTCCACCTGCCTCCCTCACCTGGCTGTGGTCTCCCTATTCTTCAGTACTGGTATATTTTACTATCTGAAGCCTCCCTCGATGTCCTCCCCATCCCTGGATCTGGCCCTGTCAGTTCTGTACTCAGTGGTGCCTTCAGCCCTGAATCCCCTGATCTACAGCCTCAGGAACCAAGAGCTCAAGGATGAAGTGAGGAGAATGATGACTGGATGGTTTCAGGAACATTAAACTGCTGGCCAATTTCTGCAAATCATTGTAATAAATGTCATCTTT
>TgORU_294g1PS
ATGTCCAACAGTAGCTCCATCAGCCACTTCCTCCTGCTGGCACTGGCAGACACGCGGCAGCTGCAGCTCCTGCACTTCTGCCTCTTCCTGGGATCTCCCTGGCTGCCCTCCTGGGCAACGGCCTCATCATCAGCGCCGTAGCCTGTGGCCACCACCTGCACACGCCCATGTTCTTCTTCCTGCTCAACCTGGCCCTCAGCGACCTGGGCTCCATCTGCACCACTGTCCCCAAAGCCCTGCACAATTCTCTCTGGGACACCAGCACCATCTCCTACACAGGATGTGCTGCACAGCTCTATTTTTTTGTCTTTTTCATCTCTGCAGAGTTTTATCTCCTGACCATCATGTGCTACGACCGCTACGTGTCCATCTGCAAACCCCTGCACTACGGGACCCTCCTGGGCAGCAGAGCTTGTGCCCACATGGCAGCAGCTGCCTGGGCCAGTGCCTTTCTCTATTCGCTGCTGCACACAGCCAATACATTTTCCCTGCCCCTGTGCCATGACAATAGCCTGGGACAGTTCTTCTGTGAAATCCCACAGATCCTCAAGCTCTCCTGCTCCAAGTCCTACCTCAGGGAACTGGGGCTCATTGCAGTTAGTGCCTCTTTAGGACTTGGATGTTTTGTGTTCATAGTTTTCTCCTATGTGCAGATCTTCAGGGCAGTGCTGAGGATCCCCTCTGAGCAGGGACGGCACAAAGCCTTTTCCACCTGCCTCCCTCACCTGGCTGTGGTCTCCCTATTCTTCAGTACTGGTATATTTTACTATCTGACGCCTCCCTCGATGTCCTCCCCATCCCTGGATCTGGCCCTGTCAGTTCTGTACTCAGTGGTGCCTTCAGCCCTGAATCCCCTGATCTACAGCCTGAGGAACCAAGAGCTCAAGGATGAAGTGAGGAGAATGATGACTGGATGGTTTCAGGAACATTAAACTTCTGGCCAATTTCTGCAAATCATTGTAATAAATGTCATCTTT
>TgOR10r_5g1PS
CACCCCATTTTTTTCTCCTGCTCCACCTGGCCCTCAGCGACCTGGGCTCCATCTGCACCACTGTCCCCAAAGCCCTGCACAATTCCCTCTGGGACACCAGGAACATCTCCTACTCAGGATGTGCTGCTCAGGTTTTTCTGGTTTTCTTCTTTCTTGGATCAGAGTATTTCCTCCTGACCATCATGTGCTACGACCGCTACGTGTCCATCTGCAAACCCCTGCACTACGGGACCCTCCTGGGCAGCAGAGCTTGTGCCCACATGGCAGCAGCTGCCTGGGCCAGTGCCTTTCTCAATGCTCTGCTCCTCACAGCCAATACATTTTCCCTGTCCCTGTGCCATGGCAATAGCCTGGGACAGTTCTTCTGTGAAATCCCACAGATCCTCAAGCTCTCCTGCTCCAAATCCTATCTCAGGCAGCTTGGGCTCATTGCAGTTAGTGCCTCTTTAGGACTTGGATGTTTTGTGTTCATTGTTTTCTCCTATGTGCAGATCTTCAGGGCTGTGCTGAGGTTCCCCTCTGAGCAGGGACGGCACAAAGCCTTTTCCACCTGCCTCCCTCACCTGGCTGTGGTCTCCCTATTCTTCAGTACTGGTATATTTTACTATCTGAAGCCTCCCTCGATGTCCTCCCCATCCCTGGATCTGGCCCTGTCAGTTCTGTACTCAGTGGTGCCTTCAGCCCTGAATCCCCTCATCTACAGCCTGAGGAACCAGGAGCTCAAGGCTGCAGTGTGGGCACTGATGACTGGATGCTTTCAGAAACATTAAACTGCTGGCCAATTTCTGCAA
>TgORU_509g1PS
TGGCAACGGCTCATCATCAGCGCGTAGCTGCGCCACCACCTGCACACGCCCATGTCTCTTCTGCTCCACCTGGCCCTCAGCGACCTGGGCTCCATCTGCACCACTGTCCCCACAGCCATGCACAATTCCCTCTGGGACACCAGGGACATCTCCTACTCAGGATGTGCTGCTCAGGTTTTTCTGGTTTTCTTCTTTCTTGGATCAGAGTATTTCCTCCTGACCATCCTGTGCTACGACCGCTACGTGTCCATCTGCAAACCCCTGCACTACGGGACCCTCCTGGGCAGCAGAGCTTGTGCCCACATGGCAGCAGCTGCCTGGGCCAGTGCCTTTCTCTATTCGCTGCTGCACACGGCCAATACATTTTCCCTGCCCCTGTGCCATGGCAATGCCCTGGGCCAGTTCTTCTGTGAAATCCCACAGATCCTCAAGCTCTCCTGCTCCAATTCCTATCTCAGGGAACTGGGGCTCATTGCAGTTAGTGCCTGTTTCGGACTTGGTTGTTTTGTGTTCATTGTTTTCTCCTATGTGCAGATTTTCAGGGCTGTGCTGAGGATCCCCTCTGAGCAGGGACGGCACAAAGCCTTTTCCACCTGCCTCCCTCACCTGGCCGTGGTCTCCCTTTTCTTAAGCACTGTCATGTTTGCTCACCTGAAGCCCCCCTCCATCTCCTCCCCATCCCTGGATCTGGCCCTGTCAGTTCTGTACTCGGTGGTGCCTCCAGCCCTGAACCCCCTCATCTACAGCCTGAGGAACCAGGAGCTCAAGGCTGCAGTGTGGACACTGATGACTGGATGCTTTCAGGAACATTAAACTGCTGGCCAATTTCTGCAAATCATTGT
>TgORU_411g1PS
AGCCATGCACAATTTCCCTCTGGGACACCAGGAACATCTCCTACACAGGATGTGCTGCACAGCTCTTTTTCTTTATGTTCTTCATGTCAGCAGAGTATTTCCTGCTGACCATCATGTGCTACGACCGCTACGTGTCCATCTGCAAACCCCTGCACTACGGGACCCTCCTGGGCAGCAGAGCTTGTGCCCACATGGCAGCAGCTGCCTGGGCCAGTGCCTTTCTCAATGCTCTGCTGCACACAGCCAATACATTTTCCCTGCCCCTGTGCCATGGCAATAGCCTGGGCCAGTTCTTCTGTGAAATCCCCCAGATCCTCAAGCTCTCCTGCTCCAAATCCCACCTCAGAGAACTTGGGCTCAGTGCTGTTACTGTGTCTGTGGGATTTGGATGTTCTGTGTTCATTGTTTTCTCCTATGTGCAGATCTTCAGGGCTGTGCTGAGGATCCCCTCTGAGCAGGGACGGCACAAAGCCTTTTCCACCTGCCTCCCTCACCTGGCTGTGGTCTCTCTGTTCCTCACAACTGTAGTATTTGCTCACCTGAAGCCCCCCTCGATGTCCTCCCCATCCCTGGATCTGGCCCTGTCAGTTCTGTACTCAGTGGTGCCTCCAGCCCTGAACCCCCTCATCTACAGCCTGAGGAACCAGGAGCTCAAGGCTGCAGTGTGGAGACTGATGATTGGATGGTTTCAGAAACATTGAACTGCTGGCAAATTTCTGCAAATCACTTGTAATAAAAGTTGTCTTTTGTAC
>TgORU_676g1PS
GGCAACGGCCTCATCATCAGCGCGTAGCCTGCGACCACCACTGCACACGCCCATGTTCTCTTCCTGCTCAACCTGGCCCTCAGCGACCTGGGCTCCATCTGCACCACTGTCCCCAAAGCCCTGCACAATTCCCTCTGGGACACCAGCACCATCTCCTACACAGGATGTGCTGCACAGCTCTTTTTCTTTATGTTCTTCATGTCAGCAGAGCTTTCCATCCTGACCATCATGTGCTACGACCGCTACGTGTCCATCTGCAAACCCCTGCACTACGGGACCCTCCTGGGCAGCAGAGCTTGTGCCCACATGGCAGCAGCTGCCTGGGCCAGTGCCTTTCTCAATGCTCTGCTCCTCACAGCCAGTACATTTTCCCTGCCCCTGTGCCATGGCAATGCCCTGGGACAGTTCTTCTGTGAAATCCCCCAGATCCTCAAGCTGTCTTGCTCCAAATCCTATCTCAGGGAACTTGGTCTCATTGCTGTTACTGTGTCTGTGGGATTTGGATGTTCTGTGTTCATTGTTTTCTCGTATGTGCAGATCTTCAGGGCTGTGCTGAGGATCCCCTCTGAGCAGGGACGGCACAAAGCCTTTTCCACCTGCCTCCCTCACCTGGCCGTGGTCTCTCTGTTCCTCACAACTGTAGTATTTGCTCACCTGAAGCCCCCCTCGATGTCCTCCCCATCCCTGGATCTGGCCCTGTCAGTTCTGTACTCGGTGGTGCCTCCAGCCCTGAACCCCCTCATCTACAGCCTGAGGAACCAGGAGCTCAAGGCTGCAGTGTGGAGACTGATGACTGGATGCTTTCAGGGACATTAAAGTGCTGAACAATTTATCTAAATCACGTGTAA
>TgORU_253g1PS
CCCACAAGCCTTGCACAATTCCCTCTGGGACACCAGGACATCTCCTACTCAGGATGTGCTGCTCAGGTTTTCTGGTTTCTCTTTCTGGATCAGAGTATTTCCTCCTGACCATCATGTGCTACGACCGCTACGTGTCCATCTGCAAACCCCTGCACTACGGGACCCTCCTGGGCAGCAGAGCTTGTGCCCACATGGCAGCAGCTGCCTGGGCCAGTGCCTTTCTCAATGCTCTGCTGCACACAGCCAATACATTTTCCCTGCCCCTGTGCCATGGCAATAGCCTGGGTCAGTTCTTCTGTGAAATCCCACAGATCCTCAAGCTCTCTTGCTCCAAATCCTATCTCAGGGAACTTGGGGTCATTGCTGTTAGTGCCTGTTTGGCATTTGGTTGTTTTGTGTTCATAGTTTTCTCGTATGTGCAGATCTTCAGGGCAGTGCTGAGGATCCCCTCTGAGCAGGGACAGCACAAAGCCTTTTCCACCTGCCTCCCTCACCTGGCCGTGGTCTCTCTGTTTGTCAGCAGTGTAATATTTGCCTACCTGAAGCGCCCTTCCATCTCCTCCCCATCCCTTGATCTGGCCCTGTCAGTTCTGTACTCGGTAGTGCCTCCAGTCCTGAACCCCCTCATCTACAGCCTGAGGAACCAGGAGCTCAAGGCTGCAGTGTGGAGACTGATGACTGGATGGTTTCAGAAACATTAAAATGATGGCCAGTTTCTGAAAATCACTTGTAACAAAAGTCATCTT
>TgORU_723g1PS
TCAGCGCCGTAGCCTGCGGCCACCACCTGCACACGCCCATGTTCTTCTTCCTGCTCAACCTGGCCCTCAGTGACTTGGGCTCCATCTGCACCACTGTCCCCAAAGCCCCGCACAGTTTGCTCTGGGGCACCCGCACCATCTCCTACAAAGGATGTGCTGCACAGCTTTTTCTGCTTATCTTCTTCCTTGGAACAGAGTTTTCCCTCCTGACCATCATGTGCTACGACCGCTACGTGTCCATCTGCAAACCCCTGCACTACGGGACCCTCCTGGGCAGCAGAGCTTGTGCCCACATGGCAGCAGCTGCCTGGGCCAGTGCCTTTCTCAATGCTCTGCTGCAAACAGCCAATACATTTTCCCTGCCCCTGTGCCATGGCAATGCCCTAGGACAGTTCTTCTGTGAAATCCCACAGATCCTCAAGCTCTCCTGCTCCAAATCCCACCTCAGGGAACTTGGGCTCAGTGCTGTTAGTGCCTGTTTGGTATTCGGATGTTTTGTGTTCATAGTTTTCTCCTATGTGCAGATCTTCAGGGCTGTGCTGAGGATCCCCTCTGAGCAGGGACGGCACAAAGCCTTTTCCACCTGCCTCCCTCACCTGGCCGTGCTCTCCCTGTTTGTCAGCACTGTAATATTTGCCTACCTGAAGCGCCCTTCCATCTCCTCCCCATCCCTGGATCTGGCCCTGTCAGTTCTGTACTCGGTGGTGCCTCCAGCCCTGAACCCCCTCATCTACAGCCTGAGGAACCAGGAGCTCAAGGCTGCAGTGTGGACACTGATGACTGGATGGTTTCAGAAACATTAAAATGATGGCCAGTTTCTGAAAATCACTTGTAACAAAAGTCATCTT
>TgORU_262g1PS
ATGTCCAACAGCAGCTCCATCAGCCACTTCCTCCTGCTGGCACTGGCAGACACGCGGCAGCTGCAGCTCCTGCACTTCTGCCTCTTCCTGGGATCTCCCTGGCTGCCCTCCTGGGCAACGGCCTCACCATCAGCGCCGTAGCCTGCGGCCACCACCTGCACACGCCCATGTTCTTCTTCCTGCTCAACCTGGCCCTCAGCGACCTGGGCTCCATCTGCACCACTGTCCCCACAGCCATGCACAATTCCCTCTGGGACACCAGCACCATCTCCTACTCAGGATGTGCTGCACAGCTCTTTTTCTTTCTCTTCTTCATTGGAGCAGAGTATTTCCTGCTGACCATCATGTGCTACGACCGCTACGTGTCCATCTGCAAACCCCTGCACTACGGGACCCTCCTGGGCAGCAGAGCTTGTGCCCACATGGCAGCAGCTGCCTGGGCCAGTGCCTTTCTCAATGCTCTCATGCACACGGCCAATACATTTTCCCTGCCCCTGTGCCATGGCAATGTCCTGGGCCAGTTCTTCTGTGAAATCCCCCAGATCCTCAAGCTCTCCTGCTCACACTCCAAACTCAGGGAAGTTTGGCTTATTGTCCTAAGTGCTCTTCTATATTTTGGCTGTTTTGTGTTCATGGTTTTCTCGTATGTGCAGATCTTTAGGGCTGTGCTGAGGATCCCCTCTGAGCAGGGACGGCACAAAGCCTTTTCCACCTGCCTCCCTCACCTGGCTGTGGTCTCTCTGTTCCTCAGCACTGGCACAGTTGCCTATCTGAAGCCCCCCTCCATCTCCTCCCCATCCCTGGATCTGGCCCTGTCAGTTCTGTACTCGGTGGTGCCTCCAGCCCTGAACCCCCTCATCTACAGCCTGAGGAACCAGGAGCTCAAGGCTGCAGTGTGGACACTGATGACTGGATGGTTTTGGAAACATTAAACTGCTGGCCAATTTCTTGAAAAGACTTGTAATAAAAGTCATTTTGATAATTCTTTTTGG
>TgORU_499g1PS
GACCTGGGCTCCATCTGCACCACTGTCCCCACAGCCCTGCACAATTCCCTCTGGGACACCAGCACCATCTCCTACTCAGGATGTGCTGCACAGCTCTTTTTCTTCCTGTTCTTCATCTCAGCAGAATTTTCTCTCCTGACCATCATGTGCTATGACCGCTACGTGTCCATCTGCAAACCCCTGCACTACGGGACCCTCCTGGGCAGCAGAGCTTGTGCCCACATGGCAGCAGCTGCCTGGGCCAGTGCCTTTCTCTATTCACTGCTGCACACAGCCAATACATTTTCCCTGCCCCTGTGCCATGGCAATGTCCTGGGCCAGTTCTTCTGTGAAATCCCCCAGATCCTCAAGCTCTCCTGCTCACACTCCAAACTCAGGGAAGTTTGGCTTATTGTCCTAAGTGCTCTTCTATATTTTGGCTGTTTTGTGTTCATTGTTTTCTCCTATGTGCAGATCTTCAGGGCTGTGCTGAGGATCCCCTCTGAGCAGGGACGGCACAAAGCCTTTTCCACCTGCCTCCCTCACCTGGTTGTGGTCTCTCTGTTTGTCAGCACTGTCATGTTTGCTCACCTGAAGCCCCCCTCGATGTCATCCCCATCCCTGGATCTGGCCCTGTCAGTTCTGTACTCGGTGGTGCCTCCAGCCCTGAACCCCCTCATCTACAGCCTGAGGAACCAGGAGCTCAAGGCTGCAGTGTGGACACTGATGACTGGATGCTTTCAGGGACATTAAACTGCTGGCCAATTTCTGCAAATCATTGT
>TgORU_403g1PS
GTTCCATCTGCACCACTGTCCCCAAAGCCATGCACAAATCCCTTCTGGGACACCAGGGACATCTCCTACTCAGGATGTGCTGCTCAGCTTTTTTTCTTCATGTTTTTCATCTCAGCAGAGTTTTCTCTCCTGACCATCATGTGCTACGACCGCTACGTGTCCATCTGCAAACCCCTGCACTACGGGACCCTCCTGGGCAGCAGAGCTTGTGCCCACATGGCAGCAGCTGCCTGGGCCAGTGCCTTTCTCAATGCTCTGCTGCACACAGCCAATACATTTTCCCTGCCCCTGTGCCATGGCAATGCCCTGGGCCAGTTCTTCTGTGAAATCCCACAGATCCTCAAGATCTCTTGCTCACACATCAAACTCAGGGAATTTGGGCTTATTGTGCTAAGTGCTCTTCTATATTTTGGATGTTATGTGTTCATTGTTTTCTCCTATGTGCAGATCTTCAGAGTTGTGCTGAGGATCCCCTCTGAGCAGGGACGGCACAAAGCCTTTTCCACCTGCTTCCCTCACCTGGCTGTGGTCTCTGTCTTCCTCAGCACTGGCACAGTTGCCTATCTGAATCCCCCCTCGATTTCCTCCCCATCCCTGGATCTGGCCCTGTCAGTTCTGTACTCGGTGGTGCCTCCAGCCCTGAACCCCCTCATCTACAGCCTGAGGAACCAGGAGCTCAAGGCTGCAGTGTGGAGACTGATGACTGGATGATTTCAGGAACA
>TgORU_491g1PS
TCCCTGGCTGCCCTCTGGCACGGCTCATCATCAGCGCGTAGCCTGCGGCCACCACCTGCACACACCCATGTCTCTCTGCTCAACCTGGCCTCAGCGACCTGGGCTCCATCTGCACCACTGTCCCCAAAGCCATGCACAATTCCCTCTGGGACACTAGGAACATCTCCTACACAGGATGTGCTGCTCAGCTCTTTTTCTTCATGTTTTTCATCTCAGCAGAGTTTTCCCTCCTGACTATCATGTGCTACGACCGCTACGTGTCCATCTGCAAACCCCTGCACTACGGGACCCTCCTTGCCAGCAGAGCTTGTGCCCACATGGCAGCAGCTGCCTGGGCCAGTGCCTTTCTCAGTGCTCTGCTGCACACAGCCAATACATTTTCCCTGCCCCTGTGCCATGGCAATGCTCTGGGACAGTTCTTCTGTGAAATCCCACAGATCCTCAAGATCTCCTGCTCACACATCAAAGTCAGGGAATTTGGGCTTATTGTGCTAAGTGCTCTTCTATATTTTGGATGTTATGTGTTCATTGTTTTCTCCTATGTGCAGATCTTCAGGGCTGTGCTGAGGATCCCCTCTGAGCAGGGACGGCACAAAGCCTTTTCCACCTGCCTCCCTCACCTGGCTGTGGTCTCTCTGTTCCTCAGCACTGGCACAGTTGCCTATCTGAATCCCCCCTCGATTTCCTCCCCATCCCTGGATCTGGCCCTGTCAGTTCTGTACTCGGTGGTGCCTCCAGCCCTGAACCCCCTCATCTACAGTCTGAGGAACCAGGAGCTCAAGGCTGCAGTGTGGACACTGATGACTGGATGCTTTCAGGAACAT
>TgORU_292g1PS
ATGTCCAACAGCAGCTCCATCAGCCACTTCCTCCTGCTGGCACTGGCAGACACGCGGCAGCTGCAGCTCCTGCACTTCTGCCTCTTCCTGGGCATCTCCCTGGCTGCCCTCCTGGGCAACGGCCTCATCATCAGCGCCGTAGCCTGCGGCCACCACCTGCACACACCCATGTTCTTCTTCCTGCTCAACCTGGCCCTCAGCGACCTGGGCTCCATCTGCACCACTGTCCCCAAAGCCATGCACAATTCCCTCTGGGACACCAGGAACATCTCCTACACAGGATGTGCTGCACAGGTTTTTCTGGTTTTCTTCTTTCTTGGATCAGAGTATTTCCTGCTGACCATCATGTGCTATGACCGCTACGTGTCCATCTGCAAACCCCTGCACTACGGGACCCTCCTGGGCAGCAGAGCTTGTGCCCACATGGCAGCAGCTGCCTGGGCCAGTGCCTTTCTCAATGCTCTCATGCACACAGCCAATACATTTTCTCTGCCCCTGTGCCATGGCAATGCCCTGGGCCAGTTCTTCTGTGAAATCCCACAGATCCTCAAGATCTCCTGCTCCAAATCCCACCTCAGGGAACTTGGGCTCATTGTGCTTAGTGTGTGTTTAGGATTTGGTTGTTCTGTGTTCATGGTTTTCTCCTATGTGCAGATCTTCAGGGCTGTGCTGAGGATCCCCTCTGAGCAGGGACAGCACAAAGCCTTTTCCACCTGCCTCCCTCACCTGGCCGTGCTCTCCCTGTTTGTCAGCACTGTAATGTTTGCCTACCTGAAGCGCCCTTCCATCTCCTCCCCATCCCTGGATCTGGCCCTGTCAGTTCTGTACTCGGTGGTGCCTCCAGCCCTGAACCCCCTCATCTACIAGCCTGAGGAACCAGGAACTCAAGGCTTCAGTGTGGAGACTCATGACTGGGTGGTTTTGGGAACATTAAACTGCCGGACAATTTCTGCAAATCGCTTG
>TgORE_16g1PS
ACAGCAGCTCCATCAGTCACTTCCTCCTGGAGGCACTGGCAGACACGAGGCAGATGCAGCTCATGCACTTCTGCCTCTTCCTGGGCATCTCCCTGGCTGCCCTCCTGGGCAACGGCCTCATCATCAGCGCCGTAGCCTGCGGCCACCACGTGCACACGCCCATGTTGTTCTTCGTGATCAATCTGGCCCTCAGTGACTTGGGCTCCATATGCACCACTGTCCCCAAAGCCATGCACAGTTTGCTCTGGGGCACCAGCACCATCTCCTACTCAGGATGTGCTGCTCAGGTTTTTCTGCTTCTTTCTTGGAACAGAGCTTGCCCTCCTGACCATCATGTGCTACGACCGCTACGTGTCCATCTGCAAACCCCTGCACTACGGGACCCTCCTGGGCAGCAGAGCTTGTGCCCACATGGCAGCAGCTGCCTGGGCCAGTGCCTTTCTCTATTCGCTGCTGCACACAGCCAATACATTTTCCCTGCCCCTGTGCCATGGCAATGCCCTGGGCCAGTTCTTCTGTGAAATCCCACAGATCCTCAAGCTCTCCTGCTCCAAATCCTACCTCAGGGAACTCGGGCTCATTGCTGTTAGTGCCTGTTTGGTATTCGGATGTTTTGTGTTCATTGTTTTCTCCTATGTGCAGATTTTCAGGGCTGTGCTGAGGATCCCCTCTGAGCAGGGACGGCACAAAGCCTTTTCCACCTGCCTCCCTCACCTGGCCGTGGTCTCTCTGTTCCTCAGTACTGCTATATTTAACTATCTGAAGCCTCCCTCCCTCTCCTCCCCATCCCTGGATCTGGCCCTGTCAGTTCTGTACTCGGTGGTGCCTCCAGCCCTGAACCCCCTCATCTACAGCCTCAGGAACCAGGAGCTCAAGGCTGCAGTGTGGAGACTGATGACTGGATGCTTTCAGGGACAT
>TgORU_764g1PS
CCTGCACTTTTGCCTTCTTTCTGGGCATTTTCCCTGCTGCCCTTCTGGGCAACGGCTCATCATCAGCGCCGTAGCTTGCGGCCACCACTTGCACACGCCCATGTTCTTCTTCCTGCTCAAACCTGGCCCTCAGCGACCTGGGCTCCATCTGCACCACTGTCCCCAAAGCCATGCACAATTCCCTCTGGGACACCAGGGACATCTCCTACATAGGATGTGCTGCACAGCTCTTTTTCTTTGTCATCTTCCTCTCAGCAGAGGTTTCCATCCTGACCATCATGTGCTATGACCGCTACGTGTCCATCTGCAAACCCCTGCACTACGGGACCCTCCTGGGCAGCAGAGCTTGTGCCCACATGGCAGCAGCTGCCTGGGCCAGTGCCTTTCTCAATGCTCTCATGCTCACGGCCAATACATTTTCCCTAACCCTGTGCCATGGCAATGCCCTGGGACAGTTCTTCTGTGAAATCCCACAGATCCTCAAGCTCTCCTGCTCCAAATCCTATCTCAGGGAACTGGGGCTCAGTGCTCTTAGTGTGTGTTTAGGATTCGGATGTTTTGTTTTCATGGTCTTCTCCTATGTGCAGATCTTCAGGGCTGTGCTGAGGATCCCCTCTGAGCAGGGACGGCACAAAGCCTTTTCCACCTGCCTCCCTCACCTGGCTGTAGTCTCCTTGTTTGTCAGCACTGCAGTGTTTGCCTACCTGAAGCCCCCCTCGATGTCCTCCCCATCCCTGGATCTGGCCCTGTCAGTTCTGTACTCGGTGGTGCCTCCAGCCCTGAACCCCCTCATCTACAGCCTGAGGAACCAGGAGCTCAAGGCTGCAGTGAGGAGACTGATGACTGGATGCTTTCAGGTACATTAAAGTGCTTGGCAATTTCTGCAAATCAATTTA
>TgORE_1g1PS
CTGGCACTGGCAGAACACGCAACAGCTGCAGCTCCATGCACTCTGCATCTCCTGAGCATCTCCCTGGCTGCCCTCCTGAGCAACGGCCTCATCATCAGCGCCGTAGCCTGCGGCCACCACCTGCACACGCCCATGTTCTTCTTCCTGCTCAACCTGGCCCTCAGCGACCTGGGCTCCATCTGCACCACTGTCCCCAAAGCCATGCACAATTCTCTCTGGGACATCAGGGACATCTCCTACATAGGATGTGCTGCACAGCTCTTTTTCTTTGTCATCTTCCTCTCAGCAGAGGTTTCCATCCTGACCATCATGTGCTACGACCGCTACGTGTCCATCTGCAAACCCCTGCACTACGGGACCCTCCTGGGCAGCAGAGCTTGTGCCCACATGGCAGCAGCTGCCTGGGCCAGTGCCTTTCTCAATGCTCTGCTGCACACAGCCAATACATTTTCCCTGCCCCTGTGCCATGGCAATGCCCTGGGTCAGTTCTTCTGTGAAATCCCACAGATCCTGAAACTCTCCTGCTCCAATTCCTATCTCAGGGAGCTTGGGCTCAGTGCTCTTAGTGTGTGTTTAGGATTCGGATGTTTTGTGTTCATGGTCTTCTCCTATGTGCAGATCTTCAGGGCTGTGCTGAGGATCCCCTCTGAGCAGGGACGGCACAAAGCCTTTTCCACCTGCCTCCCTCACCTAGCTGTAGTCTCCTTGTTTGTCAGCACTGCAGTGTTTGCCTACCTGAAGCCCCCCTCGATGTCCTCCCCATCCCTGGATCTGGCCCTGTCAGTTCTGTACTCGGTGGTGCCTCCAGCCCTGAACCCCCTCATCTACAGCCTGAGGAACCAGGAGCTCAAGGCTGCAGTGTGGACACTGATGACTGGATGCTTTCAGGAACA
>TgORE_13g1PS
GCCGTGGGCCACCACTTGCACATGCCCATGGTCTTCTCCTGCTCAACTGGCCCTTCAAGCGACCTGGGCTCCATCTGCAGCACTGTCCCCAAAGCCATGCACAATTCCCTCTGGGACACCAGGGACATCTCCTACGCAGGATGTGCTGCTCAGCTCTTTTTCTTTGTCATCTTCCTCTCAGCAGAGCTTTCCATCCTGACCATCATGTGCTACGACCGCTACGTGTCCATCTGCAAACCCCTGCACTACGGGACCCTCCTGGGCAGCAGAGCTTGTGCCCACATGGCAGCAGCTGCCTGGGCCAGTGCCTTTCTCAATGCTCTGCTGCACACAGCCAATACATTTTCCCTGCCCCTGTGCCATGGCAATGCCCTGGGACAGTTCTTCTGTGAAATCCCACAGATCCTCAAGCTCTCCTGCTCCAAATCCTATCTCAGGGAACTTGGGCTCATTACTGTTAGTGTGTGTTTAGGATTTGGTTGTTTTGTGTTCATTGTTTTCTCCTATGTGCAGATCTTCAGGGCTGTGCTGAGGATCCCCTCTGAGCAGGGAAGGCACAAAGCCTTTTCCACCTGCCTCCCTCACCTGGCCGTGGTCTCTCTGTTCCTCAGCACTGCAGTGTTTGCCTACCTGAAGCCCCCCTCCATCTCCTCCCCATCCCTGGATCTGGCCCTGTCAGTTCTGTACTCGGTGGTGCCTCCAGCCCTGAACCCCCTCATCTACAGCCTGAGGAACCAGGAGCTCAAGGCTGAAGTGAGGAGAATGATGCCTGGATGCTTTCAGAAACA
>TgORU_353g1PS
TGGCACTGGCAAAACACGGCGGCCAGIGGTTCCTGCACTTCTGCCTCTTAGTGGGCATCTCCCCGGGCTGGCCCTCCTGGGCAAACGGCCTCATCATCAGCGCAGTAGCCTGCGGCCACCACCTGCACACGCCCATGTTATTCTTCCTGCTCAACCTGGCCCTCAGCGACCTGGGCTCCATCTGCACCACTGTCCCCAAAGCCCTGCACAGTTTGCTCTGGGACACCAGGGACATCTCCTACTCAGGATGTGCTGCACAGCTCTTTTTCTTTATGTTCTTCACTGGAGCAGAGTATTCCCTCCTGACCATCATGTGCTATGACCGCTACGTGTCCATCTGCAAACCCCTGCACTATGGGACCCTCCTGGGCAGCAGAGCTTGTGCCCACATGGCAGCAGCTGCCTGGGCCAGTGCCTTTCTCTATTCGCTGCTGCACACAGCCAATACATTTTCCCTGCCCCTGTGCCATGGCAATAGCCTGGGACAGTTCTTCTGTGAAATCCCACAGATCCTCAAGCTCTCCTGCTCCAAGTCCTACCTCAGGGAACTTGGCCTCATTGCTGTTAGTGCCTGTTTAGCATTTGGCTGTTTTGTGTTCATTGTTTTCTCCTATGTGCAGATCTTCAGGGCTGTGCTGAGGATCCCCTCTGAGCAGGGACGGCACAAAGCCTTTTCCACCTGCCTCCCTCACCTGGCCGTGGTCTCACTTTTCTTAAGCACTGTCATGTTTGCTCACCTGAAGCCCCCCTCCATCTCCTCCCCATCCCTGGATCTGGCCCTGTCAGTTCTGTACTCGGTGGTGCCTCCAGCCCTGAACCCCCTCATCTACAGCCTGAGGAACCAGGAGCTCAAGGCTGCAGTGTGTAGTGTGATGACTGGATGCTTTCAGGAGCATTAAACTGCTGGCCAATTTCTGCCCATCACTTTAAATAAAAGTTATCT
>TgORU_567bg1PS
TGCACACGCCCATGTTCTTCTTCATGCTCAACTGGCCCTCAGCGACCTGGGCTCCATCTGCAACACTGTCCCCAAAGCCATGCACAATTCCCTCTGGGACATCAGCACCATCTCCTACACAGGATGTGCTGCTCAGGTTTTTCTGCTTATCTTCTTTCTTGGATCAGAGTTTTGCCTCCTGACCATCATGTGCTATGACCGCTATGTGTCCATCTGCAAACCCCTGCACTACGGGACCCTCCTGGGCAGCAGAGCTTGTGCCCACATGGCAGCAGCTGCCTGGGCCAGTGCCTTTCTCTATTCACTGCTGCACACAGGCAATACATTTTCCCTGCCCCTGTGCCATGGCAATGCCGTGGACCAGTTCTTCTGTGAAATCCCCCAGATCCTCAAGCTCTCCTGCTCTATATCTTATCTCAGGGAACTCGGGCTCATTGCTGTTAGTGTGTGTTTGGTATTTGGTTGTTTTGTGTTCATGGTTTTCTCCTATGTGCAGATCTTCAGGGCTGTGCTGAGGATCCCCTCTGAGCAGGGACGGCACAAAGCCTTTTCCACCTGCCTCCCTCACCTGGCTGTGGTCTCCCTGTTCGTCAGCAGTATTGTGTTTGCCTATTTGAAGCCACCCTCTATCTTGTCCCCATCTCTGGATCTGGCCCTGTCAATTCTGTACTCAGTGGTGCCTCCAGCCCTGAACCCCTTTATCTACAGCCTGAGGAACCAGGAGCTCAAGGCAGCAGTGAAGAGACTGATGACTGGATGCTTTTAGGAACATTAAACTGCTGAAAAATTTTGCCACATCACTTCTAATAAA
>TgORU_776g1PS
TTCTTCTTCCTGCTCCCACTTGGCCCTCAGCGACCTTGGGCTCCATCTGCACCACTGTCCCCAAAGCCATGCACAGTTTGCTCTGGGGCACCAGGGACATCTCCTACTCAAGGATGTGCTGCACAGCTGCTTCTGTTGTCTTCTTCATCTCAGCAGAGCTTTCCATCCGAACCATCATGTGCTACGACCGCTACGTGTCCATCTGCAAACCCCTGCACTACGGGACCCTCCTGGGCAGCAGAGCTTGTGCCCACATGGCAGCAGCTGCCTGGGCCAGTGCCTTTCTCAATGCTCTCATGCACACAGCCAATACATTTTCCCTGCCCCTGTGCCATGGCAATAGCCTGGGCCAGTTCTTCTGTGAAATCCCACAGATCCTCAAGCTCACCTGTGCCAAATCCTACCTCAGAGAACTTGGACTCATTGCTGTTACTGTGTCTGTGGGATTTGGTTGTTTTGTGTTCATGGTTTTCTCCTATGTGCAGATTTTCAGGGCTGTGCTGAGGATCCCCTCTGAGCAGGGACGGCACAAAGCCTTTTCCACCTGCCTCCCTCACCTGGCTGTGGTCTCCCTGTTTGTCAGCACTGTAATATTTGCTTACCTGAAGCCTCCCTCGATGTCCTCCCCATCCCTGGATCTGGCCCTGTCAGTTCTGTACTCGGTGGTGCCTCCAGCCCTGAACCCCCTCATCTACAGCCTGAGGAACCAGGAGCTCAAGGCTGCAGTGTGGAGACTGATGACTGGATGCTTTCAGAAACATTAAACTGCTGGACAATTTCTGCCATCACT
>TgORU_75g1PS
ATGTCCAATGGCAGCACCATCAGCCACTTCCTCCTGCTGGCACTGGCAGACACGCGGCAGCTGCAGCTCCTGCACTTCTGCCTCTTCCTGGGATCTCCCTGGCTGCCCTCCTGGGCAACGGCCTCATCATCAGCGCCGTAGCCTGCGGCCACCACCTGCACACGCCCATGTTCTTCTTCCTGCTCAACCTGGCCCTCAGCGACCTGGGCTCCATCTGCACCACTGTCCCCACAGCCATGCACAATTCCCTCTGGGACACCAGGCACATCTCCTACACAGTACGTTCTGCTCTGGAATTTCTGCTTATCTTCTTCATGGGAGCAGAGTATTCCCTCCTGACCATCATGTGCGATGACCACTACATGTCCCTGTGCAAACCCCTGCACTACGGGACCCTCCTGGGCAGCAGAGCTTGTGCCCACATGGCAGCAGCTGCCTGGGCCAGTGGCTTTCTCTATTCCCTGCTGCACCCGGCCAAAACATTTTCCCTGCCCCTGTGCCTGGGACAGTTCTTCTGTGAAATCCCACAGATCCTCAGGCTCTCCTGCTCCAAATCCCACCTCAGGGAACTTGGGCTCATTGCAGTTATTGCCTGTTTAGGACTCAGATGTTTTGTGTTCATTGTTTTCTCCAATGTGCAGATCTTCAGGGCAGTGCTGAGGATCCCCTCTGAGCAGGGACGGCACAAAGCCTTTTCCACCTGCCTCCCCTCACCGTGGTGTGCAGTCCCTCTTTGTCAGCACTGCTCACCTGAAGCCCCTCTCCATCTCCTCCCCATCCCTGGATCTGGCACTGTCAGTTCTGTACTTGGTGGTTCCTCCAGCCCTGAACCCCCTCATCCACAGCCTGAGAATCAGCAGCTCAAGGCTGCAGTGAAACATGCAGTGAAACATTTCAGAAACATTAAACTGCTGGCCAATTTTTGCTAATCACTTTTAAC
>TgORU_141g1PS
ATGTCCAACAGCAGCTCCATCAGCCACTTCCTCCTGCTGGCATTTGCAGACACACGGCAGCTGCAGCTCCTGCACTTCTGCCTCTTCCTGGGGATCTCCCTGGCTGCCCTCCTGGGCAACGGCCTCATCATCAACGCCGTAGCCTGCGGCCACCACCTGCACACACCCATGTTCTTCTTCCTGCTCAACCTGGCCCTCAGCGACCTGGGCTCCATCTGCACCGCTGTTCCCAAAGGCATGCACAATTCCCTCTGGGACACCAGGCACATCTCCTACATAGGATGTGCTGCTCTGGTATTTCTGCTTATCTTCTTCATGGGAGCAGAGTATTCCCTCCTGACCATCATGTGCGATGACCACTACATGTCCCTGTGCAAAGCCCTGCACTACGGGACCCTCCTTGCCAGCAGAGCTTGTGCCCACATGGCAGCAGCTGCCTGGGCCAGTGGCTTTCTCTATTCCCTGCTGCACCCGGCCAAAACATTTTCCCTGCCCCTGTGCCTGGGACGGTTCTTCTGTGAAATCCCCCAGATCCTCAAGCTCTCTTGATCCAAATCCTACCTCAGAGAACTTGGGCTCATTGCAGTTAGTGCCTGTTTAGGACTCAGATGTTTTGTGTTCATTGTTTTCTCCAATGTGCAGATCTTCAGGGCTGTGCTGAGGATCCCCTCTGAGCAGGGACGGCACAAAGTCTTTTCCACCTGCCTCCCCTCACCTTGGTGTGCAGTCCCTCTTTGTCAGCACTGCTCACCTGAAGCCCCCCTCCATCTCCTCCCCATCCCTGGATCTGGCCCTGTCAGTTCTGTACTTGGTGGTTCCTCCAGCCCTGAACCCCCTCATCCACAGCCTGAGAATCAGCAGCTCAAGGCTGCAGTGAAACATGCAGTGAAACATTTCAGAAACATTAAACTGCTGGCCAATTTTTGCTAATCACTTTTAAC
>TgORU_322g1PS
ATGTCCAACAGCAGCTCCATCAACCACTTCCTCCTGCTGGCACTGGCAGACACGCGGCAGCTGCAGCTCCTGCACTTCTGCCTCTTCCTGGGCATCTCCCTGGCTGCCCTCCTGGGCAACAGCCTCATCATCAGCGCCGTAGCCTGCGGCCACCACCTGCACACGCCCATGTTCTTCTTCCTGCTCCACCTGGCCCTCAGTGACCTGGGCTCCATCTGCACCACTGTCCCCAAAGCCATGCACAATTCCCTCTGGGACACCAGGGACATCTCCTACTCAGGATGTGCTGCTCTGGTATTTCTGCTTATCTTCTTCATGGGAGCAGAGTATTCCCTCCTGACCATCATGTGCGATGACCACTACATGTCCCTGTGCAAACCCCTGCACTACGGGACCCTCCTTGCCAGCAGAGCTTGTGCCCACATGGCAGCAGCTGCCTGGGCCAGTGCCTTTCTCTATTCCCTGCTGCACCCGGCCAAAACATTTTCCCTGCCCCTGTGCCTGGGACGGTTCTTCTGTGAAATCCCCCAGATCCTCAAGCTCTCTTGATCCAAATCCTACCTCAGAGAACTTGGGCTCATTGCAGTTAGTTCCTGTTTAGGACTCAGATGTTTTGTGTTCATTGTTTTCTCCAATGTGCAGATCTTCAGGGCTGTGCTGAGGATCCCCTCTGAGCAGGGATGGCACAAAGTCTTTTCCACCTGCCTCCCCTCACCTTGGTGTGCAGTCCCTCTTTGTCAGCACTGCTCACCTGAAGCCCCCCTCCATCTCCTCCCCATCCCTGGATCTGGCACTGTCAGTTCTGTACTCGGTGGTTCCTCCAGCCCTGAACTCCCTCATCCACAGCCTGAGAATCAGGAGCTCAAGGCTGCAGTGAAATATGCAGTGAAACATTTCAGAAACATTAAACTGCTGGCCAATTTTTGCTAATCACTTTTAACA
>TgORU_787g1PS
ATGTCCAATGGCAGCACCATCAGCCACTTCCTCCTGCTGGCACTGGCAGACACACGGCAGCTGCAGCACCTGCACTTCTGCCTCTTCCTGGGGATCTCCCTGGCTGCCCTCCTGAGCAACGGCCTCATCATCAGCACCATAGCCTGCGGCCACCACCTGCACACGCCCATGTTCTTCTTCCTGCTCAACCTGGCCCTCAGCGACCTGGGCTCCATCTGCACCGCTGTTCCCAAAGGCATGCACAATTCCCTATGGGACACCAGGCACATCTCCTACATAGGATGTGCTGCTCTGGTATTTCTGCTTATCTTCTTCATGGGAGCAGAGTATTCCCTCCTGACCATCATGTGCGATGACCACTACATGTCCCTGTGCAAAGCCCTGCACTATGGGACCCTCCTTGCCAGCAGAGCTTGTGCCCACATGGCAGCAGCTGCCTGGGCCAGTGCCTTTCTCTATTCCCTGCTGCACCCGGCCAAAACATTTTCCCTGCCCCTGTGCCTGGGACGTGTCTTCTGTGAAATCCCCCAGATCCTCAAGCTCTCTTGATCCAAATCCTACCTCAGAGAACTTGGGCTCATTGCACTTAGTGCCTGTTTAGGACTCAGATGTTTTGTGTTCATTGTTTTCTCCAATGTGCAGATCTTCAGGGCTGTGCTGAGGATCCTCTCTGAGCAGGGACGGCACAAAGTCTTTTCCACCTGCCTCCCCTCACCTTGGTGTGCAGTCCCTCTTTGTCAGCACTGCTCACCTGAAGGCCCCTTCCATCTCCTCCCCATCCCTGGATCTGGCACTGTCAGTTCTGTACTCGGTGGTTCCTCCAGCCCTGAACCCCCTCATCCACAGCCTGAGAATCAGCAGCTCAAGGCTGAAGTGAAACATGCAGTGAAACATTTCAGAAACATTAAACTGATGGCCAATTTTTGCTAATCACTTTTAACAAAAGTCATCTTTGACACTTCTTGTTGGTTTCATTTTGGAAGTTCTTTTTCT
>TgORU_772g1PS
ATGTCCAATGGCAGCAGCATCAGCCACTTCCTCCTGCTGGCACTGGCAGACACGCGGCAGCTGCAGCTCCTGCACTTCTGCCTCTTCCTGGGATCTCCCTGGCTGCCCTCCTGGGCAACGGCCTCATCATCAGCGCCGTAGCCTGCGGCCACCACCTGCACATGCCCATGTTCTTCTTCCTGCTCAACCTGGCCCTCAGCGACCTGGGCTCCATCTGCACCGCTGTCCCCAAAGCCCTGCACAATTCCCTCTGGGACACCAGGGACATCTCCTACACAGTACGTTCTGCTCTGGTATTTCTGCTTATCTTCTTCATGGGAGCAGAGTATTCCCTCCTGACCATCATGTGCGATGACCACTACATGTCCCTGTGCAAACCCCTGCACTACGGGACCCTCCTGGCCAGCAGAGCTTGTGCCCACATGGCAGCAGCTGCCTGGGCCAGTGGCTTTCTCTATTCCCTGCTGCACCCGGCCAAAACATTTTCCCTGCCCCTGTGCCTGGGACAGTTCTTCTGTGAAATCCCCCAGATCCTCAAGCTCTCTTGATCCAAATCCTACCTCAGAGAACTTGGGCTCATTGCTGTTAGTGCCTGTTTAGGACTCAGATGTTTTGTGTTCATTGTTTTCTCCAATGTGCAGATCTTCAGGGCTGTGCTGAGGATCCCCTCTGAGCAGGGACGGCACAAAGCCTTTTCCACCTGCCTCCCTCACCTGGCCGTGGTCTCTCTGTTTATCAGCACTGGTGTATTTACCTACCTAAAGCCCCCCTCGATGTCCTCCCCATCCCTGGATCTGGCCCTGTCAGTTCTGTACTCGGTGGTGCCTCCAGCCCTGAACCCCCTCATCTACAGCCTGAGGATTCAGGAGCTCAAGGCTGCAGTGTGGAGACTGATGACTGGATGCTTTCAGAAACATTAAACTGCTGGCCAATTTCTACAAATCACTTGTAATAAAAGTCATCT
>TgORU_657g1PS
GCACTGGCAGACACGCGGCAGCTGCAGCTCCTGCACTTCTGCCTCTTCCTGAGCATCTCCCTGGCTGCCCTCCTGAGCAACGGCCTCATCATCAGCGCCGTAGCCTGCGGCCACCACCTGCACACGCCCATGTTCTTCTTCCTGCTCAACCTGGCCCTCAGCGACCTGGGCTCCATCTGCACCACTGTCCCCAAAGCCATGCACAATTCCCTCTGGGACACCAGGAACATCTCCTACACAGGATGTGCTGCTCAGGTTTTTTTCCTTCTCTTCTTCCTTGGAGCAGAGTATTTCTTGCTGACCATCATGTGCTACGACCGCTACGTGTCCATCTGCAAACCCCTGCACTACGGGACCCTCCTGGGCAGCAGAGCTTGTGCCCACATGGCAGCAGCTGCCTGGGCCAGTGCCTTTCTCAATGCTCTGATGCACACAGCCAATACATTTTCTCTGCCCCTGTGCCATGGCAATAGCCTGGGCCAGTTCTTCTGTGAAATCCCACAGATTCTAAAGCACTTGTGCTCACACACCAACTCTTTCAGGGAACTTGGGCTCATTGCACTAAGTGCATCTTTGGTATTTAGTTGTTTTGTGTTCATGGTTTTCTCCTATGTGCAGATCTTCAGGGCTGTGCTGAGGATCCCCTCTGAGCAGGGACGGCACAAAGCCTTTTCCACCTGCCTCCCTCACCTGGCTGTGGTCTCCCTGTTTGTCAGCACTATAATATTTGCTCACTTGAAACCCCCCTCGATGTCCTCCCCATCCCTGGATCTGGCCCTGTCAGTTCTGTACTCAGTGGTGCCTCCAGCCCTGAACCCCCTCATCTACAGCCTGAGGAACCAGGAGCTCAAGGCTGCAGTGAGGAGACTGATGACTGGATGCTTTCCAAAAACATTAAACTGCTGGCCAATTTCTACAAATCACTTGTAAAAAAAGTAATATTTGATACTTCTTGTTGGTTTGATTTTTGAGAT
>TgORE_5g1PS
CACTTGTGCTCACACACCAACTCTTTCAGGGAACTTGGGCTCATTGCACTAAGTGCATGTTTGGTATTTGGTTGTTTTGTGTTCATTGTTTTCTCCTATGTGCAGATCTTCAGGGCTGTGCTGAGGATTCCCTCTGAGCAGGGACGGCACAAAGCCTTTTCCACCTGCCTTCCTCACCTGGCCGTGGTCTCCCTGTTTGTCAGCACTATAATATTTGCTCACTTGAAACCTCCCTCGATGTCCTCCCCATCCCTGGATCTGGCCCTGTCAGTTCTGTACTCGGTGGTGCCTCCAGCCCTGAACCCCCTCATCTACAGCCTGAGGAACCAGGAGCTCAAGGCTGCAGTGAGGAGATTGATGACTGGATGCTT
>TgORU_307g1PS
CCATTGTTATTCTTCCCTGGTCAACCTGAGCCCTCAGCGAACCTGGGGCTCCATCTTGCACCACCGGTCCCCCACAGCCTGGCACAATTCCCTTTGGGGGACACCAGCACCATCTCCTACCCTGGATGTGCTGCACAGCTTTTTCTGATTATCTTCTTCCTTGGAACAGAGCTTGCCCTCCTGACCATCATGTGCTATGACCGCTACGTGTCCATCTGCAAACCCCTGCACTACGGGACCCTCCTGGGCAGCAGAGCTTGTGCCCACATGGCAGCAGCTGCCTGGGCCAGTGCCTTTCTCACTGCTCTGCTGCACACAGCCAATACATTTTCCCTGCCCCTGTGCCACGGCAATGCCATGGACCAGTTCTTCTGTGAAGTCCCACAGATCCTCAAGCTCTCCTGCTCCAAATCCTACCTCAGGAAATTTGGGCTTCTTCTTATTAGTGTGTGTTTAGCACTTGGTTGTTTTGTGTTCATTGTTTTCTCCTATGTGCAGATCTTCAGGGCTGTGCTGAGGATTCCCTCTGAGCAGGGACGGCACAAAGCCTTTTCCACCTGCCTCTCTCACCTGGCCGTGGTCTCTCTGTTTTTCAGCACTGGCATACTTGCTCACATGAAGCCCCCCTCCATCTCCTCCCCATCCCTGGATCTGGCCCTGTCAGTTCTGTACTCGGTGGTGCCTCCAGCCCTGAACCCCCTCATCTACAGCCTGAGGAACCAGGAGCTCAAGGCTGCAGTATGGAGACTCTTGATTGGATGGTTTCAGAAACATTAAAATTATGGCCAGTTTCTGAAAATCACTTGTAACAAAAGTCATCT
>TgORU_734g1PS
GGCTTTTGCTATTCGACCTCTTCATGGACCCCTCACTACCTGCGCTCCTGAATCACCCCCTCATCATCAGGGACCTCCCCTGGTTTTCCCATCAGAACCTGCCCGTGTTCTTCTTCCTGCTCCACCTGGCCCTCTGCCACCTGCACTCCATCTGCACCACTGTCCCCAAAGCATGCAGAATTCCCTCTGGACACCAGCACCATCTCCTACACAGGATGTGCTGCTCAGCTCTTTTTCTTTGTCATCTTCCTCTCAGCAGAGCTTTCCATCCTGACCATCATGTGCTACGACCGCTACGTGTCCATCTGCAAACCCCTGCACTACGGGACCCTCCTGGGCAGCAGAGCTTGTGCCCACATGGCAGCAGCTGCCTGGGCCAGTGCCTTTCTCAATGCTCTGCTGCACACAGCCAIATACATTTTCCCTGCCCCTGTGCCATGGCAATGCCCTGGGACAGTTCTTCTGTGAAATCCCCCAGATCCTCAAGCTCTCCTGCTCCAAATCCCACCTCAGGGAACTTGGGCTCAGTGCTCTTAGTGCCTGTTTAGGACTTGGCTGTTTTGTGTTCATTGTTTTCTCCTATGTGCAGATCTTCAGGGCTGTGCTGAGGATCCCCTCTGAGCAGGGACAGCACAAAGCCTTTTCCACCTGCCTCCCTCACCTGGCCGTGGTCTCACTGTTCATCAGCACTGTAATATTTGCCTACCTGAAGCCCCCCTTGATGTCTTCCCATTCCCTGGATCTGGCCCTGTCAGTTCTGTACTCGGTGGTGCCTCCAGCCCTGAACCCCCTCATCTACAGCCTGAGGAACCAGGAGCTCAAGGCTGCAGTGTGGGCACTGATGACTGGATGCTTTCAAGGACAT
>TgORU_39g1PS
ATGTCCAACAGCAGCTCCATCAGCCACTTCCTCCTGCTGGCACTGGCAGACACGCGGCAGCTGCAGCTCCTGCACTTCTGCCTCTTCCTGGGCATCTCCCTGGCTGCCCTCCTGGGCAACGGCCTCATCATCAGCGCCGTAGCCTGCGGCCACCACCTGCACACGCCCATGTTCTTCTTCCTGCTCAACCTGGCCCTCAGCGACCTGGGCTCCATCTGCACCACTGTCCCCACAGCCCTGCACAATTCCCTCTGGGACACCAGCACCATCTCCTACACAGGATGTGCTGCACAGCTGCTTCTGTTTGTCTTTTTCATTTCAGCAGAGGTTTCCCTTCTCACTGTCATGTGCTACGACCGCTACGTGTCCATCTGCAAACCCCTGCACTACGGGACCCTCCTGGGCAGCAGAGCTTGTGCCCACATGGCAGCAGCTGCCTGGGCCAGTGCCTTTCTCACTGCTCTGCTGCTCACAGCCAATACATTTTCCCTGCCCCTGTGCCACGGCAATGCCCTGGGCCAGTTCTTCTCTGATGTTCCCCAGATCCTCAAGCTCTCCTGCTCATACTTCTACCTCAGGGAACTTGAGCTCCTTGCTGTTAGTGCCTTTTTGTCATTTGCCTGTTTTGTGTTCATGGTTTTCTCCTATGTGGAGATCTTCAGGGCTGTGCTGAGGATTCCCTCTGAGCAGAGACGGCACAAAGCCTTTTCTACCTGCCTCCGTCACCTGGCTGTGCTCTCCTTGTTTCTCTGCACCGCAGCCTTTGCCTACCTGAAGCCCCCCTCCCTCTCCTCCCATCCCTGGATCTGGCAGTGTCAGTTCTGTACTTGGTGGTGCCTCCATCCCTGAACCCCCTCATCTACAGCCTGAGGAACCAGGAGCTCAAGGATGCCCTGAGGAAAATGATGACTGGCTGCTTCTCTGAAGCTACCTATTGCCTGTTTTCTTCTGCCCAAACTTTTGGAATGGAACTCATGACACGCACAACAGG
>TgORU_227g1PS
ATGTCCAACAGCAGCTCCATCAGCCACTTCCTCCTGCTGGCACTGGCAGACACGCGGCAGCTGCAGCTCCTGCACTTCTGCCTCTTCCTGGGCATCTCCCTGGCTGCCCTCCTGGGCAACAGCCTCATCATCAGCGCCGTAGCCTGCGGCCACCACCTGCACACACCCATGTTCTTCTTCCTGCTCCACCTGGCCCTCAGCGACCTGGGCTCCATCTGCACCACTGTCCCCACAGCCCTGCACAATTCCCTCTGGGACACCAGCACCATCTCCTACCCTGGATGTGCTGCACAGCTGCTTCTGTTTGTCTTTTTCATTTCAGCAGAGGTTTCCCTTCTCACTGTCATGTGCTACGACCGCTACGTGTCCATCTGCAAACCCCTGCACTACGGGACCCTCCTGGGCAGCAGAGCTTGTGCCCACATGGCAGCAGCTGCCTGGGCCAGTGCCTTTCTCACTGCTCTGCTGCTCACAGCCAATACATTTTCCCTTCCCCTGTGCCACGGCAATGCCCTGGGCCAGTTCTTCTCTGATGTTCCCCAGATCCTCAAGCTCTCCTGCTCATACTTCTACCTCAGGGAACTTGAGCTCCTTGCTGTTAGTGCCTTTTTGTCATTTGCCTGTTTTGTGTTCATGGTTTTCTCCTATGTGGAGATCTTCAGGGCTGTGCTGAGGATTCCCTCTGAGCAGAGACGGCACAAAGCCTTTTCTACCTGCCTCCGTCACCTGGCTGTGCTCTCCTTGTTTCTCTGCACCGCAGCCTTTGCCTACCTGAAGCCCCCCTCCCTCTCCTCCCATCCCTGGATCTGGCAGTGTCAGTTCTGTACTCGGTGGTGCCTCCATCCCTGAACCCCCTCATCTACAGCCTGAGGAACCAGGAGCTCAAGGATGCCCTGAGGAAAATGATGACTGGCTGCTTCTCTGAAGCTACCTATTGCCTGTTTTCTTCTGCCAAACTTTTGGAA
>TgORU_458g1PS
ATGTCCAACAGCAGCTCCATCAGCCACTTCCTCCTGCTGGCACTGGCAGACACGCGGCAGCTGCAGCTCCTGCACTTCTGCCTCTTCCTGGGATCTCCCTGGCTGCCCTCCTGGGCAACAGCCTCACCATCAGAGCCGTAGCCTGCGGCCACCACCTGCACACGCCCATGTTCTTCTTCCTGCTCAACCTGGCCCTCAGCGACCTGGGCTCCATCTGCACCACTGTCCCCACAGCCCTGCACAATTCCCTCTGGGACACCAGCACCATCCCCTACCCTGGATGTGCTGCACAGCTGCTTCTGTTTGTCTTTTTCATTTCAGCAGAGGTTTCCCTTCTCACTGTCATGTGCTACGACCGCTACGTGTCCATCTGCAAACCCCTGCACTACGGGACCCTCCTGGGCAGCAGAGCTTGTGCCCACATGGCAGCAGCTGCCTGGGCCAGTGCCTTTCTCAATGCTCTGATGCACACAGCCAATACATTTTCCCTGCCCCTGTGCCATGGCAATGCCCTGGGACAGTTCTTCTCTGATGTTCCCCAGATCCTGAAGCTCTCCTGCTCATACTTCTACCTCAGGGAACTTGAGCTCCTTGCTGTTAGTGCCTTTTTGTCATTTGCCTGTTTTGTGTTCATGGTTTTCTCCTATGTGGAGATCTTCAGGGCTGTGCTGAGAATTCCCTCTGAGCAGAGACGGCACAAAGCCTTTTCTACCTGCCTCCGTCACCTGGATGTGCTCTCCTTGTTTCTCTGCACCGCAGCCTTTGCCTACCTGAAGCCCCCCTCCCTCTCCTCCCATCCCTGGATCTGGCCCTGTCAGTTCTGTACTCGGTGGTGCCTCCATCCCTGAACCCCCTCATCTACAGCCTGAGGAACCAGGAGCTCAAGGATGCCCTGAGGAAAATGATGACTGACTGCTTCTCTGAAGCTACCTATTGCCTGTTTTCTTCTGCCAAACTTTTGGAA
>TgORU_629g1PS
ATGTCCAACAGCAGCTCCATCAGCCACTTCCTCCTGCTGGCACTGGCAGACACGCGGCAGCTGCAGCTCCTGCACTTCTGCCTCTTCCTGGGCATCTCCCTGGCTGCCCTCCTGGGCAACAGCCTCACCATCAGCGCCGTAGCCTGCGGCCACCACCTGCACACGCCCATGTTCTTCTTCCTGCTCCACCTGGCCCTCAGCGACCTGGGCTCCATCTGCACCACTGTCCCCAAAGCCCTGCACAATTCCCTCTGGGACACCAGCACCGTCTCCTACACAGGATGTGCTGCACAGCTGCTTCTGTTTGTCTTCTTCATCTCAGCAGAGCTTTCCCTCCTGACCATCATGTGCTACGACCGCTACGTGTCCATCTGCAAACCCCTGCACTACGGGACCCTCCTGGGCAGCAGAGCTTGTGCCCACATGGCAGCAGCTGCCTGGGCCAGTGCCTTTCTCACTGCTCTGCTGCTCACAGCCAATACATTTTCCCTGCCCCTGTGCCACGGCAATGCCCTGGGCCAGTTCTTCTCTGATGTTCCCCAGATCCTCAAGCTCTCCTGCTCATACTTCTACCTCAGGGAACTTGAGCTCCTTGCTGTTAGTGCCTTTTTGTCATTTGCCTGTTTTGTGTTCATGGTTTTCTCCTATGTGGAGATCTTCAGGGCTGTGCTGAGGACTCCCTCTGAGCAGGGATGGCACAAAGCCTTTTCTACCTGCCTCCGTCACCTGGCTGTGCTCTCCTTGTTTCTCTGCACCGCAGCCTTTGCCTACCTGAAGCCCCCTTCCCTCTCCTCCCATCCCTGGATCTGGCAGTGTAAGTTCTGTACTCGGTGGTGCCTCCAGCCCTGAACCCCCTCATCTACAGCCTGAGGAACCAGGAGCTCAAGGATGCCCTGAGGAAAATGATGACTGGCTGCTTCTCTGAAGCTACCTATTTCCTGTTTTCTTCTGCCAGACTTTTG
>TgORU_185g1PS
ATGTCCAACAGCAGCTCCATCAGCCACTTCCTCCTGCTGGCACTGGCAGACACGCGGCAGCTGCAGCTCCTGCACTTCTGCCTCTTCCTGGGATCTCCCTGGCTGCCCTCCTGGGCAACGGCCTCATCATCAGCGCCGTAGCCTGCGGCCACCACCTGCACACGCCCATGTTCTTCTTCCTGCTCCACCTGGCCCTCAGCGACCTGGGCTCCATCTGCACCACTGTCCCCACAGCCCTGCACAATTCCCTCTGGGACACCAGCACCATCTGCTACACAGGATGTGCTGCACAGCTGCTTCTGTTTGTCTTTTTCATTTCAGCAGAGGTTTCCCTTCTCACTGTCATGTGCTACGACCGCTACGTGTCCATCTGCAAACCCCTGCACTACGGGACCCTCCTGGGCAGCAGAGCTTGTGCCCACATGGCAGCAGCTGCCTGGGCCAGTGCCTTTCTCTATTCACTGCTGCTCACAGCCAATACATTTTCCCTGCCCCTGTGCCACGGCAATGCCCTGGGCCAGTTCTTCTCTGATGTTCCCCAGATCCTCAAGCTCTCCTGCTCATACTTCTACCTCAGGGAACTTGAGCTCCTTGCTGTTAGTGCCTTTTTGTCATTTGCCTGTTTTGTGTTCATGGTTTTCTCCTATGTGCAGATCTTCAGGGCTGTGCTGAGGACTCCCTCTGAGCAGGGATGGCACAAAGCCTTTTCTACCTGCCTCCGTCACCTGGCTGTGCTCTCCTTGTTTCTCTGCACCGCAGCCTTTGCCTACCTGAAGCCCCCTTCCCTCTCCTCCCATCCCTGGATCTGGCAGTGTAAGTTCTGTACTCCGTGGTGCCTCTAGCCCTGAACCCCCTCATCTACAGCCTGAGGAACCAGGAGCTCAAGGATGCCCTGAGGAAAATGATGACTGGCTGCTTCTCTGAATCTACCTATTTCCTGTTTTCTTCTGCCAGACTTTT
>TgORU_800g1PS
ATGTCCAACAGCAGCTCCATCAGCCACTTCCTCCTGCTGGCACTGGCAGACACGCGGCAGCTGCAGCTCCTGCACTTCTGCCTCTTCCTGGGATCTCCCTGGCTGCCCTCCTGGGCAACGGCCTCACCATCAGCGCCGTAGCCTGCGGCCACCACCTGCACACGCCCATGTTCTTCTTCCTGCTCAACCTGGCCCTCAGCGACCTGGGCTCCATCTGCACCACTGTCCCCACAGCCCTGCACAATTCCCTCTGGGACACCAGCACCATCTCCTACACAGGATGTGCTGCACAGCTGCTTCTGTTTGTCTTTTTCATTTCAGCAGAGGTTTCCCTTCTCACTGTCATGTGCTACGACCGCTACGTGTCCATCTGCAAACCCCTGCACTACGGGACCCTCCTGGGCAGCAGAGCTTGTGCCCACATGGCAGCAGCTGCCTGGGCCAGTGCCTTTCTCACTGCTCTGCTGCTCACAGGCAATACATTTTCCCTGCCCCTGTGCCACGGCAATGCCCTGGGCCAGTTCTTCTCTGATGTTCCCCAGGTCCTCAAGCTCTCCTGCTCATACTTCTACCTCAGGGAACTTGAGCTCCTTGCTGTTAGTGCCTTTTTGTCATTTGCCTGTTTTGTGTTCATGGTCTGAGCAGAGACGGCACAAAGCCTTTTCTACCTGCCTCCGTCACCTGGCTGTGCTCTCCTTGTTTCTCTGCACCGCAGCCTTTGCCTACCTGAAGCCCCCCTTCCTCTCCTCCCATCCCTGGATCTGGCAGTGTAAGTTCTGTACTCCGGTGGTGCCTCCAGCCCTGAACCCCCTCATCTACAGCCTGAGGAACCAGGAGCTCAAGGATGCCCTGAGGAAAATGATGACTGGCTGCTTCTCTGAAGCTACCTATTGCCTGTTTTCTTCTGCCAGACTTTTGGAATGGAACTCATGACAT
>TgORU_211g1PS
ATGTCCAACAGCAGCTCCATCAGCCACTTCCTCCTGCTGGCACTGGCAGACACACGGCAGCTGCAGCTCCTGCACTTCTGCCTCTTCCTGGGCATCTCCCTGGCTGCCCTCCTAGGCAACGGCCTCATCATCAGCGCCGTAGCCTGCGGCCACCACCTGCACACGCCCATGTTCTTCTTCCTGCTCAACCTGGCCCTCAGCGACCTGGGCTCCATCTGCACCACTGTCCCCACAGCCCTGCACAATTCCCTCTGGGACACCAGCACCATCTCCTACTCAGGATGTGCTGCACAGCTGCTTCTGTTTGTCTTTTTCATTTCAGCAGAGGTTTCCCTTCTCACTGTCATGTGCTACGACCACTACGTGTCCATCTGCAAACCCCTGCACTACGGGACCCTCCTGGGCAGCAGAGCTTGTGCCCACATGGCAGCAGCTGCCTGGGCCAGTGCCTTTCTCACGGCTCTGCTGCTCACAGCCAATACATTTTTCCTGCCCCTGTGCCACGGCAATGCCCTGGGCCAGTTCTTCTCTGATGTTCCCCAGATCCTCAAGCTCTCCTGCTCATACTTCTACCTCAGGGAACTTGAGCTCCTTGCTGTTAGTGCCTTTTTGTCATTTGCCTGTTTTGTGTTCATGGTTTTCTCCTATGTGGAGATCTTCAGGGCTGTGCTGAGGATTCCCTCTGAGCAGAGACTGCACAAAGCCTTTTCTACCTGCCTCCGTCACCTGGCTGTGCTCTCCTTGTTTCTCTGCACCGCAGCCTTTGCCTACCTGAAGCCCCCCCTCCCTCTCCTCCCATCCCTGGATCTGGCAGTGTAAGTTCTGTACTCCGGTGGTGCCTCCATCCCTGAACCCCCTCATCTACAGCCTGATGACCCAGGAGCTCAAGGATGCCCTGAGGAAAATGATGACTGGCTGCTT
>TgORU_475g1PS
ATGTCCAACAGCAGCTCCATCAGCCACTTCCTCCTGCTGGCACTGGCAGACACGCGGCAGCTGCAGCTCCTGCACTTCTGCCTCTTCCTGGGATCTCCCTGGCTGCCCTCCTGGGCAACGGCCTCACCATCAGCGCCGTAGCCTGCGGCCACCACCTGCACACGCCCATGTTCTTCTTCCTGCTCAACCTGGCCCTCAGCGACCTGGGCTCCATCTGCACCACTGTCCCCACAGCCCTGCACAATTCCCTCTGGGACACCAGCACCATCTCCTACACAGGATGTGCTGCACAGCTGCTTCTGTTTGTCTTTTTCATTTCAGCAGAGGTTTCCCTTCTCACTGTCATGTGCTACGACCGCTACGTGTCCATCTGCAAACCCCTGCACTACGGGACCCTCCTGGGCAGCAGAGCTTGTGCCCACATGGCAGCAGCTGCCTGGGCCAGTGCCTTTCTCACTGCTCTGCTGCTCACAGCCAATACATTTTTCCTGCCCCTGTGCCACGGCAATGCCCTGGGCCAGTTCTTCTCTGATGTTCCCCAGATCCTCAAGCTCTCCTGCTCATACTTCTACCTCAGGGAACTTGAGCTCCTTGCTGTTAGTGCCTTTTTGTCATTTGCCTGTTTTGTGTTCATGGTTTTCTCCTATGTGGAGATCTTCAGGGCTGTGCTGAGGATTCCCTCTGAGCAGAGACTGCACAAAGCCTTTTCTACCTGCCTCCGTCACCTGGCTGTGCTCTCCTTGTTTCTCTGCACCGCAGCCTTTGCCTACCTGAAGCCCCCCCTCCCTCTCCTCCCATCCCTGGATCTGGCAGTGTAAGTTCTGTACTCCGGTGGTGCCTCCATCCCTGAACCCCCTCATCTACAGCCTGATGAACCAGGAGCTCAAGGATGCCCTGAGGAAAATGATGACTGGCTGCTTCTCTGAAGCTACCTATTGCCTGTTTTCTTCTGCCAAACTTTTGGAATGGAACTCAT
>TgORU_807g1PS
ATGTCCAACAGCAGCTCCATCAGCCACTTCCTCCTGCTGGCACTGGCAGACACGCGGCAGCTGCAGCTCCTGCACTTCTGCCTCTTCCTGGGATCTCCCTGGCTGCCCTCCTGGGCAACGGCCTCACCATCAGCGCCGTAGCCTGCGGCCACCACCTGCACACGCCCATGTTCTTCTTCCTGCTCAACCTGGCCCTCAGCGACCTGGGCTCCATCTGCACCACTGTCCCCACAGCCCTGCACAATTCCCTCTGGGACACCAGCACCATCTCCTACACAGGATGTGCTGCACAGCTGCTTCTGTTTGTCTTTTTCATTTCAACAGAGGTTTCCCTTCTCACTGTCATGTGCTACGACTGCTACGTGTCCATCTGCAAACCCCTGCACTACGGGACCCTCCTGGGCAGCAGAGCTTGTGCCCACATGGCAGCAGCTGCCTGGGCCAGTGCCTTTCTCACTGCTCTGCTGCTCACAGCCAATACATTTTCCCTGCCCCTGTGTCACGGCAATTCCCTGGGCCAGTTCTTCTCTGATGTTCCCCAGATCCTCAAGCTCTCCTGCTCATACTTCTACCTCAGGGAACTTGAGCTTCTTGCTGTTAGTGCCTTTTTGTCATTTGCCTGTTTTGTGTTCATGGTTTTCTCCTATGTGGAGATCTTCAGGGCTGTGCTGAGGACTCCCTCTGAGCAGGGATGGCACAAAGCCTTTTCTACCTGCCTCCGTCACCTGGCTGTGCTCTCCTTGTTTCTCTGCACCGCAGCCTTTGCCTACCTGAAGCCCCCCTCCCTCTCCTCCCATCCCTGGATCTGGCAGTGTCAGTTCTGTACTCGGTGGTGCCTCCAGCCCTGAACCCCCTCACCTACAGCCTGAGGAACCAGGAGCTCAAGGATGCCCTGAGGAAAATGATGACTGGCTGCTTCTCTGAAGCTACCTATTTCCTGTTTTCTTCTGCCAGACTTTT
>TgORU_385g1PS
ATGTCCAACAGCAACTCCATCAGCCACTTCTTCCTGCTGGCACTGGTAGACACGCGGTAGCTGCAGCTCCTGCA
>TgORE_2g1PS
ATGTCCAACAGCAGCTCCATCAGCCACTTCCTCCTGCTGGCACTGGCAGACACACGGCAGCTGCAGCTCCTGCACTTCTGCCTCTTCCTGGGATCTCCCTGGCTGCTCTCCTGGGCAACGGCCTCATCATCAGCGCCGTAGCCTGCGGCCACCACCTGCACACGCCCATGTTCTTCTTCCTGCTCAACCTGGCCCTCAGCGACCTGGGCTCCATCTGCACCACTGTCCCCAAAGCCATGCACAGTTTGCTCTGIGGACACCAGCACCATCTCCTACGCAGGATGTGCGACCCAAAATCTTTTTTTTGTTTTTTGCGCTACTACAGAGTTTTGCCTCTGACCATCATGTGCTACGACCGCTACGTGTCCATCTGCAAACCCCTGCACTACGGGACCCTCCTGGGCAGCAGAGCTTGTGCCCACATGGCAGCAGCTGCCTGGGCCAGTGCCTTTCTCAATGCTCTGCTGCTCACAGCCAATACATTTTCCCTGCCCCTGTGGCACGGCAATGCCCTGGGACAGTTCTTCTGTGAAATCCCACAGATCCTGAAACTCTCCTGCTCGAAATCCTATCTCAGGGAATTTGGGCTCATTGTGCTTAGTGTGTGTTTAGGATTTGGATGTTTTGTGTTCATTGTTTTCTCCTATGTGCAGATCTTCAGGGCTGTGCTGAGGATCCCCTCTGAGCAGGGACGGCACAAAGCCTTTTCCACCTGCCTCCCTCACCTGGCTGTGGTCTCTCTGTTTATCAGCACTGTTATGTTTACCCACTTGAAGCCCCCCTCGATGTCCTCCTCATCCCTGGATCTGGCCCTGTCAGTTCTGTACTCGGTGGTGCCTCCAGCCCTGAACCCCCTCATCTACAGCCTGAGGAACCAGGAGCTCAAGGCTGCAGTGAAGAGACAGATTACTGG
>TgORU_351g1PS
ATGTCCAACAGCAGCTCCATCAGCCACTTCCTCCTGCTGGCACTGGCAGACACGCGGCAGCTGCAGCTCCTGCACTTCTGCCTCTTCCTGGGCATCTCCCTGGCTGCCCTCCCGGGCAACGGCCTCATCATCAGCGCCGTAGCCTGCGGCCACCACCTGCACACGCCCATGTTCTTCTTCCTGCTCCACCTGGCCCTCAGCGACCTGGGCTCCATCTGCACCACTGTCCCCAAAGCCCTGCACAATTCCCTCTGGGACACCAGCACCATCTCCTACACAGGATGTGCTGCTCAGCTCTTTTTCTTTATGTTCTTCATGTCAGCAGAGTATTTCCTGCTGACCATTATGTGCTACGACCGCTACGTGTCCATCTGCAAACCCCTGCACTACGGGACCCTCCTGGGCAGCAGAGCTTGTGCCCACATGGCAGCAGCTGCCTGGGCCAGTGCCTTTCTCAATGCTCTGCTGCACACAGCCAATACATTTTCCCTGCCCCTGTGCCATGGCAATGCCCTGGGCCAGTTCTTCTGTGAAATCCCACAGATCCTCAAGCTCACCTGTGCCAAATCCTACCTCAGAGAACTTGGGCTCAGTGCTGTTACTGTGTCTGTGGGATTTGGTTGTTGTTGTGTTCATGGTTTTCTCCTATGTGCAGGTCTTCAGGGCTGTGCTGAGGATCCCCTCGGAGCAGGGACGGCACAAAGCCTTTTCCACCTGCCTCCCTCACCTGGCTGTGGTCTCACTGTTTGTCAGCACTATAATATTTTCTCACTTGAAACCCCCCTCGATGTCTTCCCATCCCTGCATCTGACCTGTCAGTTCTGTACTCGTGAGCTTCAGCCC
>TgORU_410g1PS
ATGTCCAACAGCAGCTCCATCAGCCACTTCCTCCTGCTGGCACTGGCAGACACGCGGCAGCTGCAGCTCCTGCACTTCTGCCTCTTCCTGGGCATCTCCCTGGCTGCCCTCCTGGGCAACGGCCTCATCATCAGCGCCGTAGCCTGCGGCCACCACCTACACACGCCCATGTTCTTCTTCCTGCTCCACCTGGCCCTCAGCGACCTGGGCTCCATCTGCACCACTGTCCCCAAAGCCATGCACAATTCCCTCTGGGACACCAGGACCATCTCCTACACAGGATGTGCTGCTCAGCTCTTTTTCTTTCTCTTCTTCATCTCAGCAGAGTTTTGCCTCCTGACTGTCATGAGCTATGACCGCTACGTGTCCATCTGCAAACCCCTGCACTACGGGACCCTCCTGGGCAGCAGAGCTTGTGCCCACATGGCAGCAGCTGCCTGGGCCAGTGGATTTCTCTATTCACTGATGCACACAGCCAATACATTTTCCCTGCCCCTGTGCCATGGCAATGCCCTGGGACAGTTCTTCTGTGAAATCCCCCAGATCCTCAAGCTCTCCTGCTCCAAATCCTATCTCAGAGAACTCGGGCTCATTGCTGTTAGTGCCTGTTTGGTATTCGGATGTTTTGTGTTCATAGTTTTCTCCTATGTGCAGATCTTCAGGGCTGTGCTGAGGATCCCCTCTGAGCAGGGACAGCACAAAGCCTTTTCCACCTGCCTCCCTCACCTGGCTGTGGTCTCACTGTTCGTCAGCACTGGTGTACTAACCTACCTGAAAGTCCCCCTTGATGTCTTCCCCATCCCTGTATCTGGCCCTGTCAGTTCTGTACTCGGTGGTGCCCTCCAGCCCTGAACTCCCTCATCT
>TgORU_745g1PS
ATGTCCAACAGCAGCTCCATCAGCCACTTCCTCCTGCTGGCACTGGCAGACACGCGGCAGCTGCAGCTCCTGCACTTCTGCCTCTTCCTGGGCATCTCCCTGGCTGCCCTCCTGGGCAACGGCCTCATCATCAGCGCCGTAGCCTGCGGCCACCACCTGCACACGCCCATGTTCTTCTTCCTGCTCAACCTGGCCCTCAGCGACCTGGGCTCCATCTGCACCACTGTCCCCAAAGCCATGCACAATTCCCTCTGGGACACCAGCACCATCTCCTACACAGGATGTGCTGCTCAGGTTTTTCTGCTTATCTTCTTTCTTGGATCAGAGTATTTCCTCCTGACCATCATGTGCTATGACCGCTACGTGTCCATCTGCAAAGCCCTGCACTACGGGACCCTCCTGGGCAGCAGAGCTTGTGCCCACATGGCAGCAGCTGCCTGGGCCAGTGCCTTTCTCTATTCACTGCTGCACACAGCCAATACATTTTCCCTGCCCCTGTGCCACGGCAATAGCCTGGGCCAGTTCTTCTGTGAAATCCCACAGATCCTCAAGCTCTCCTGCTCTATATCTTATCTCAGGGAACTGGGGCTCATTGCTGTTAGTGCCTGTTTGGTATTTGGTTGGTTTTTGTTCATGGAAATCCCCTATATGCCTATCTACAAAGCTGAGGTGAGGATCCCCTATTCCTCAGGGAACGTATGTTTGCATTACGAACAGACCCCCACACCATAAAAATTACTGAATATGGATATGAAAAAAAAATCTCAGCTTTTTATTTATTTAAAAAGATAATCTACGAATTCCTGACCACCTCACTTTTTC
>TgORU_214g1PS
ATGTCCAACAGCAGCTCCATCAGCCACTTCCTCCTGCTGGCACTGGCAGACACACGGCAGCTGCAGCACCTGCACTTCTGCCTCTTCCTGGGCATCTCCCTGGCTGCCCTCCTGGGCAACGGCCTCATCATCAGCGCCGTAGCCTGCGGCCACCACCTGCACACGCCCATGTTCTTCTTCCTGCTCAACCTGGCCCTCAGCGACCTGGGCTCCATCTGCACCACTGTCCCCAAAGCCATGCACAATTCCCTCTGGGACACCAGCACCATCTCCTACCCTGGATGTGCTGCACAGCTTTTTTTTTTGTCTTTTTCATCTCGGCAGAGTATTTCCTCCTGACTGTCATGTGCTATGACTGCTACGTGTCCATCTGCAAACCCCTGCACTACGGGACCCTCCTGGGCAGCAGAGCTTGTGCCCTGTCACGATCCGCTTATAGCGGGGTGTCGTGATGGTTCGTTAGCCGATCCCAAAGTGCAAAAGAC
>TgORU_375g1PS
ATGTCCAACAGCAGCTCCATCAGCCACTTCCTCCTGCTGGCACTGGCAGACACGAGGCAGCTGCAGCTCCTGCACTTCTGCCTCTTCCTGGGCATCTCCCTGGCTGCCCTCCTGGGCAACGGCCTCATCATCAGCGCCGTAGCCTGCGGCCACCACCTGCACACGCCCATGTTCTTCTTCCTGCTCAACCTGGCCCTCAGCGACCTGGGCTCCATCTGCACCACTGTCCCCAAAGCCATGCACAATTCCCTCTGGGACACCAGCACCATCTCCTACCCTGGATGTGCTGCACAGCTTTTTTTTTTGTCTTTTTCATCTCGGCAGAGTATTTCCTCCTGACTGTCATGTGCTATGACTGCTACGTGTCCATCTGCAAACCCCTGCACTACGGGACCCTCCTGGGCAGCAGAGCTTGTGCCCTGTCACGATCCGCTTATAGCGGGGTGTCGTGATGGTTCGTTAGCCGATCCCAAAGTGCAAAAGA
>TgORU_461g1PS
ATGTCCAACAGCAGCTCCATCAGCCACTTCCTCCTGCTGGCACTGGCAGACACGCGGCAGCTGCAGCTCCTGCACTTCTGCCTCTTCCTGGGCATCTCCCTGGCTGCCCTCCTGGGCAACAGCCTCACCATCAGCGCCGTAGCCTGCGGCCACCACCTGCACACGCCCATGTTCTTCTTCCTGCTCAACCTGGCCCTCAGCGACCTGGGCTCCATCTGCACCACTGTCCCCAAAGCCCTGCACAATTCCCTCTGGGACACCAGGGACATCTCCTACACAGGATGTGCTGCTCAGCTCTTTCTCTTTATGCTCTTCATCTCAGCAGAGTATTTCCTCCTGACCGTCATGTGCTATGACCGCTACGTGTCCATCTGCAAACCCGCACTATGGGACACAGCAAGGCCTCATGGAACCAAGGGACCATTGTTAAACTGTGTGGCCTCATGGAACCATGAGCCATTGTGACACAGCGTGGCACCTCATGGAACCAAGAGTCCATTGTTACACTGTGGGGCCCTGTGGAACGAAGGGGACCACAGTGACTTTCTGGGGCCTCATGGAACAATGGAGACTGTTCTGACACTTTG
>TgORU_435g1PS
ATGTCCCACAGCAGCTCCATCAGCCACTTCTTCCTGCTGGCACTGGCAGACACGCGCAGCTGCAGCTCCTGCCCTTTCTGCCTCTTTCCTGGG
>TgORU_213g1PS
CTGTCATGGGCAGAGTGGGAGCTTCAGGCAAAAGTTTAGTTTCTTTATTGGAGAAATTCCTGCTGAGTCATGAGGTGGAAAAATGGCTTGGACTTTGGTTACAGGTACCTCTTCTAACTCTTCACTGTCTTTTTCCATCGTGTGCTATGACCGCTACCTGTCCATCTGCAAAGCCCTGCACTACGGGACCCTCCTGGGCAGCAGAGCTTGTGCCCACACGGCAGCAGCTGCCCGGGCCAGTGGATTTCTCTTTTCACTGCTGCACCCGGCCAAAACATTTTCCCTGCCCCTGTGCCAGGGAAATGCATTGGGCCAGTTCTTCTGTGAAATGCCCCAGATCCTCAAGCTCTCCTGCTCCAAATCCTATCTCAGAGAACATGGGTTCATTGCCCTTAGTGCCTGTTTAGCATTTGGGTGTTTTGTGTTCATTGTTTTCTCCTATGTGCAGATCCTCAGGGCTGTGCTGAGGATCCCCTCTGAGCAGGGACGGCACAAAGCCTTTTCCACCTCCCTCCCTCACATGGCCATGCTCTCCCTGTTTGTCAGCACTGGCACATACTTGATGCCCCTTTCCATCTCCTCCCCATCCCTGGATCTGGCCCTGTCAGTTCTGTACTCGGTGGTGCCTCCAGCCCTGCACCCCCTCATCCACAGCCTGAGGAACCAGGAGCTCAAGGCTGCAGTGTGGACACTGATGACTGGATGATTTCAGGAACACTAAACAGCTGGCCCATTTTTGCAAATCGCTTGTAAT
>TgORU_460g1PS
CTGTCATGGGCAGAGTGGGAGCTTCAGGCAAAAGTTTAGTTTCTTTATTGGAGAAATTCCTGCTGAGTCATGAGGTGGAAAAATGGCTTGGACTTTGGTTACAGGTACCTCTTCTAACTCTTCACTGTCTTTTTCCATCGTGTGCTACGACCGCTACCTGTCCATCTGCAAAGCCCTGCACTACGGGACCCTCCTGGGCAGCAGAGCTTGTGCCCACACGGCAGCAGCTGCCCGGGCCAGTGGATTTCTCTTTTCACTGCTGCACCCGGCCAAAACATTTTCCCTGCCCCTGTGCCAGGGAAATGCATTGGGCCAGTTCTTCTGTGAAATGCCCCAGATCCTCAAGCTCTCCTGCTCCAAATCCTATCTCAGAGAACATGGGTTCATTGCCCTTAGTGCCTGTTTAGCATTTGGGTGTTTTGTGTTCATTGTTTTCTCCTATGTGCAGATCCTCAGGGCTGTGCTGAGGATCCCCTCTGAGCAGGGACGGCACAAAGCCTTTTCCACCTCCCTCCCTCACATGGCCATGCTCTCCCTGTTTGTCAGCACTGGCACATACTTGATGCCCCTTTCCATCTCCTCCCCATCCCTGGATCTGGCCCTGTCAGTTCTGTACTCGGTGGTGACTCCAGCCCTGCACCCCCTCATCCACAGCCTGAGGAACCAGGAGCTCAAGGCTGCAGTGTGGAGACTGATGACTGGATGATTTCAGGAACACTAAACAGCTGGCCCATTTTTGCAAATCACTTGTAAT
>TgORU_649g1PS
CTGTCATGGGCAGAGTGGGAGCTTCAGGCAAAAGTTTAGTTTCTTTATTGGAGAAATTCCTGCTGAGTCATGAGGTGGAAAAATGGCTTGGACTTTGGTTACAGGTACCTCTTCTAACTCTTCACTGTCTTTTTCCATCGTGTGCTATGACCGCTACCTGTCCATCTGCAAAGCCCTGCACTGCGGGACCCTCCTGGGCAGCAGAGCTTGTGCCCACACGGCAGCAGCTGCCCGGGCCAGTGGATTTCTCTTTTCACTGCTGCACCCGGCCAAAACATTTTCCCTGCCCCTGTGCCAGGGAAATGCATTGGGCCAGTTCTTCTGTGAAATGCCCCAGATCCTCAAGCTCTCCTGCTCCAAATCCTATCTCAGAGAACATGGGTTCATTGCCCTTAGTGCCTGTTTAGCATTTGGGTGTTTTGTGTTCATTGTTTTCTCCTATGTGCAGATCCTCAGGGCTGTGCTGAGGATCCCCTCTGAGCAGGGACGGCACAAAGCCTTTTCCACCTCCCTCCCTCACATGGCCATGCTCTCCCTGTTTGTCAGCACTGGCACATACTTGATGCCCCTTTCCATCTCCTCCCCATCCCTGGATCTGGCCCTGTCAGTTCTGTACTCGGTGGTGCCTCCAGCCCTGCACCCCCTCATCCACAGCCTGAGGAACCAGGAGCTCAAGGCTGCAGTGTGGACACTGATGACTGGATGATTTCAGGAACACTAAACAGCTGGCCAATTTTTGCAAATCGCTTGTAATAAAAGTCATCTT
>TgORU_689g1PS
CTGTCATGGGCAGAGTGGGAGCTTCAGGCAAAAGTTTAGTTTCTTTATTGGAGAAATTCCTGCTGAGTCAAGAGGTGGAAAAATGGCTTGGACTTTGGTTACAGGTACCTCTTCTAACTCTTCACTGTCTTTTTCCATCGTGTGCTATGACCGCTACCTGTCCATCTGCAAAGCCCTGCACTACAGGACCCTCCTGGGCAGCAGAGCTTGTGCCCACACGGCAGCAGCTGCCCGGGCCAGTGGATTTCTCTTTTCACTGCTGCACCCGGCCAAAACATTTTCCCTGCCCCTGTGCCAGGGAAATGCATTGGGCCAGTTCTTCTGTGAAATGCCCCAGATCCTCAAGCTCTCCTGCTCCAAATCCTATCTCAGAGAACATGGGTTCATTGCCCTCAGTGCCTGTTTAGCATTTGGGTGTTTTGTGTTCATTGTTTTCTCCTATGTGCAGATCCTCAGGGCTGTGCTGAGGATCCCCTCTGAGCAGGGACGGCACAAAGCCTTTTCCACCTCCCTCCCTCACATGGCCATGCTCTCCCTGTTTGTCAGCACTGGCACATACTTGATGCCCCTTTCCATCTCCTCCCCATCCCTGGATCTGGCCCTGTCAGTTCTGTACTCGGTGCTGCCTCCAGCCCTGCACCCCCTCATCCACAGCCTGAGGAACCAGGAGCTCAAGGCTGCAGTGTGGACACTGATGACTGGATGATTTCAGGAACACTAAACAGCTGGCCAATTTTTGCAAATCGCTTGTAATAAAAGTCATCTT
>TgORU_370g1PS
TTGTTTTCCCGCTACGATCTCACCCAACACAAAGCCTTTTCCACCTCCCTCCCTCACATGGCCATGCTCTCCCTGTTTGTCAGCACTGGCACATACTTGATGCCCCTTTCCATCTCCTCCCCATCCCTGGATCTGGCCCTGTCAGTTCTGTACTCGGTGGTGACTCCAGCCCTGCACCCCCTCATCCACAGCCTGAGGAACCAGGAGCTCAAGGCTGCAGTGTGGACACTGATGACTGGATGATTTCAGGAACACTAAACAGCTGGCCAATTTTTGCAAATCGCTTGTAATAAAAGTCATCT
>TgORU_712g1PS
CTCCCTCACATGGCCATGCTCTCCCTGTTTGTCAGCACTGGCACATACTTGATGCCCCTTTCCATCTCCTCCCCATCCCTGGATCTGGCCCTGTCAGTTCTGTACTCGGTGGTGACTCCAGCCCTGCACCCCCTCATCCACAGCCTGAGGAACCAGGAGCTCAAGGCTGCAGTGTGGACACTGATGACTGGATGATTTCAGGAACACTAAACAGCTGGCCCATTTTTGCAAATCGCTTGTAA
>TgORU_520g1PS
TCATGAACTTGGTTTCCCGCGACGATCTCACCCAACACAAAGCCTTTTCCACCTCCCTCCCTCACATGGCCATGCTCTCCCTGTTTGTCAGCACTGGCACATACTTGATGCCCCTTTCCATCTCCTCCCCATCCCTGGATCTGGCCCTGTCAGTTCTGTACTCGGTGGTGACTCCAGCCCTGCACCCCCTCATCCACAGCCTGAGGAACCAGGAGCTCAAGGCTGCAGTGTGGAGACTGATGACTGGATGATTTCAGGAACACTAAACAGCTGGCCAATTTTTGCAAATCGCTTGTAATAAAAGTCATCTT
>TgORU_527g1PS
GCGCTGGGATGTCACCTTGGAATGGCTGTGACTGTCTCTGACCACTCGGCTCCTTACCATCCCCAGAAAGCCCTGGCAGGTCTCCATGGAGCCCCTGTCTCTCTGTGTGTGACTTGGACTTTGGCTTGGACTTTGGTTACAGGTACCTCTTCTAACTCTTCACTGTCTTTTTCCATCGTGTGCTATGACCGCTACCTGTCCATCTGCAAAGCCCTGCACTACGGGACCCTCCTGGGCAGCAGAGCTTGTGCCCACACGGCAGCAGCTGCCCGGGCCAGTGGATTTCTCTTTTCACTGCTGCACCCGGCCAAAACATTTTCCCTGCCCCTGTGCCAGGGAAATGCATTGGGCCAGTTCTTCTGTGAAATGCCCCAGATCCTCAAGCTCTCCTGCTCCAAATCCTATCTCAGAGAACATGGGTTCATTGCCCTTAGTGCCTGTTTAGCATTTGGGTGTTTTGTGGTCATTGTTTTCTCCTATGTGCAGATCCTCAGGGCTGTGCTGAGGATCCCCTCTGAGCAGGGACGGCACAAAGCCTTTTCCACCTCCCTCCCTCACATGGCCATGCTCTCCCTGTTTGTCAGCACTGGCACATACTTGATGTCCCTTTCCATCTCCTCCCCATCCCTGGATCTGGCCCTGTCAGTTCTGTACTCGGTGGTGCCTCCAGCCCTGCACCCCCTCATCCACAGCCTGAGGAACCAGGAGCTCAAGGCTGCAGTGTGGACACTGATGACTGGATGATTTCAGGAAAACTAAACAGCTGGCCAATTTTTGCAAATCGCTTGTAATAAAAGTCATCT
>TgORU_713g1PS
CCTGTCATGGGCAGAGTGGGAGCTTCAGGCAAAAGTTTAGTTTCTTTGTTGGAGAAATTCCTGCTGAGTCATGAGGTGGAAAAATGGCTTGGACTTTGGTTACAGGTACCTCTTCTAACTCTTCACTGTCTTTTTCCATCGTGTGCTATGACCGCTACCTGTCCATCTGCAAAGCCCTGCACTACGGGACCCTCCTGGGCAGCAGAGCTTGTGCCCACACGGCAGCAGCTGCCCGGGCCAGTGGATTTCTCTTTTCACTGCTGCACCCGGCCAAAACATTTTCCCTGCCCCTGTGCCAGGGAAATGCATTGGGCCAGTTCTTCTGTGAAATGCCCCAGATCCTCAAGCTCTCCTGCTCCAAATCCTATCTCAGAGAACATGGGTTCATTGCCCTCAGTGCCTGTTTAGCATTTGGGTGTTTTGTGTTCATTGTTTTCTCCAGTGTGCAGATCCTCAGIGGCTGTGCTGAGGATCCCCTCTGAGCAGCIGGACGGTACAAAGACTTTTCCACCTCCCTCCCTCACATGGTCATGCTCTCACTGTATGTCACTACTCGGACATACTTGATGATTCTTTCCATCTCCTCCCCATCCCTGCATCTGGACTGTCATGTCTGTACTCGGTGGTGCCTCCAGCCCTGCACCCCTCATCCACACCTGAGCAGACATCAGCTCAAGGCTGCAGTGAGTACACTGAATACTGTATGATCTCATGAACACTAAACATC
>TgORU_627g1PS
TCTCCTGCTCCAAATCCTATCTGAGAGAACTTGGGTTTCTTGTGTTTTCTACATTTTTAGCATTTTGTTGTTTTGTGTTCATGGTTTTCTCCTATGTGCAGATCTTCAGGGCCGTGCTGAGGATCCCCTCTGAGCAGGGACGGCATAAATCCTTTTCCACCTGCCTGACACAAGTTCATTGAGGACTGCAGGCCACC
>TgORU_658g1PS
CTCTCCTGCTCCAAATCCTATCTCAGAGAACTTGGGTTTCTTGTGTTTTCTATATTTTTAGCATTTTGTTGTTTTGTGTTCATTGTTTTCTCCTATGTGCAGATCTTCAGGGCTGTGCTGAGGATCCCCTCTGAGCAGGGACGGCACAAAGCCTTTTCCACCTGCCTCCCTCACCTGGCCGTGGTCTCTCTGTTTATCAGCACTGTTGCATTTACCTACCTAAAGCCCCCCTCCATCTCCTCCCCATCCCTGGATCTGGCCCTGTCAGTTCTGTACTCGGTGGTGCCTCCAGCCCTGAACCCCCTCATCTACAGCCTGAGGAACCAGGAGCTCAAGGCTGCAGTGTGGAGACTGATGACTGGATGGTTTTGGAAACATTAAACTGCTGGCCAATTTCTAGAAAAGACTTGTAATAAAAGTAATTTTGATACTTCTTTTTGGTTTCATTTAGAGGTTCTTTTTCTTTG
>TgORU_514g1PS
CTTTTAGATCATCTGACGCTCTGCTCTCTCCACCGGGTTGACTTTGCAGCAATATTTCGGTCAAATGTGCTGGTATATCAAGACTCATCTTTGTAATTAAGCTATTGTCTGTCTCCACGGGACAAGAGCATAATATCCTGCACAGGATTATTTGAAGGCTCAAGTTGAATGTCATTGTCTTCTCGGCAGAGTACAAAATCTTGAACGTCATGATCTATGTCCGTTCAGTGTTCATTTGCAAAGCCCTGCAATACGGGACCCTTATGGGCAGCAGAGCTTGTGCCCACATGGCAGCAGCTTCTTGGGCCAGTGCCTTACTCTATTCACTGCTGCACACAGCCAATACATTTTCCCTGCCCCTGTGCCACGGCAATGCCCTGGGACAGTTCTTCTGTGAAATCCCCCAGATCCTCAAGCTCTCCTGCTCCAAATCCTATCTCAGGGAACTTGGGCTCATTGCTGTTAGTGTCTGTTTCGGATTTGGCTGTTTTGTGTTCATTGTTTTCTCCTATGTGCAGATCTTCAGGGCTGTGCTGAGGATCCCCTCTGAGCAGGGACGGCACAAAGCCTTTTCCACCTGCCTCCCTCACCTGGCCGTGGTCTCCTTGTACCTCAGCACTATTATGTTTGCTTACCTGAAGCCTCCCTTGATGTCCTCCCCATCCCTGGATCTGGCCCTGTCACTTCTGTACTCGGTGGTGCCTCCAGCCCTGAACCCCCTCATTTACAGCCTGAGGAACCAGGAGCTCAAGGCTGCAGTGTGGACACTGATGACTGAATGCTTTCAAGAACATTAAACTGCTGGACAATTTCTGCAAATCACTTCGAAAAAATTCATCTTT
>TgORU_812g1PS
CCTGTCATGGGCAGAGTGGGAGCTTCAGGCAAAAGTTTTGTTTCTTTATTGGAGAAATTTCTGCTGAGTCAAGAGGTGGAAAAAAGGCTTGGACTTTGGTTACAGGTATGTCTTCTAACTCTTCACTGTCTTTTTCCATCGTGTGCTATGACCGCTACCTGTCCATCTGCAAAGCCCTACACTACGGGACCCTCCTGGGCAGCAGAGCTTGTGCCCACATGGCAGCAGCTGCCCGGGCCAGTGGCTTTCTCTTTTCACTTCTGCACCCGGCCAAAACATTTTCCCTGCCCCTGTACCAGGGAATTGCTCTGGACCAGTTCTTCTGTGGAATCCCCCAGATCCTCAAGCTCTCTTGATCCAAATCCTACCTCAGCAAAATTGGGCTCATTGCAGTTAGTGCCTGTTTAGGACTCAGATGTTTTGTGTTCATTGCTTTCTCCTATGTGCCTATATCCAGGCCCGAGCTGTGCATCCCCTCTGAGCAGGAACAGCACAAAACCTTTTCCACCTCTCTCCCTCACCTGCCTCTGCTCTCCCTGTTTGAACTGGCACACTTGTCTGCCTGAAGCCCCTCTCCATCTCTTTGTCATCCCTGGATCTAGCACTGTCCGTTCTGTACTCGGTGGTTCCTCCAGCCCAGAACCCCCTCATCTACATCCTGAGGAACCAGGAGCTCAAGGCTGCAGTGTGAGCACTGGTGACTGGATGACTTCAGGAACATTAAACTGCTGGCAAATCIACTGCAAATCACTTGGAATAAAAGTCATCTTTGATACTTCTTGTTGGTTTGGTTGTGGGGCATTTCTTCGCTGTGTTTT
>TgORU_551g1PS
ATGTCCAACAGCAGCTCCATCAGCCACTTCCTCCTGCTGGCACTGGGTAAACACGCGGAACTGCAGCTCCTGCAC
>TgORU_746g1PS
CAGGGCCGTGCTGAGGATCCCCTCTGAGCAGGGACAGCACAAAGCCTTTTCCACCTGCCTCCCTCACCTGGCTGTGCTCTCCCTGTTCCTCAGCACTGGCACTTTTGCCTACATGAAATCCCCCTCGATGTCCTCCCCATCCCTGGACCTGGCAGTGTCAGTCCTACICTGTACTCGGTGGTGCCTCCAGCCCTGAACTCCCTCATCTGCAGCCTGAGGAACCAGGAGCTCAAGGCTGCCCTGAGGAAAGCCATGACTGAGTGCTTTCCTAAAGTTAAAATCTTTTCTATTTCCTTGTGCAGGGCATTCATGGTGTAACACATTACACGCCCAGCTTG
>TgORU_827g1PS
GCCGGCCCGGCCCGGGGCTGCTCCTGTTCTCCGGCGGATCCTCCTTGGGCCCGGACTGTTTCCCTGTCACTGCTCGGTAGCGATGACATGTCACACCCTTCTGTGAGGTCGACATATCCTCGCGCTGTCCTGCTGCCCTGTCCTAGCAGCCGATGAGTTGGACTTCTTCTTATTAGTGTGTGTCTAGGATTTGGTTGTTTTGTGTTCATGATTTTCTCCTATGTACAGATCATCAGGGCTGTGCTGAGGATCACCTCTGAGCAGGGACAGCACAAAGCCTTTTCCACCTGCCTTCCTTCACCTGA
>TgOR5_9g2PS
AGGGTCAACATCTCAGCAGTATCAGAATTTGTTTTCGTGGGCCTCTCTGATGCTCCAGAAATCCGTTTGCTTCTCTTTGTGCTGTTTCTACTCATTTATTTGGCCACCATGGCAAGCAACACCACTCTCCTCATTGCCATCTGCACCGACTCCCACCTGCACAGCCCCATGTACTTTTTCCTCAGCAATTTATCCCTGCTGGATCTCTTATGTCCCACCATCACCGTGCCCAAGATGCTGGGGGCCTTGCTGCTGGAGCACAAAGAGATTTCTTTCTCTGGCTGCCTGTTCCAGCACTTTTCCCTCATTGCTGTGGTGGGCACGGAGATTTTCCTCCTGGCTGTGATGGCCTACGACCGCTACATGGCTGTGTGCCACCCCCTGAGGTACCCGAGCATCATGAGCACCAAGCTGTGTGCTCAGCTGGCCCTGGGCACCTGGGCAACAGGGTTTCTGAACTCCCTGCTGCACACCTCTCTGGTTTTCACGCTCTCTTTCTGCGGCCCTAACAAAATCCAGCAGTATTACTGTGACATTCCTCCCGTGCTGGCCCTCTCCTGCTCGTCCACCCACAGCAGGGAGCTGGTGATCCTGGTGGTGGCCGGGGTGCTGGGGAGCAGCGCCTGCGTGGTCACTGTGGTCTCTTACCTCTGTATCCTCCTGGAGATCCTGGCCAGGAAGTCCCCTGGGATCTGGCACAAGGCTTTCTCCACCTGTGGTTCTCACCTGGCTGTAGTTTGCCTTTTTTATGGGACCACCATCTGCACCTACGTCCGCCCTTCCTTCAC
>TgOR27_7g2PS
ATGGCAAATGGGACAAGTGTAAAAGAATTCATCCTTCTTGGCTTCCCAGGCATACGACAGTTCCGAGTCTCCTTTGTGGTGGTGTTTGCACTGATGTACACCCTGACAGTAATAAGTAATGCATCCATCATAGCTCTTGTGTGGAGAAGCAGCAACCTACACACCCCAATGTACTTTTTCCTCTGTAACCTCTCCTTTCTGGAGATCTGGTACACCACAGGTGTTATCCCCAAAGCCATAGGAGTCATGCTGGGGACTAGCCAGACCATCTCCTTCAGTGTCTGCATCCTCCAGTTGTTCTTTCTTTTCTCTCTAGGCTCCACTGAGTGTTTTCTCCTGTCTGTCATGGCCTATGACCGCTACTTAGCCATATGCTACCCCCTGAGGTACAGCTCCCTCATGAGCAATGCCCTCTGTGTTCGCCTGGCACTCAGCTCCTGGCTGGGAGGCTTTTTGGCCATTTCCCTGCTGGCCTTTCTGACATCCAGGCTGACTTTCTGTGGGCCAGAGGTCATAAATCATTTCTATGTGATATAGATTCCTGCCTTGCCCTCTCCTGCAGTGATACATGGCCTGTGGAGCTGGCAACCTTCCTTGTCTCCATAATTGTTGTGGTGGCCTCCTGTGTGGTCACGCTGGTCTCCTACATGTACATCATCTCTTCCATCCTGCGGATCCAGTCAGCCCATGGCCGGAAAAAGGCCTTTTCCACCTGCTCTGCCCATCTCAGTGTTGTCACGATCTGGTATGGCTCCACCGTGTTCCTGTATGTCAAGCCATCAGCCCAGAAGTCTCTGGATCTGAACAAAATTGTGAATACCTTTAACACAGTGGTAACTCCTTTGTTGAACCCCTTCATTTACACACTCAGAAACAAAGACGTGAAGCTCGCTCTGGGACGGGCTTTCCAGGAAAAGTGAAGTGATTTTTCACTTTTCATCAGTTG
>TgORU_595g2PS
AAATGAAACAGCAGTTACTGAGTTCATCCTAGAGGGCTTCCCAGAGCTTGATCCAAGACTGCAGGTATTTTTCTCTTGGGCCCTTCTGCTCATGTACCTGACAACAGTGATGGGGAACGCAGCCATCATTTTCCTCGTGTGCGTGGATCACCACCTGCAAACCCCCATGTACTTTTTCATCAGCAACCTGGCCTTCCTGGAAATCTGGTTTACATCCTCCACAAGCATCAAATTGTTTGTGATGCTGAGCTCTGGTCAGAACACTCTCTCACTAAGCAGCTGCTTTGCCCAAAACTATTTCTATTTTGCCCTGGGCTGCACAGAGTTCATCCTGCTCATTTTCATGTCCTTTGACCGCTATGTTGCCATCTGCCAACCTTTGCTCCATGCTGCCATCATGGAGCCTCAGCTCTGTGTCCACCTGGTTGTTGCTGCCTGGGTGCTCGGCTTTGCCCTGCTGAGCTCCCAGCTGTTCTTCCTCTCTGAGCTGTCTTTCTGTGGCTCCAAGATCCCCCATTTCCTTTGTGACAACTCCCTCTTGTTCAAACTGTCCTGCTCTGACACCAGCCTGCTTTGGAAAATAGACTGTCTTCTTACCGTGTGCCGTACTGGGCTCCTTAGGTTTGACTCTGGCATTTTACATCTGCATCCTTTTCTGTGTTCTGCATCTTCCAGCAGCCTCTGGGAGGAAGAAAGCTTTGACTGCGTGTTCTTCCCATCTCATCACCTTATCCATTGCCTATGGGAGCTGCATTGCTCTCTACACATGTCCTGCAGATGTTTCCTTGAGGACCAACAGAATTGTAGTCCTGCTCAACACAGTCCTGTACCCATTCTTAAATCCACTCATCTACAGCCTTCGGAACAAATCTGTGATCCTGGCCCTGAACAAATCCTTTGCCAGGGCAGGAACAAAGCTTTCCCCCTAACCATGGTGCATTTCTGGAAAG
>TgOR1B_9aPS
CTGACCCCAGACATGTTCATCCTGGTGGGCATCCCGGGCATGGAGCAGCTGCAGTCTGGATCTCCATCCGTTCTGCTGCGCGTACGTGGCAGCGCTGCTGGGCAGTGGTGTCCTGCTGCTCACCATCTGGACGGAGCACAGCCTCCACAGCCCATGTAGCTCTTCCTGGCCATGCTGCCCGTCGCCGACCTCACGCTTCCACCACGGCGGTGCCCAAGATGCTGGCTCTGTTCTTGTTCCAAGGCAGGGAGATTTCCTTCGGCGCCCGCCTGACCCAGACGTTCTTCCTGCACTTCACCACCATAGCGGAGTCGAAGATCCTGCTGGCCATGGCCTTCGACCGCTTTGTGTCCATCTGCTTCCCGCTGCGGTACGGGGCGGTGCTGACGCCGTCTGCCGTGGCCAGACGGGGCTGGCGGCTCTGCTGAGGGGTTTCTGCGTCATGTTCCCCTGCATCTTCCTGCTGAGGCGGCTGCTGTTCTGCGGGCACAGCGTCATTCATCCCGCACACCTACTGCGAGCACATGGGCATCGCCCGCCTGGCCTGCGCCGACATCTCCGCCAATGTCTGGTACGGGCTCACCCTGCCTTTCAGCGTGGGGCTGCTGGACCTGGCCCTCATCGCCATCTCCTATGGCTTCATCCTCCAGGCACTGTCCGGGCTCCCATCCTGCCCTGCACACCTGCGGCTCCCACGTCTGCCTGCCACTGCTGTTCTACGTGCCCCTCATCTTCGCCGCTCTGACGCAGCGCTTCGGCCGCAGCATCCCCCCGAGCTCCCCATCCTGCTGGCCACCCTGTACGTGCTGCTCGCCCCGCTGCTGAGCCCCGTGGTGTACGGCATGAGGACACAGCAGATCAGGGACAGGGTTCTGAAGGTGTTCATCCGCCCCTAGAGCCGCCTGCCGAGGCAAGAGCGAAAGCAATGGACGCC
>TgOR1B_10aPS
CTGACCCAAGACACGTCCATCCTGGTGGGCATCCCGGGCATGGAGCAGCTGCAGGTCTGGACTCCATCCCGTTCTGCTGCGTGTACGTGGCAGCGCTGCTGGGCAGTGGTGTCCTGCTGCTCACCATCTGGATGGAGCACAGCCTCCACAGCCCGTGTATCTCTTCCTGGCCATGCTGCCCGTCGCCGACCTCACGCTCCCCACCACGGCGGTGCCCAAGATGCTGGCTCTGTTCTTGTTCCAAGCCAGGGAGATTTCCTTCGGCGCCTGCCTGACCCAGATGTTCTTCCTGCACTTCACCACCACAGCGGAGCCGAAGATCCTGCTGGCCATGGCCTTCGACCGCTTTGTGTCCATCTGCTTCCCGCTGCGGTACGGGACGGTGCTGACGCCGTCCGCCGTGGCCAAGATGGGGCTGGCAGCTCTGCCGAGGGGTTTCTGCGTCATTTTCCCCCGCATCTTCCTGCTGAGGCGGCTGCCGTTCTGCAGGCACAATGTCATCCCACACACCTACTGCGAGCACATGGGCATCGCCTGCCAACGTCTGGTATGGGCCTGCCCTGCCTTTCAGCGTGGGGCTGCTGGACCTGGCCCTCATCGCCATCTCCTACACCTTCATCCTCCAGGGGCTGTCCGGGCTCCCATCCCGCCCCGCCCGCCACACAGCCCTGCACACCTGCGGCTCCCACGTCTGCGTGCTGCTGCTGTTCTACGTGCCCCTCATCTTCGCCGCTCTGACGCAGCGCTTCGGCCGCAGCATCCCCCCGAGCTCCCCATCCTGCTGGCCACCCTGTACGTGCTGCTCGCCCCACTGCTGAGCCCCGTGGTGTATGGCATGAGGACACAGCAGATCAGGGACAGGGCTCTGAAGGTGTTCCTCCGCCCCTAGAGCCGCCTGCCGAGGCAAGAGCCAAA
>TgOR5_11g2PS
AGCAACAGACTGCACACCTCCTCACCTCCAGCTACCAGTGTGCCACCGTGACTCCAGGGACAGACTCTGCACGCCTTCGCACCCACCATCCGGTGGCCTGTAGTGGCCATGTTCTACACACACATCACACCCATGCTCAACCCCCTCATCTACACCCTTCAGGATGGGGAGGTGAAGGGAGCCATGAGGAAACTGTGCAGGAGGAAAGTGGGAAGCAGAAATGGGAAGGGGTAGGGCTGTGATCATGCTCC
>TgOR1B_6aPS
TGCATGGACCCTACTGCCTTCTCCCACCCTCCTTACTTCCCTCACTGGTACCCTGGGCTGGAGGAGCAGTTCTGGATTGCCTTCCCCTTCTCTGTTACCATCTCCATATGGCACAGCCCTGCGGGAACATCTCCCTTCTCCTCACCATCGGGGCAGAGCCCAGCCTGCAGGAGCCCTCGTTCCTCTTCCTGGCCACGCTGTCCTGGTCCTGTGACCTCCACAGCACCCACAGCGCTCAGCACCTTCTGGCAGGCGCCAGAGAGATTGAGTTTCCCTCCTGC
